# Supplementary material for: Structural basis for the interaction of human herpesvirus 6B tetrameric glycoprotein complex with the cellular receptor, human CD134
Source: PLoS Pathog. 2020 Jul 17;16(7):e1008648. doi: 10.1371/journal.ppat.1008648 (PMC7367449; doi:10.1371/journal.ppat.1008648)
Supplement: S1 Data — (A) S1A_Data.mrc: the 3D density obtained by the analysis of tetramer shown in the Fig 4D. (B) S1B_Data.pdb: the HHV-6B gH/gL model built by SWISS-MODEL server [30] fitted to the density of (A). (C) S1C_Data.mrc: the 3D density obtained by the analysis of tetramer + anti-gQ1 Mab KH-1 Fab shown in Fig 5C. (D) S1D_Data.pdb: the HHV-6B gH/gL model and the crystal structure of anti-gQ1 Mab KH-1 Fab fitted to the density of (C). (E) S1E_Data.mrc: the 3D density obtained by the analysis of tetramer + anti-gH Mab OHV-3 Fab shown in Fig 5E. (F) S1F_Data.pdb: the HHV-6B gH/gL model and the crystal structure of anti-gH Mab OHV-3 Fab fitted to the density of (E). (ZIP) [file ppat.1008648.s004.zip]

Archive with 7 entries (6 files):
- S1_Data/
- S1_Data/S1A_Data.mrc
- S1_Data/S1B_Data.pdb
- S1_Data/S1C_Data.mrc
- S1_Data/S1D_Data.pdb
- S1_Data/S1E_Data.mrc
- S1_Data/S1F_Data.pdb
