# Supplementary material for: Structural basis for the interaction of human herpesvirus 6B tetrameric glycoprotein complex with the cellular receptor, human CD134
Source: PLoS Pathog. 2020 Jul 17;16(7):e1008648. doi: 10.1371/journal.ppat.1008648 (PMC7367449; doi:10.1371/journal.ppat.1008648)
Supplement: S1 Data — (A) S1A_Data.mrc: the 3D density obtained by the analysis of tetramer shown in the Fig 4D. (B) S1B_Data.pdb: the HHV-6B gH/gL model built by SWISS-MODEL server [30] fitted to the density of (A). (C) S1C_Data.mrc: the 3D density obtained by the analysis of tetramer + anti-gQ1 Mab KH-1 Fab shown in Fig 5C. (D) S1D_Data.pdb: the HHV-6B gH/gL model and the crystal structure of anti-gQ1 Mab KH-1 Fab fitted to the density of (C). (E) S1E_Data.mrc: the 3D density obtained by the analysis of tetramer + anti-gH Mab OHV-3 Fab shown in Fig 5E. (F) S1F_Data.pdb: the HHV-6B gH/gL model and the crystal structure of anti-gH Mab OHV-3 Fab fitted to the density of (E). (ZIP) [file ppat.1008648.s004.zip › S1_Data/S1B_Data.pdb]

HELIX    1   1 LYS A   47  GLY A   51  1                                   5
HELIX    2   2 ASP A   53  ALA A   61  1                                   9
HELIX    3   3 LEU A   68  VAL A   75  1                                   8
HELIX    4   4 GLN A  105  GLN A  107  1                                   3
HELIX    5   5 SER A  143  ASN A  145  1                                   3
HELIX    6   6 LYS A  205  PHE A  208  1                                   4
HELIX    7   7 LYS A  224  VAL A  227  1                                   4
HELIX    8   8 GLU A  229  ILE A  234  1                                   6
HELIX    9   9 ALA A  252  ARG A  267  1                                  16
HELIX   10  10 GLY A  277  SER A  293  1                                  17
HELIX   11  11 VAL A  302  VAL A  323  1                                  22
HELIX   12  12 GLU A  327  ILE A  330  1                                   4
HELIX   13  13 TYR A  332  LYS A  334  1                                   3
HELIX   14  14 PHE A  338  SER A  347  1                                  10
HELIX   15  15 VAL A  357  THR A  366  1                                  10
HELIX   16  16 ASN A  371  THR A  373  1                                   3
HELIX   17  17 ARG A  376  LYS A  392  1                                  17
HELIX   18  18 PHE A  401  ASN A  415  1                                  15
HELIX   19  19 GLU A  421  LEU A  434  1                                  14
HELIX   20  20 PRO A  437  LEU A  447  1                                  11
HELIX   21  21 PRO A  461  ALA A  463  1                                   3
HELIX   22  22 ASN A  472  VAL A  478  1                                   7
HELIX   23  23 TYR A  481  SER A  483  1                                   3
HELIX   24  24 ARG A  488  TYR A  498  1                                  11
HELIX   25  25 GLN A  584  CYS A  586  1                                   3
HELIX   26  26 ILE A  611  THR A  618  1                                   8
HELIX   27  27 CYS B   35  ARG B   44  1                                  10
HELIX   28  28 SER B   66  LEU B   68  1                                   3
HELIX   29  29 ASN B   85  LEU B   94  1                                  10
HELIX   30  30 GLN B  100  LEU B  107  1                                   8
HELIX   31  31 ASN B  116  GLN B  125  1                                  10
HELIX   32  32 PRO B  146  ARG B  148  1                                   3
HELIX   33  33 ASN B  170  ASP B  172  1                                   3
HELIX   34  34 THR B  203  THR B  219  1                                  17
HELIX   35  35 ASP B  224  LYS B  235  1                                  12
SHEET    1   1 1 LYS A  16  SER A  20  0
SHEET    2   2 1 ILE A  30  TYR A  35  0
SHEET    3   3 1 THR A  40  VAL A  45  0
SHEET    4   4 1 VAL A 136  LYS A 139  0
SHEET    5   5 1 GLN A 152  TYR A 161  0
SHEET    6   6 1 ILE A 166  PHE A 171  0
SHEET    7   7 1 PHE A 175  GLN A 181  0
SHEET    8   8 1 LEU A 187  GLY A 192  0
SHEET    9   9 1 ILE A 209  GLN A 212  0
SHEET   10  10 1 ASP A 217  ILE A 221  0
SHEET   11  11 1 ALA A 519  LEU A 523  0
SHEET   12  12 1 VAL A 526  SER A 531  0
SHEET   13  13 1 VAL A 539  THR A 542  0
SHEET   14  14 1 ILE A 553  PRO A 558  0
SHEET   15  15 1 SER A 591  ASP A 597  0
SHEET   16  16 1 PRO A 602  ILE A 608  0
SHEET   17  17 1 THR A 631  LEU A 636  0
SHEET   18  18 1 VAL A 642  GLU A 644  0
SHEET   19  19 1 ILE B 133  ILE B 137  0
SHEET   20  20 1 ASN B 140  TYR B 144  0
SHEET   21  21 1 ILE B 160  ASN B 166  0
SHEET   22  22 1 ASN B 177  ASN B 186  0
SHEET   23  23 1 ILE B 191  PRO B 198  0
ATOM      1  N   ILE A   9     123.779  98.967 117.243  1.00  0.52           N
ATOM      2  CA  ILE A   9     123.251 100.036 116.320  1.00  0.52           C
ATOM      3  C   ILE A   9     121.796 100.294 116.617  1.00  0.52           C
ATOM      4  O   ILE A   9     120.951  99.462 116.326  1.00  0.52           O
ATOM      5  CB  ILE A   9     123.549  99.658 114.877  1.00  0.52           C
ATOM      6  CG1 ILE A   9     125.084  99.678 114.632  1.00  0.52           C
ATOM      7  CG2 ILE A   9     122.845 100.630 113.904  1.00  0.52           C
ATOM      8  CD1 ILE A   9     125.534  99.051 113.306  1.00  0.52           C
ATOM      9  N   SER A  10     121.517 101.419 117.303  1.00  0.57           N
ATOM     10  CA  SER A  10     120.204 101.824 117.769  1.00  0.57           C
ATOM     11  C   SER A  10     120.314 103.276 118.168  1.00  0.57           C
ATOM     12  O   SER A  10     121.424 103.766 118.364  1.00  0.57           O
ATOM     13  CB  SER A  10     119.673 101.035 119.003  1.00  0.57           C
ATOM     14  OG  SER A  10     120.553 101.118 120.129  1.00  0.57           O
ATOM     15  N   ASN A  11     119.171 103.973 118.326  1.00  0.56           N
ATOM     16  CA  ASN A  11     119.114 105.318 118.883  1.00  0.56           C
ATOM     17  C   ASN A  11     118.779 105.212 120.376  1.00  0.56           C
ATOM     18  O   ASN A  11     119.262 104.310 121.064  1.00  0.56           O
ATOM     19  CB  ASN A  11     118.158 106.290 118.108  1.00  0.56           C
ATOM     20  CG  ASN A  11     117.771 105.752 116.732  1.00  0.56           C
ATOM     21  OD1 ASN A  11     118.585 105.624 115.823  1.00  0.56           O
ATOM     22  ND2 ASN A  11     116.470 105.413 116.570  1.00  0.56           N
ATOM     23  N   GLU A  12     117.933 106.128 120.904  1.00  0.53           N
ATOM     24  CA  GLU A  12     117.540 106.228 122.302  1.00  0.53           C
ATOM     25  C   GLU A  12     118.704 106.472 123.257  1.00  0.53           C
ATOM     26  O   GLU A  12     119.874 106.484 122.886  1.00  0.53           O
ATOM     27  CB  GLU A  12     116.663 105.041 122.776  1.00  0.53           C
ATOM     28  CG  GLU A  12     115.327 104.939 122.014  1.00  0.53           C
ATOM     29  CD  GLU A  12     114.439 103.876 122.631  1.00  0.53           C
ATOM     30  OE1 GLU A  12     114.873 102.711 122.730  1.00  0.53           O
ATOM     31  OE2 GLU A  12     113.299 104.202 123.004  1.00  0.53           O
ATOM     32  N   SER A  13     118.409 106.703 124.538  1.00  0.63           N
ATOM     33  CA  SER A  13     119.395 106.936 125.576  1.00  0.63           C
ATOM     34  C   SER A  13     118.980 106.042 126.719  1.00  0.63           C
ATOM     35  O   SER A  13     117.837 106.072 127.154  1.00  0.63           O
ATOM     36  CB  SER A  13     119.397 108.436 125.986  1.00  0.63           C
ATOM     37  OG  SER A  13     120.311 108.761 127.039  1.00  0.63           O
ATOM     38  N   HIS A  14     119.868 105.164 127.211  1.00  0.63           N
ATOM     39  CA  HIS A  14     119.496 104.193 128.221  1.00  0.63           C
ATOM     40  C   HIS A  14     120.687 103.965 129.117  1.00  0.63           C
ATOM     41  O   HIS A  14     121.812 104.333 128.778  1.00  0.63           O
ATOM     42  CB  HIS A  14     119.005 102.837 127.643  1.00  0.63           C
ATOM     43  CG  HIS A  14     120.077 101.960 127.053  1.00  0.63           C
ATOM     44  ND1 HIS A  14     119.902 100.590 127.068  1.00  0.63           N
ATOM     45  CD2 HIS A  14     121.320 102.264 126.599  1.00  0.63           C
ATOM     46  CE1 HIS A  14     121.035 100.089 126.639  1.00  0.63           C
ATOM     47  NE2 HIS A  14     121.931 101.058 126.339  1.00  0.63           N
ATOM     48  N   CYS A  15     120.453 103.363 130.290  1.00  0.74           N
ATOM     49  CA  CYS A  15     121.479 103.079 131.259  1.00  0.74           C
ATOM     50  C   CYS A  15     121.397 101.592 131.523  1.00  0.74           C
ATOM     51  O   CYS A  15     120.308 101.036 131.628  1.00  0.74           O
ATOM     52  CB  CYS A  15     121.282 103.905 132.556  1.00  0.74           C
ATOM     53  SG  CYS A  15     121.594 105.692 132.289  1.00  0.74           S
ATOM     54  N   LYS A  16     122.542 100.886 131.592  1.00  0.68           N
ATOM     55  CA  LYS A  16     122.526  99.434 131.706  1.00  0.68           C
ATOM     56  C   LYS A  16     123.655  98.970 132.606  1.00  0.68           C
ATOM     57  O   LYS A  16     124.704  99.600 132.702  1.00  0.68           O
ATOM     58  CB  LYS A  16     122.628  98.719 130.317  1.00  0.68           C
ATOM     59  CG  LYS A  16     122.589  97.173 130.329  1.00  0.68           C
ATOM     60  CD  LYS A  16     122.663  96.514 128.940  1.00  0.68           C
ATOM     61  CE  LYS A  16     122.658  94.985 129.037  1.00  0.68           C
ATOM     62  NZ  LYS A  16     122.676  94.381 127.686  1.00  0.68           N
ATOM     63  N   ASN A  17     123.424  97.841 133.300  1.00  0.54           N
ATOM     64  CA  ASN A  17     124.404  97.039 133.998  1.00  0.54           C
ATOM     65  C   ASN A  17     124.126  95.617 133.515  1.00  0.54           C
ATOM     66  O   ASN A  17     122.973  95.190 133.485  1.00  0.54           O
ATOM     67  CB  ASN A  17     124.165  97.195 135.535  1.00  0.54           C
ATOM     68  CG  ASN A  17     125.084  96.382 136.450  1.00  0.54           C
ATOM     69  OD1 ASN A  17     125.992  95.656 136.041  1.00  0.54           O
ATOM     70  ND2 ASN A  17     124.869  96.517 137.781  1.00  0.54           N
ATOM     71  N   GLY A  18     125.141  94.855 133.071  1.00  0.53           N
ATOM     72  CA  GLY A  18     124.918  93.464 132.696  1.00  0.53           C
ATOM     73  C   GLY A  18     126.193  92.802 132.272  1.00  0.53           C
ATOM     74  O   GLY A  18     127.193  93.469 132.040  1.00  0.53           O
ATOM     75  N   ASN A  19     126.198  91.464 132.143  1.00  0.54           N
ATOM     76  CA  ASN A  19     127.348  90.721 131.652  1.00  0.54           C
ATOM     77  C   ASN A  19     127.108  90.243 130.221  1.00  0.54           C
ATOM     78  O   ASN A  19     125.983  90.245 129.718  1.00  0.54           O
ATOM     79  CB  ASN A  19     127.785  89.588 132.625  1.00  0.54           C
ATOM     80  CG  ASN A  19     126.638  88.654 132.995  1.00  0.54           C
ATOM     81  OD1 ASN A  19     125.703  88.400 132.239  1.00  0.54           O
ATOM     82  ND2 ASN A  19     126.673  88.125 134.240  1.00  0.54           N
ATOM     83  N   SER A  20     128.188  89.886 129.506  1.00  0.74           N
ATOM     84  CA  SER A  20     128.118  89.385 128.148  1.00  0.74           C
ATOM     85  C   SER A  20     129.406  88.678 127.760  1.00  0.74           C
ATOM     86  O   SER A  20     130.338  88.550 128.549  1.00  0.74           O
ATOM     87  CB  SER A  20     127.738  90.454 127.083  1.00  0.74           C
ATOM     88  OG  SER A  20     128.742  91.455 126.923  1.00  0.74           O
ATOM     89  N   GLU A  21     129.457  88.134 126.527  1.00  0.63           N
ATOM     90  CA  GLU A  21     130.579  87.368 126.013  1.00  0.63           C
ATOM     91  C   GLU A  21     131.509  88.172 125.109  1.00  0.63           C
ATOM     92  O   GLU A  21     132.531  87.678 124.642  1.00  0.63           O
ATOM     93  CB  GLU A  21     130.001  86.245 125.121  1.00  0.63           C
ATOM     94  CG  GLU A  21     129.095  85.241 125.873  1.00  0.63           C
ATOM     95  CD  GLU A  21     128.340  84.313 124.922  1.00  0.63           C
ATOM     96  OE1 GLU A  21     128.337  84.583 123.693  1.00  0.63           O
ATOM     97  OE2 GLU A  21     127.728  83.346 125.441  1.00  0.63           O
ATOM     98  N   ASN A  22     131.180  89.445 124.826  1.00  0.71           N
ATOM     99  CA  ASN A  22     131.882  90.248 123.838  1.00  0.71           C
ATOM    100  C   ASN A  22     131.967  91.673 124.348  1.00  0.71           C
ATOM    101  O   ASN A  22     131.180  92.049 125.218  1.00  0.71           O
ATOM    102  CB  ASN A  22     131.124  90.304 122.477  1.00  0.71           C
ATOM    103  CG  ASN A  22     131.346  89.023 121.684  1.00  0.71           C
ATOM    104  OD1 ASN A  22     132.465  88.750 121.254  1.00  0.71           O
ATOM    105  ND2 ASN A  22     130.265  88.251 121.433  1.00  0.71           N
ATOM    106  N   PRO A  23     132.831  92.538 123.841  1.00  0.76           N
ATOM    107  CA  PRO A  23     132.803  93.939 124.238  1.00  0.76           C
ATOM    108  C   PRO A  23     131.673  94.647 123.492  1.00  0.76           C
ATOM    109  O   PRO A  23     131.783  94.952 122.306  1.00  0.76           O
ATOM    110  CB  PRO A  23     134.194  94.452 123.841  1.00  0.76           C
ATOM    111  CG  PRO A  23     134.641  93.535 122.695  1.00  0.76           C
ATOM    112  CD  PRO A  23     134.025  92.187 123.061  1.00  0.76           C
ATOM    113  N   ILE A  24     130.537  94.882 124.177  1.00  0.73           N
ATOM    114  CA  ILE A  24     129.311  95.358 123.550  1.00  0.73           C
ATOM    115  C   ILE A  24     129.231  96.873 123.499  1.00  0.73           C
ATOM    116  O   ILE A  24     129.238  97.585 124.507  1.00  0.73           O
ATOM    117  CB  ILE A  24     128.045  94.784 124.190  1.00  0.73           C
ATOM    118  CG1 ILE A  24     127.940  93.273 123.871  1.00  0.73           C
ATOM    119  CG2 ILE A  24     126.782  95.530 123.691  1.00  0.73           C
ATOM    120  CD1 ILE A  24     126.720  92.576 124.489  1.00  0.73           C
ATOM    121  N   VAL A  25     129.081  97.399 122.269  1.00  0.76           N
ATOM    122  CA  VAL A  25     128.975  98.818 122.006  1.00  0.76           C
ATOM    123  C   VAL A  25     127.816  99.032 121.036  1.00  0.76           C
ATOM    124  O   VAL A  25     127.239  98.108 120.461  1.00  0.76           O
ATOM    125  CB  VAL A  25     130.283  99.450 121.529  1.00  0.76           C
ATOM    126  CG1 VAL A  25     130.324 100.962 121.817  1.00  0.76           C
ATOM    127  CG2 VAL A  25     131.477  98.824 122.275  1.00  0.76           C
ATOM    128  N   ARG A  26     127.372 100.280 120.907  1.00  0.66           N
ATOM    129  CA  ARG A  26     126.097 100.687 120.381  1.00  0.66           C
ATOM    130  C   ARG A  26     126.304 102.172 120.072  1.00  0.66           C
ATOM    131  O   ARG A  26     127.345 102.681 120.487  1.00  0.66           O
ATOM    132  CB  ARG A  26     124.998 100.322 121.422  1.00  0.66           C
ATOM    133  CG  ARG A  26     123.608 100.939 121.276  1.00  0.66           C
ATOM    134  CD  ARG A  26     122.788 100.817 122.562  1.00  0.66           C
ATOM    135  NE  ARG A  26     122.539 102.187 123.070  1.00  0.66           N
ATOM    136  CZ  ARG A  26     121.355 102.806 123.142  1.00  0.66           C
ATOM    137  NH1 ARG A  26     120.192 102.176 123.202  1.00  0.66           N
ATOM    138  NH2 ARG A  26     121.380 104.133 123.171  1.00  0.66           N
ATOM    139  N   PRO A  27     125.447 102.935 119.389  1.00  0.73           N
ATOM    140  CA  PRO A  27     125.469 104.406 119.417  1.00  0.73           C
ATOM    141  C   PRO A  27     124.530 105.022 120.494  1.00  0.73           C
ATOM    142  O   PRO A  27     123.688 104.296 121.016  1.00  0.73           O
ATOM    143  CB  PRO A  27     124.926 104.786 118.029  1.00  0.73           C
ATOM    144  CG  PRO A  27     125.028 103.515 117.178  1.00  0.73           C
ATOM    145  CD  PRO A  27     124.749 102.447 118.221  1.00  0.73           C
ATOM    146  N   GLY A  28     124.625 106.340 120.845  1.00  0.70           N
ATOM    147  CA  GLY A  28     123.760 107.086 121.799  1.00  0.70           C
ATOM    148  C   GLY A  28     124.074 107.183 123.285  1.00  0.70           C
ATOM    149  O   GLY A  28     123.206 107.510 124.090  1.00  0.70           O
ATOM    150  N   PHE A  29     125.318 106.886 123.697  1.00  0.71           N
ATOM    151  CA  PHE A  29     125.700 106.519 125.053  1.00  0.71           C
ATOM    152  C   PHE A  29     127.179 106.125 124.945  1.00  0.71           C
ATOM    153  O   PHE A  29     127.715 106.132 123.838  1.00  0.71           O
ATOM    154  CB  PHE A  29     124.808 105.392 125.708  1.00  0.71           C
ATOM    155  CG  PHE A  29     124.998 104.060 125.051  1.00  0.71           C
ATOM    156  CD1 PHE A  29     125.722 103.031 125.659  1.00  0.71           C
ATOM    157  CD2 PHE A  29     124.822 103.989 123.685  1.00  0.71           C
ATOM    158  CE1 PHE A  29     126.342 102.051 124.872  1.00  0.71           C
ATOM    159  CE2 PHE A  29     125.752 103.277 122.950  1.00  0.71           C
ATOM    160  CZ  PHE A  29     126.531 102.294 123.529  1.00  0.71           C
ATOM    161  N   ILE A  30     127.859 105.847 126.077  1.00  0.75           N
ATOM    162  CA  ILE A  30     129.268 105.486 126.170  1.00  0.75           C
ATOM    163  C   ILE A  30     129.355 104.218 127.042  1.00  0.75           C
ATOM    164  O   ILE A  30     128.736 104.173 128.105  1.00  0.75           O
ATOM    165  CB  ILE A  30     130.076 106.620 126.829  1.00  0.75           C
ATOM    166  CG1 ILE A  30     129.765 108.016 126.220  1.00  0.75           C
ATOM    167  CG2 ILE A  30     131.593 106.318 126.825  1.00  0.75           C
ATOM    168  CD1 ILE A  30     130.382 108.271 124.842  1.00  0.75           C
ATOM    169  N   THR A  31     130.078 103.138 126.638  1.00  0.77           N
ATOM    170  CA  THR A  31     130.088 101.858 127.388  1.00  0.77           C
ATOM    171  C   THR A  31     131.375 101.597 128.122  1.00  0.77           C
ATOM    172  O   THR A  31     132.437 101.509 127.519  1.00  0.77           O
ATOM    173  CB  THR A  31     129.986 100.553 126.589  1.00  0.77           C
ATOM    174  OG1 THR A  31     128.843 100.520 125.787  1.00  0.77           O
ATOM    175  CG2 THR A  31     129.808  99.329 127.507  1.00  0.77           C
ATOM    176  N   PHE A  32     131.323 101.335 129.432  1.00  0.77           N
ATOM    177  CA  PHE A  32     132.447 100.811 130.182  1.00  0.77           C
ATOM    178  C   PHE A  32     132.406  99.285 130.126  1.00  0.77           C
ATOM    179  O   PHE A  32     131.450  98.661 130.579  1.00  0.77           O
ATOM    180  CB  PHE A  32     132.378 101.299 131.651  1.00  0.77           C
ATOM    181  CG  PHE A  32     132.471 102.804 131.725  1.00  0.77           C
ATOM    182  CD1 PHE A  32     131.413 103.660 131.359  1.00  0.77           C
ATOM    183  CD2 PHE A  32     133.664 103.382 132.170  1.00  0.77           C
ATOM    184  CE1 PHE A  32     131.584 105.049 131.369  1.00  0.77           C
ATOM    185  CE2 PHE A  32     133.821 104.768 132.231  1.00  0.77           C
ATOM    186  CZ  PHE A  32     132.788 105.609 131.808  1.00  0.77           C
ATOM    187  N   ASN A  33     133.430  98.643 129.527  1.00  0.77           N
ATOM    188  CA  ASN A  33     133.522  97.199 129.414  1.00  0.77           C
ATOM    189  C   ASN A  33     134.579  96.715 130.381  1.00  0.77           C
ATOM    190  O   ASN A  33     135.753  97.043 130.247  1.00  0.77           O
ATOM    191  CB  ASN A  33     133.954  96.737 127.999  1.00  0.77           C
ATOM    192  CG  ASN A  33     132.837  96.958 126.994  1.00  0.77           C
ATOM    193  OD1 ASN A  33     132.073  96.041 126.702  1.00  0.77           O
ATOM    194  ND2 ASN A  33     132.739  98.175 126.419  1.00  0.77           N
ATOM    195  N   PHE A  34     134.197  95.908 131.379  1.00  0.75           N
ATOM    196  CA  PHE A  34     135.135  95.379 132.354  1.00  0.75           C
ATOM    197  C   PHE A  34     135.401  93.926 132.036  1.00  0.75           C
ATOM    198  O   PHE A  34     134.497  93.095 132.061  1.00  0.75           O
ATOM    199  CB  PHE A  34     134.618  95.452 133.813  1.00  0.75           C
ATOM    200  CG  PHE A  34     134.381  96.873 134.236  1.00  0.75           C
ATOM    201  CD1 PHE A  34     133.209  97.540 133.846  1.00  0.75           C
ATOM    202  CD2 PHE A  34     135.309  97.553 135.044  1.00  0.75           C
ATOM    203  CE1 PHE A  34     132.963  98.854 134.254  1.00  0.75           C
ATOM    204  CE2 PHE A  34     135.061  98.869 135.458  1.00  0.75           C
ATOM    205  CZ  PHE A  34     133.887  99.518 135.064  1.00  0.75           C
ATOM    206  N   TYR A  35     136.659  93.577 131.723  1.00  0.72           N
ATOM    207  CA  TYR A  35     137.049  92.207 131.454  1.00  0.72           C
ATOM    208  C   TYR A  35     137.249  91.419 132.743  1.00  0.72           C
ATOM    209  O   TYR A  35     138.021  91.790 133.627  1.00  0.72           O
ATOM    210  CB  TYR A  35     138.332  92.205 130.590  1.00  0.72           C
ATOM    211  CG  TYR A  35     138.810  90.839 130.168  1.00  0.72           C
ATOM    212  CD1 TYR A  35     138.022  89.985 129.376  1.00  0.72           C
ATOM    213  CD2 TYR A  35     140.112  90.441 130.507  1.00  0.72           C
ATOM    214  CE1 TYR A  35     138.554  88.778 128.894  1.00  0.72           C
ATOM    215  CE2 TYR A  35     140.651  89.247 130.014  1.00  0.72           C
ATOM    216  CZ  TYR A  35     139.874  88.422 129.196  1.00  0.72           C
ATOM    217  OH  TYR A  35     140.428  87.244 128.667  1.00  0.72           O
ATOM    218  N   THR A  36     136.528  90.294 132.872  1.00  0.55           N
ATOM    219  CA  THR A  36     136.497  89.468 134.077  1.00  0.55           C
ATOM    220  C   THR A  36     137.145  88.125 133.843  1.00  0.55           C
ATOM    221  O   THR A  36     136.947  87.191 134.618  1.00  0.55           O
ATOM    222  CB  THR A  36     135.079  89.199 134.534  1.00  0.55           C
ATOM    223  OG1 THR A  36     134.312  88.813 133.421  1.00  0.55           O
ATOM    224  CG2 THR A  36     134.462  90.499 135.048  1.00  0.55           C
ATOM    225  N   LYS A  37     137.933  88.018 132.754  1.00  0.47           N
ATOM    226  CA  LYS A  37     138.693  86.857 132.318  1.00  0.47           C
ATOM    227  C   LYS A  37     137.874  85.877 131.500  1.00  0.47           C
ATOM    228  O   LYS A  37     138.330  85.400 130.467  1.00  0.47           O
ATOM    229  CB  LYS A  37     139.454  86.142 133.469  1.00  0.47           C
ATOM    230  CG  LYS A  37     140.417  85.023 133.051  1.00  0.47           C
ATOM    231  CD  LYS A  37     141.598  85.546 132.222  1.00  0.47           C
ATOM    232  CE  LYS A  37     142.747  84.547 132.101  1.00  0.47           C
ATOM    233  NZ  LYS A  37     143.434  84.439 133.399  1.00  0.47           N
ATOM    234  N   ASN A  38     136.637  85.566 131.930  1.00  0.43           N
ATOM    235  CA  ASN A  38     135.784  84.633 131.207  1.00  0.43           C
ATOM    236  C   ASN A  38     134.541  85.292 130.628  1.00  0.43           C
ATOM    237  O   ASN A  38     133.812  84.674 129.855  1.00  0.43           O
ATOM    238  CB  ASN A  38     135.312  83.500 132.146  1.00  0.43           C
ATOM    239  CG  ASN A  38     136.514  82.760 132.714  1.00  0.43           C
ATOM    240  OD1 ASN A  38     137.299  82.127 132.008  1.00  0.43           O
ATOM    241  ND2 ASN A  38     136.683  82.817 134.056  1.00  0.43           N
ATOM    242  N   ASP A  39     134.296  86.568 130.959  1.00  0.65           N
ATOM    243  CA  ASP A  39     133.148  87.307 130.499  1.00  0.65           C
ATOM    244  C   ASP A  39     133.534  88.779 130.407  1.00  0.65           C
ATOM    245  O   ASP A  39     134.669  89.192 130.676  1.00  0.65           O
ATOM    246  CB  ASP A  39     131.847  87.038 131.339  1.00  0.65           C
ATOM    247  CG  ASP A  39     131.931  87.424 132.807  1.00  0.65           C
ATOM    248  OD1 ASP A  39     131.422  88.516 133.181  1.00  0.65           O
ATOM    249  OD2 ASP A  39     132.555  86.679 133.605  1.00  0.65           O
ATOM    250  N   THR A  40     132.599  89.609 129.940  1.00  0.73           N
ATOM    251  CA  THR A  40     132.717  91.053 129.952  1.00  0.73           C
ATOM    252  C   THR A  40     131.540  91.592 130.729  1.00  0.73           C
ATOM    253  O   THR A  40     130.418  91.106 130.619  1.00  0.73           O
ATOM    254  CB  THR A  40     132.729  91.711 128.571  1.00  0.73           C
ATOM    255  OG1 THR A  40     131.655  91.243 127.772  1.00  0.73           O
ATOM    256  CG2 THR A  40     134.027  91.335 127.845  1.00  0.73           C
ATOM    257  N   ARG A  41     131.742  92.631 131.555  1.00  0.72           N
ATOM    258  CA  ARG A  41     130.634  93.342 132.169  1.00  0.72           C
ATOM    259  C   ARG A  41     130.470  94.677 131.491  1.00  0.72           C
ATOM    260  O   ARG A  41     131.425  95.441 131.377  1.00  0.72           O
ATOM    261  CB  ARG A  41     130.851  93.610 133.668  1.00  0.72           C
ATOM    262  CG  ARG A  41     131.055  92.337 134.497  1.00  0.72           C
ATOM    263  CD  ARG A  41     131.422  92.642 135.950  1.00  0.72           C
ATOM    264  NE  ARG A  41     131.484  91.322 136.645  1.00  0.72           N
ATOM    265  CZ  ARG A  41     132.094  91.110 137.817  1.00  0.72           C
ATOM    266  NH1 ARG A  41     132.127  89.869 138.301  1.00  0.72           N
ATOM    267  NH2 ARG A  41     132.672  92.087 138.508  1.00  0.72           N
ATOM    268  N   ILE A  42     129.252  94.991 131.026  1.00  0.73           N
ATOM    269  CA  ILE A  42     129.010  96.132 130.174  1.00  0.73           C
ATOM    270  C   ILE A  42     128.128  97.127 130.904  1.00  0.73           C
ATOM    271  O   ILE A  42     127.120  96.785 131.529  1.00  0.73           O
ATOM    272  CB  ILE A  42     128.457  95.759 128.794  1.00  0.73           C
ATOM    273  CG1 ILE A  42     127.031  95.162 128.837  1.00  0.73           C
ATOM    274  CG2 ILE A  42     129.457  94.796 128.112  1.00  0.73           C
ATOM    275  CD1 ILE A  42     126.430  94.978 127.443  1.00  0.73           C
ATOM    276  N   TYR A  43     128.545  98.405 130.892  1.00  0.78           N
ATOM    277  CA  TYR A  43     127.825  99.463 131.563  1.00  0.78           C
ATOM    278  C   TYR A  43     127.606 100.605 130.617  1.00  0.78           C
ATOM    279  O   TYR A  43     128.534 101.313 130.232  1.00  0.78           O
ATOM    280  CB  TYR A  43     128.589 100.042 132.768  1.00  0.78           C
ATOM    281  CG  TYR A  43     128.739  99.005 133.834  1.00  0.78           C
ATOM    282  CD1 TYR A  43     129.710  97.996 133.722  1.00  0.78           C
ATOM    283  CD2 TYR A  43     127.871  98.997 134.934  1.00  0.78           C
ATOM    284  CE1 TYR A  43     129.763  96.957 134.655  1.00  0.78           C
ATOM    285  CE2 TYR A  43     127.948  97.974 135.885  1.00  0.78           C
ATOM    286  CZ  TYR A  43     128.855  96.927 135.713  1.00  0.78           C
ATOM    287  OH  TYR A  43     128.745  95.790 136.533  1.00  0.78           O
ATOM    288  N   GLN A  44     126.347 100.824 130.243  1.00  0.74           N
ATOM    289  CA  GLN A  44     125.955 101.878 129.347  1.00  0.74           C
ATOM    290  C   GLN A  44     125.634 103.168 130.093  1.00  0.74           C
ATOM    291  O   GLN A  44     124.795 103.179 130.992  1.00  0.74           O
ATOM    292  CB  GLN A  44     124.763 101.372 128.506  1.00  0.74           C
ATOM    293  CG  GLN A  44     125.228 100.392 127.392  1.00  0.74           C
ATOM    294  CD  GLN A  44     125.224  98.887 127.636  1.00  0.74           C
ATOM    295  OE1 GLN A  44     125.472  98.340 128.703  1.00  0.74           O
ATOM    296  NE2 GLN A  44     124.969  98.147 126.526  1.00  0.74           N
ATOM    297  N   VAL A  45     126.323 104.286 129.748  1.00  0.76           N
ATOM    298  CA  VAL A  45     126.118 105.591 130.379  1.00  0.76           C
ATOM    299  C   VAL A  45     125.810 106.667 129.344  1.00  0.76           C
ATOM    300  O   VAL A  45     126.348 106.605 128.239  1.00  0.76           O
ATOM    301  CB  VAL A  45     127.295 106.057 131.248  1.00  0.76           C
ATOM    302  CG1 VAL A  45     127.879 104.860 132.015  1.00  0.76           C
ATOM    303  CG2 VAL A  45     128.410 106.760 130.446  1.00  0.76           C
ATOM    304  N   PRO A  46     124.982 107.679 129.580  1.00  0.75           N
ATOM    305  CA  PRO A  46     124.664 108.677 128.563  1.00  0.75           C
ATOM    306  C   PRO A  46     125.842 109.581 128.194  1.00  0.75           C
ATOM    307  O   PRO A  46     126.677 109.909 129.034  1.00  0.75           O
ATOM    308  CB  PRO A  46     123.504 109.466 129.196  1.00  0.75           C
ATOM    309  CG  PRO A  46     123.772 109.370 130.697  1.00  0.75           C
ATOM    310  CD  PRO A  46     124.338 107.963 130.866  1.00  0.75           C
ATOM    311  N   LYS A  47     125.916 110.020 126.917  1.00  0.72           N
ATOM    312  CA  LYS A  47     126.994 110.847 126.381  1.00  0.72           C
ATOM    313  C   LYS A  47     127.160 112.196 127.081  1.00  0.72           C
ATOM    314  O   LYS A  47     128.252 112.759 127.122  1.00  0.72           O
ATOM    315  CB  LYS A  47     126.821 111.098 124.854  1.00  0.72           C
ATOM    316  CG  LYS A  47     126.984 109.852 123.969  1.00  0.72           C
ATOM    317  CD  LYS A  47     126.908 110.113 122.445  1.00  0.72           C
ATOM    318  CE  LYS A  47     127.565 108.991 121.607  1.00  0.72           C
ATOM    319  NZ  LYS A  47     127.494 109.253 120.157  1.00  0.72           N
ATOM    320  N   CYS A  48     126.082 112.755 127.678  1.00  0.76           N
ATOM    321  CA  CYS A  48     126.083 114.098 128.243  1.00  0.76           C
ATOM    322  C   CYS A  48     126.990 114.309 129.440  1.00  0.76           C
ATOM    323  O   CYS A  48     127.358 115.444 129.734  1.00  0.76           O
ATOM    324  CB  CYS A  48     124.651 114.607 128.567  1.00  0.76           C
ATOM    325  SG  CYS A  48     123.752 113.708 129.882  1.00  0.76           S
ATOM    326  N   LEU A  49     127.431 113.227 130.125  1.00  0.76           N
ATOM    327  CA  LEU A  49     128.411 113.299 131.200  1.00  0.76           C
ATOM    328  C   LEU A  49     129.692 113.964 130.705  1.00  0.76           C
ATOM    329  O   LEU A  49     130.269 114.857 131.325  1.00  0.76           O
ATOM    330  CB  LEU A  49     128.795 111.873 131.697  1.00  0.76           C
ATOM    331  CG  LEU A  49     127.644 110.977 132.197  1.00  0.76           C
ATOM    332  CD1 LEU A  49     128.197 109.609 132.621  1.00  0.76           C
ATOM    333  CD2 LEU A  49     126.903 111.610 133.370  1.00  0.76           C
ATOM    334  N   LEU A  50     130.102 113.578 129.483  1.00  0.73           N
ATOM    335  CA  LEU A  50     131.401 113.835 128.910  1.00  0.73           C
ATOM    336  C   LEU A  50     131.422 115.093 128.054  1.00  0.73           C
ATOM    337  O   LEU A  50     132.448 115.478 127.505  1.00  0.73           O
ATOM    338  CB  LEU A  50     131.878 112.576 128.148  1.00  0.73           C
ATOM    339  CG  LEU A  50     132.026 111.334 129.070  1.00  0.73           C
ATOM    340  CD1 LEU A  50     132.118 110.018 128.285  1.00  0.73           C
ATOM    341  CD2 LEU A  50     133.197 111.475 130.052  1.00  0.73           C
ATOM    342  N   GLY A  51     130.287 115.819 128.006  1.00  0.75           N
ATOM    343  CA  GLY A  51     130.228 117.186 127.493  1.00  0.75           C
ATOM    344  C   GLY A  51     130.217 118.216 128.594  1.00  0.75           C
ATOM    345  O   GLY A  51     130.119 119.409 128.331  1.00  0.75           O
ATOM    346  N   SER A  52     130.269 117.784 129.870  1.00  0.78           N
ATOM    347  CA  SER A  52     130.220 118.688 131.017  1.00  0.78           C
ATOM    348  C   SER A  52     131.524 119.418 131.335  1.00  0.78           C
ATOM    349  O   SER A  52     132.620 118.955 131.028  1.00  0.78           O
ATOM    350  CB  SER A  52     129.701 117.995 132.314  1.00  0.78           C
ATOM    351  OG  SER A  52     130.655 117.109 132.913  1.00  0.78           O
ATOM    352  N   ASP A  53     131.433 120.566 132.044  1.00  0.71           N
ATOM    353  CA  ASP A  53     132.567 121.337 132.542  1.00  0.71           C
ATOM    354  C   ASP A  53     133.492 120.526 133.448  1.00  0.71           C
ATOM    355  O   ASP A  53     134.712 120.674 133.435  1.00  0.71           O
ATOM    356  CB  ASP A  53     132.079 122.586 133.314  1.00  0.71           C
ATOM    357  CG  ASP A  53     131.068 123.320 132.463  1.00  0.71           C
ATOM    358  OD1 ASP A  53     131.429 123.721 131.333  1.00  0.71           O
ATOM    359  OD2 ASP A  53     129.905 123.412 132.920  1.00  0.71           O
ATOM    360  N   ILE A  54     132.918 119.589 134.239  1.00  0.70           N
ATOM    361  CA  ILE A  54     133.650 118.632 135.063  1.00  0.70           C
ATOM    362  C   ILE A  54     134.531 117.739 134.204  1.00  0.70           C
ATOM    363  O   ILE A  54     135.701 117.506 134.507  1.00  0.70           O
ATOM    364  CB  ILE A  54     132.686 117.775 135.892  1.00  0.70           C
ATOM    365  CG1 ILE A  54     131.920 118.655 136.907  1.00  0.70           C
ATOM    366  CG2 ILE A  54     133.428 116.621 136.614  1.00  0.70           C
ATOM    367  CD1 ILE A  54     130.663 117.963 137.446  1.00  0.70           C
ATOM    368  N   THR A  55     133.998 117.259 133.065  1.00  0.75           N
ATOM    369  CA  THR A  55     134.772 116.511 132.083  1.00  0.75           C
ATOM    370  C   THR A  55     135.872 117.328 131.473  1.00  0.75           C
ATOM    371  O   THR A  55     137.010 116.883 131.467  1.00  0.75           O
ATOM    372  CB  THR A  55     133.930 115.960 130.954  1.00  0.75           C
ATOM    373  OG1 THR A  55     132.953 115.126 131.539  1.00  0.75           O
ATOM    374  CG2 THR A  55     134.746 115.079 129.995  1.00  0.75           C
ATOM    375  N   TYR A  56     135.608 118.571 131.024  1.00  0.58           N
ATOM    376  CA  TYR A  56     136.638 119.444 130.467  1.00  0.58           C
ATOM    377  C   TYR A  56     137.756 119.767 131.457  1.00  0.58           C
ATOM    378  O   TYR A  56     138.935 119.743 131.114  1.00  0.58           O
ATOM    379  CB  TYR A  56     136.021 120.759 129.924  1.00  0.58           C
ATOM    380  CG  TYR A  56     135.068 120.526 128.772  1.00  0.58           C
ATOM    381  CD1 TYR A  56     135.319 119.576 127.761  1.00  0.58           C
ATOM    382  CD2 TYR A  56     133.921 121.333 128.664  1.00  0.58           C
ATOM    383  CE1 TYR A  56     134.435 119.429 126.682  1.00  0.58           C
ATOM    384  CE2 TYR A  56     133.046 121.197 127.576  1.00  0.58           C
ATOM    385  CZ  TYR A  56     133.305 120.244 126.586  1.00  0.58           C
ATOM    386  OH  TYR A  56     132.436 120.116 125.485  1.00  0.58           O
ATOM    387  N   HIS A  57     137.405 119.997 132.740  1.00  0.67           N
ATOM    388  CA  HIS A  57     138.339 120.196 133.843  1.00  0.67           C
ATOM    389  C   HIS A  57     139.312 119.039 134.038  1.00  0.67           C
ATOM    390  O   HIS A  57     140.497 119.224 134.305  1.00  0.67           O
ATOM    391  CB  HIS A  57     137.540 120.391 135.162  1.00  0.67           C
ATOM    392  CG  HIS A  57     138.377 120.670 136.375  1.00  0.67           C
ATOM    393  ND1 HIS A  57     139.001 121.893 136.480  1.00  0.67           N
ATOM    394  CD2 HIS A  57     138.729 119.870 137.417  1.00  0.67           C
ATOM    395  CE1 HIS A  57     139.729 121.820 137.572  1.00  0.67           C
ATOM    396  NE2 HIS A  57     139.601 120.616 138.184  1.00  0.67           N
ATOM    397  N   LEU A  58     138.826 117.792 133.921  1.00  0.71           N
ATOM    398  CA  LEU A  58     139.660 116.622 134.088  1.00  0.71           C
ATOM    399  C   LEU A  58     140.266 116.100 132.785  1.00  0.71           C
ATOM    400  O   LEU A  58     141.465 115.869 132.694  1.00  0.71           O
ATOM    401  CB  LEU A  58     138.820 115.526 134.793  1.00  0.71           C
ATOM    402  CG  LEU A  58     138.428 115.874 136.251  1.00  0.71           C
ATOM    403  CD1 LEU A  58     137.230 115.039 136.707  1.00  0.71           C
ATOM    404  CD2 LEU A  58     139.611 115.718 137.218  1.00  0.71           C
ATOM    405  N   PHE A  59     139.478 115.867 131.725  1.00  0.69           N
ATOM    406  CA  PHE A  59     139.929 115.170 130.529  1.00  0.69           C
ATOM    407  C   PHE A  59     140.928 115.950 129.713  1.00  0.69           C
ATOM    408  O   PHE A  59     141.944 115.413 129.281  1.00  0.69           O
ATOM    409  CB  PHE A  59     138.751 114.776 129.610  1.00  0.69           C
ATOM    410  CG  PHE A  59     138.068 113.527 130.087  1.00  0.69           C
ATOM    411  CD1 PHE A  59     137.550 113.396 131.386  1.00  0.69           C
ATOM    412  CD2 PHE A  59     137.875 112.476 129.180  1.00  0.69           C
ATOM    413  CE1 PHE A  59     136.788 112.281 131.728  1.00  0.69           C
ATOM    414  CE2 PHE A  59     137.109 111.356 129.526  1.00  0.69           C
ATOM    415  CZ  PHE A  59     136.538 111.279 130.797  1.00  0.69           C
ATOM    416  N   ASP A  60     140.713 117.264 129.552  1.00  0.68           N
ATOM    417  CA  ASP A  60     141.512 118.065 128.646  1.00  0.68           C
ATOM    418  C   ASP A  60     142.769 118.550 129.369  1.00  0.68           C
ATOM    419  O   ASP A  60     143.628 119.240 128.816  1.00  0.68           O
ATOM    420  CB  ASP A  60     140.646 119.235 128.114  1.00  0.68           C
ATOM    421  CG  ASP A  60     139.542 118.737 127.190  1.00  0.68           C
ATOM    422  OD1 ASP A  60     139.502 117.520 126.882  1.00  0.68           O
ATOM    423  OD2 ASP A  60     138.738 119.592 126.742  1.00  0.68           O
ATOM    424  N   ALA A  61     142.937 118.062 130.618  1.00  0.70           N
ATOM    425  CA  ALA A  61     144.130 118.151 131.414  1.00  0.70           C
ATOM    426  C   ALA A  61     145.016 116.913 131.247  1.00  0.70           C
ATOM    427  O   ALA A  61     146.069 116.806 131.878  1.00  0.70           O
ATOM    428  CB  ALA A  61     143.716 118.264 132.896  1.00  0.70           C
ATOM    429  N   ILE A  62     144.631 115.946 130.377  1.00  0.68           N
ATOM    430  CA  ILE A  62     145.454 114.780 130.086  1.00  0.68           C
ATOM    431  C   ILE A  62     146.322 115.007 128.882  1.00  0.68           C
ATOM    432  O   ILE A  62     145.932 115.482 127.818  1.00  0.68           O
ATOM    433  CB  ILE A  62     144.699 113.447 129.975  1.00  0.68           C
ATOM    434  CG1 ILE A  62     144.120 113.063 131.348  1.00  0.68           C
ATOM    435  CG2 ILE A  62     145.561 112.283 129.415  1.00  0.68           C
ATOM    436  CD1 ILE A  62     145.156 113.002 132.482  1.00  0.68           C
ATOM    437  N   ASN A  63     147.581 114.613 129.083  1.00  0.68           N
ATOM    438  CA  ASN A  63     148.614 114.549 128.114  1.00  0.68           C
ATOM    439  C   ASN A  63     148.991 113.074 128.059  1.00  0.68           C
ATOM    440  O   ASN A  63     149.335 112.455 129.062  1.00  0.68           O
ATOM    441  CB  ASN A  63     149.734 115.472 128.634  1.00  0.68           C
ATOM    442  CG  ASN A  63     150.756 115.696 127.544  1.00  0.68           C
ATOM    443  OD1 ASN A  63     150.869 114.891 126.621  1.00  0.68           O
ATOM    444  ND2 ASN A  63     151.486 116.828 127.613  1.00  0.68           N
ATOM    445  N   THR A  64     148.908 112.463 126.865  1.00  0.69           N
ATOM    446  CA  THR A  64     149.227 111.057 126.653  1.00  0.69           C
ATOM    447  C   THR A  64     150.694 110.901 126.323  1.00  0.69           C
ATOM    448  O   THR A  64     151.197 109.786 126.220  1.00  0.69           O
ATOM    449  CB  THR A  64     148.427 110.437 125.504  1.00  0.69           C
ATOM    450  OG1 THR A  64     148.479 111.255 124.338  1.00  0.69           O
ATOM    451  CG2 THR A  64     146.946 110.303 125.902  1.00  0.69           C
ATOM    452  N   THR A  65     151.433 112.020 126.186  1.00  0.67           N
ATOM    453  CA  THR A  65     152.864 112.003 125.915  1.00  0.67           C
ATOM    454  C   THR A  65     153.648 112.152 127.217  1.00  0.67           C
ATOM    455  O   THR A  65     154.843 111.870 127.296  1.00  0.67           O
ATOM    456  CB  THR A  65     153.284 113.086 124.897  1.00  0.67           C
ATOM    457  OG1 THR A  65     153.587 114.352 125.477  1.00  0.67           O
ATOM    458  CG2 THR A  65     152.145 113.349 123.892  1.00  0.67           C
ATOM    459  N   GLU A  66     152.951 112.587 128.289  1.00  0.68           N
ATOM    460  CA  GLU A  66     153.472 112.811 129.621  1.00  0.68           C
ATOM    461  C   GLU A  66     153.891 111.527 130.326  1.00  0.68           C
ATOM    462  O   GLU A  66     153.110 110.601 130.543  1.00  0.68           O
ATOM    463  CB  GLU A  66     152.409 113.574 130.447  1.00  0.68           C
ATOM    464  CG  GLU A  66     152.766 113.947 131.905  1.00  0.68           C
ATOM    465  CD  GLU A  66     151.620 114.709 132.548  1.00  0.68           C
ATOM    466  OE1 GLU A  66     151.850 115.861 133.005  1.00  0.68           O
ATOM    467  OE2 GLU A  66     150.476 114.184 132.613  1.00  0.68           O
ATOM    468  N   SER A  67     155.183 111.428 130.699  1.00  0.74           N
ATOM    469  CA  SER A  67     155.717 110.298 131.441  1.00  0.74           C
ATOM    470  C   SER A  67     155.212 110.216 132.873  1.00  0.74           C
ATOM    471  O   SER A  67     154.929 111.222 133.518  1.00  0.74           O
ATOM    472  CB  SER A  67     157.273 110.229 131.416  1.00  0.74           C
ATOM    473  OG  SER A  67     157.888 111.279 132.169  1.00  0.74           O
ATOM    474  N   LEU A  68     155.119 108.989 133.432  1.00  0.68           N
ATOM    475  CA  LEU A  68     154.659 108.746 134.794  1.00  0.68           C
ATOM    476  C   LEU A  68     155.466 109.479 135.862  1.00  0.68           C
ATOM    477  O   LEU A  68     154.900 110.065 136.777  1.00  0.68           O
ATOM    478  CB  LEU A  68     154.657 107.227 135.080  1.00  0.68           C
ATOM    479  CG  LEU A  68     153.421 106.512 134.496  1.00  0.68           C
ATOM    480  CD1 LEU A  68     153.740 105.055 134.140  1.00  0.68           C
ATOM    481  CD2 LEU A  68     152.245 106.576 135.483  1.00  0.68           C
ATOM    482  N   THR A  69     156.803 109.534 135.723  1.00  0.72           N
ATOM    483  CA  THR A  69     157.697 110.312 136.580  1.00  0.72           C
ATOM    484  C   THR A  69     157.391 111.804 136.580  1.00  0.72           C
ATOM    485  O   THR A  69     157.408 112.475 137.610  1.00  0.72           O
ATOM    486  CB  THR A  69     159.150 110.165 136.132  1.00  0.72           C
ATOM    487  OG1 THR A  69     159.469 108.800 135.917  1.00  0.72           O
ATOM    488  CG2 THR A  69     160.119 110.704 137.192  1.00  0.72           C
ATOM    489  N   ASN A  70     157.093 112.389 135.402  1.00  0.74           N
ATOM    490  CA  ASN A  70     156.663 113.773 135.295  1.00  0.74           C
ATOM    491  C   ASN A  70     155.257 113.993 135.846  1.00  0.74           C
ATOM    492  O   ASN A  70     155.019 114.969 136.553  1.00  0.74           O
ATOM    493  CB  ASN A  70     156.796 114.278 133.839  1.00  0.74           C
ATOM    494  CG  ASN A  70     158.278 114.404 133.495  1.00  0.74           C
ATOM    495  OD1 ASN A  70     159.163 114.504 134.350  1.00  0.74           O
ATOM    496  ND2 ASN A  70     158.577 114.432 132.177  1.00  0.74           N
ATOM    497  N   TYR A  71     154.314 113.058 135.597  1.00  0.70           N
ATOM    498  CA  TYR A  71     152.972 113.067 136.168  1.00  0.70           C
ATOM    499  C   TYR A  71     153.000 113.059 137.698  1.00  0.70           C
ATOM    500  O   TYR A  71     152.319 113.855 138.342  1.00  0.70           O
ATOM    501  CB  TYR A  71     152.174 111.842 135.630  1.00  0.70           C
ATOM    502  CG  TYR A  71     150.727 111.794 136.062  1.00  0.70           C
ATOM    503  CD1 TYR A  71     149.829 112.802 135.673  1.00  0.70           C
ATOM    504  CD2 TYR A  71     150.240 110.696 136.796  1.00  0.70           C
ATOM    505  CE1 TYR A  71     148.466 112.700 135.987  1.00  0.70           C
ATOM    506  CE2 TYR A  71     148.872 110.588 137.096  1.00  0.70           C
ATOM    507  CZ  TYR A  71     147.985 111.585 136.675  1.00  0.70           C
ATOM    508  OH  TYR A  71     146.597 111.459 136.872  1.00  0.70           O
ATOM    509  N   GLU A  72     153.856 112.209 138.305  1.00  0.70           N
ATOM    510  CA  GLU A  72     154.086 112.154 139.738  1.00  0.70           C
ATOM    511  C   GLU A  72     154.590 113.469 140.317  1.00  0.70           C
ATOM    512  O   GLU A  72     153.997 114.003 141.248  1.00  0.70           O
ATOM    513  CB  GLU A  72     155.120 111.053 140.061  1.00  0.70           C
ATOM    514  CG  GLU A  72     155.388 110.864 141.575  1.00  0.70           C
ATOM    515  CD  GLU A  72     156.546 109.911 141.863  1.00  0.70           C
ATOM    516  OE1 GLU A  72     157.195 109.425 140.902  1.00  0.70           O
ATOM    517  OE2 GLU A  72     156.801 109.701 143.077  1.00  0.70           O
ATOM    518  N   LYS A  73     155.632 114.081 139.714  1.00  0.70           N
ATOM    519  CA  LYS A  73     156.148 115.386 140.109  1.00  0.70           C
ATOM    520  C   LYS A  73     155.130 116.514 139.989  1.00  0.70           C
ATOM    521  O   LYS A  73     155.125 117.473 140.754  1.00  0.70           O
ATOM    522  CB  LYS A  73     157.378 115.789 139.265  1.00  0.70           C
ATOM    523  CG  LYS A  73     158.637 114.957 139.539  1.00  0.70           C
ATOM    524  CD  LYS A  73     159.780 115.427 138.629  1.00  0.70           C
ATOM    525  CE  LYS A  73     161.077 114.645 138.814  1.00  0.70           C
ATOM    526  NZ  LYS A  73     162.079 115.150 137.851  1.00  0.70           N
ATOM    527  N   ARG A  74     154.229 116.437 138.999  1.00  0.68           N
ATOM    528  CA  ARG A  74     153.146 117.381 138.828  1.00  0.68           C
ATOM    529  C   ARG A  74     152.125 117.360 139.973  1.00  0.68           C
ATOM    530  O   ARG A  74     151.495 118.370 140.287  1.00  0.68           O
ATOM    531  CB  ARG A  74     152.468 117.102 137.471  1.00  0.68           C
ATOM    532  CG  ARG A  74     151.976 118.364 136.743  1.00  0.68           C
ATOM    533  CD  ARG A  74     151.221 118.010 135.463  1.00  0.68           C
ATOM    534  NE  ARG A  74     149.891 117.485 135.908  1.00  0.68           N
ATOM    535  CZ  ARG A  74     149.074 116.786 135.112  1.00  0.68           C
ATOM    536  NH1 ARG A  74     149.432 116.403 133.897  1.00  0.68           N
ATOM    537  NH2 ARG A  74     147.849 116.487 135.535  1.00  0.68           N
ATOM    538  N   VAL A  75     151.942 116.190 140.627  1.00  0.73           N
ATOM    539  CA  VAL A  75     150.957 115.978 141.682  1.00  0.73           C
ATOM    540  C   VAL A  75     151.568 115.828 143.081  1.00  0.73           C
ATOM    541  O   VAL A  75     150.920 115.397 144.039  1.00  0.73           O
ATOM    542  CB  VAL A  75     150.027 114.799 141.382  1.00  0.73           C
ATOM    543  CG1 VAL A  75     149.333 115.010 140.020  1.00  0.73           C
ATOM    544  CG2 VAL A  75     150.763 113.446 141.402  1.00  0.73           C
ATOM    545  N   THR A  76     152.839 116.220 143.296  1.00  0.73           N
ATOM    546  CA  THR A  76     153.493 116.131 144.610  1.00  0.73           C
ATOM    547  C   THR A  76     153.344 117.384 145.455  1.00  0.73           C
ATOM    548  O   THR A  76     153.987 117.511 146.492  1.00  0.73           O
ATOM    549  CB  THR A  76     154.972 115.754 144.572  1.00  0.73           C
ATOM    550  OG1 THR A  76     155.641 116.421 143.518  1.00  0.73           O
ATOM    551  CG2 THR A  76     155.101 114.240 144.351  1.00  0.73           C
ATOM    552  N   ARG A  77     152.404 118.283 145.093  1.00  0.67           N
ATOM    553  CA  ARG A  77     152.086 119.542 145.769  1.00  0.67           C
ATOM    554  C   ARG A  77     151.721 119.397 147.259  1.00  0.67           C
ATOM    555  O   ARG A  77     151.921 120.281 148.087  1.00  0.67           O
ATOM    556  CB  ARG A  77     150.900 120.238 145.024  1.00  0.67           C
ATOM    557  CG  ARG A  77     151.157 120.555 143.531  1.00  0.67           C
ATOM    558  CD  ARG A  77     149.917 121.012 142.723  1.00  0.67           C
ATOM    559  NE  ARG A  77     149.303 122.249 143.309  1.00  0.67           N
ATOM    560  CZ  ARG A  77     149.864 123.464 143.325  1.00  0.67           C
ATOM    561  NH1 ARG A  77     149.244 124.457 143.954  1.00  0.67           N
ATOM    562  NH2 ARG A  77     151.026 123.709 142.720  1.00  0.67           N
ATOM    563  N   PHE A  78     151.150 118.247 147.665  1.00  0.73           N
ATOM    564  CA  PHE A  78     150.633 118.062 149.010  1.00  0.73           C
ATOM    565  C   PHE A  78     151.551 117.221 149.877  1.00  0.73           C
ATOM    566  O   PHE A  78     152.140 116.231 149.435  1.00  0.73           O
ATOM    567  CB  PHE A  78     149.212 117.446 149.033  1.00  0.73           C
ATOM    568  CG  PHE A  78     148.203 118.452 148.550  1.00  0.73           C
ATOM    569  CD1 PHE A  78     148.119 118.798 147.193  1.00  0.73           C
ATOM    570  CD2 PHE A  78     147.331 119.078 149.459  1.00  0.73           C
ATOM    571  CE1 PHE A  78     147.202 119.758 146.755  1.00  0.73           C
ATOM    572  CE2 PHE A  78     146.391 120.020 149.019  1.00  0.73           C
ATOM    573  CZ  PHE A  78     146.325 120.357 147.663  1.00  0.73           C
ATOM    574  N   TYR A  79     151.682 117.632 151.160  1.00  0.66           N
ATOM    575  CA  TYR A  79     152.480 116.981 152.181  1.00  0.66           C
ATOM    576  C   TYR A  79     152.008 115.582 152.530  1.00  0.66           C
ATOM    577  O   TYR A  79     150.836 115.244 152.386  1.00  0.66           O
ATOM    578  CB  TYR A  79     152.567 117.852 153.482  1.00  0.66           C
ATOM    579  CG  TYR A  79     153.683 117.463 154.444  1.00  0.66           C
ATOM    580  CD1 TYR A  79     154.957 117.071 153.984  1.00  0.66           C
ATOM    581  CD2 TYR A  79     153.460 117.489 155.835  1.00  0.66           C
ATOM    582  CE1 TYR A  79     155.969 116.708 154.883  1.00  0.66           C
ATOM    583  CE2 TYR A  79     154.476 117.135 156.738  1.00  0.66           C
ATOM    584  CZ  TYR A  79     155.729 116.742 156.258  1.00  0.66           C
ATOM    585  OH  TYR A  79     156.764 116.382 157.143  1.00  0.66           O
ATOM    586  N   GLU A  80     152.945 114.753 153.023  1.00  0.67           N
ATOM    587  CA  GLU A  80     152.649 113.477 153.627  1.00  0.67           C
ATOM    588  C   GLU A  80     152.865 113.539 155.140  1.00  0.67           C
ATOM    589  O   GLU A  80     154.007 113.604 155.605  1.00  0.67           O
ATOM    590  CB  GLU A  80     153.551 112.390 153.030  1.00  0.67           C
ATOM    591  CG  GLU A  80     153.296 110.998 153.646  1.00  0.67           C
ATOM    592  CD  GLU A  80     153.836 109.873 152.776  1.00  0.67           C
ATOM    593  OE1 GLU A  80     154.426 110.173 151.708  1.00  0.67           O
ATOM    594  OE2 GLU A  80     153.608 108.701 153.168  1.00  0.67           O
ATOM    595  N   PRO A  81     151.807 113.548 155.944  1.00  0.63           N
ATOM    596  CA  PRO A  81     151.942 113.554 157.399  1.00  0.63           C
ATOM    597  C   PRO A  81     151.616 112.201 158.051  1.00  0.63           C
ATOM    598  O   PRO A  81     150.432 111.901 158.191  1.00  0.63           O
ATOM    599  CB  PRO A  81     150.913 114.618 157.800  1.00  0.63           C
ATOM    600  CG  PRO A  81     149.786 114.483 156.771  1.00  0.63           C
ATOM    601  CD  PRO A  81     150.541 114.149 155.501  1.00  0.63           C
ATOM    602  N   PRO A  82     152.553 111.385 158.522  1.00  0.53           N
ATOM    603  CA  PRO A  82     152.224 110.136 159.205  1.00  0.53           C
ATOM    604  C   PRO A  82     152.315 110.323 160.718  1.00  0.53           C
ATOM    605  O   PRO A  82     153.060 111.178 161.197  1.00  0.53           O
ATOM    606  CB  PRO A  82     153.326 109.190 158.704  1.00  0.53           C
ATOM    607  CG  PRO A  82     154.551 110.098 158.569  1.00  0.53           C
ATOM    608  CD  PRO A  82     153.947 111.418 158.080  1.00  0.53           C
ATOM    609  N   MET A  83     151.563 109.529 161.503  1.00  0.45           N
ATOM    610  CA  MET A  83     151.653 109.508 162.952  1.00  0.45           C
ATOM    611  C   MET A  83     151.144 108.161 163.457  1.00  0.45           C
ATOM    612  O   MET A  83     150.620 107.342 162.707  1.00  0.45           O
ATOM    613  CB  MET A  83     150.915 110.728 163.591  1.00  0.45           C
ATOM    614  CG  MET A  83     150.952 110.932 165.111  1.00  0.45           C
ATOM    615  SD  MET A  83     152.601 110.760 165.833  1.00  0.45           S
ATOM    616  CE  MET A  83     153.267 112.222 164.995  1.00  0.45           C
ATOM    617  N   ASN A  84     151.335 107.878 164.756  1.00  0.44           N
ATOM    618  CA  ASN A  84     150.830 106.711 165.441  1.00  0.44           C
ATOM    619  C   ASN A  84     149.835 107.245 166.448  1.00  0.44           C
ATOM    620  O   ASN A  84     150.073 108.296 167.037  1.00  0.44           O
ATOM    621  CB  ASN A  84     151.940 105.980 166.232  1.00  0.44           C
ATOM    622  CG  ASN A  84     152.978 105.412 165.277  1.00  0.44           C
ATOM    623  OD1 ASN A  84     152.724 104.470 164.531  1.00  0.44           O
ATOM    624  ND2 ASN A  84     154.209 105.975 165.309  1.00  0.44           N
ATOM    625  N   ASP A  85     148.704 106.557 166.666  1.00  0.38           N
ATOM    626  CA  ASP A  85     147.660 107.069 167.530  1.00  0.38           C
ATOM    627  C   ASP A  85     147.256 105.990 168.516  1.00  0.38           C
ATOM    628  O   ASP A  85     147.537 104.805 168.328  1.00  0.38           O
ATOM    629  CB  ASP A  85     146.454 107.548 166.678  1.00  0.38           C
ATOM    630  CG  ASP A  85     145.647 108.651 167.349  1.00  0.38           C
ATOM    631  OD1 ASP A  85     146.187 109.335 168.258  1.00  0.38           O
ATOM    632  OD2 ASP A  85     144.510 108.893 166.871  1.00  0.38           O
ATOM    633  N   ILE A  86     146.607 106.405 169.612  1.00  0.38           N
ATOM    634  CA  ILE A  86     146.066 105.532 170.639  1.00  0.38           C
ATOM    635  C   ILE A  86     144.626 105.979 170.746  1.00  0.38           C
ATOM    636  O   ILE A  86     144.177 106.777 169.937  1.00  0.38           O
ATOM    637  CB  ILE A  86     146.909 105.443 171.919  1.00  0.38           C
ATOM    638  CG1 ILE A  86     148.269 104.802 171.556  1.00  0.38           C
ATOM    639  CG2 ILE A  86     146.253 104.631 173.069  1.00  0.38           C
ATOM    640  CD1 ILE A  86     149.256 104.822 172.723  1.00  0.38           C
ATOM    641  N   LEU A  87     143.815 105.333 171.587  1.00  0.39           N
ATOM    642  CA  LEU A  87     142.404 105.263 171.379  1.00  0.39           C
ATOM    643  C   LEU A  87     141.729 104.641 172.586  1.00  0.39           C
ATOM    644  O   LEU A  87     142.336 103.929 173.385  1.00  0.39           O
ATOM    645  CB  LEU A  87     142.055 104.480 170.080  1.00  0.39           C
ATOM    646  CG  LEU A  87     142.460 102.978 169.988  1.00  0.39           C
ATOM    647  CD1 LEU A  87     142.539 102.587 168.514  1.00  0.39           C
ATOM    648  CD2 LEU A  87     143.777 102.514 170.625  1.00  0.39           C
ATOM    649  N   ARG A  88     140.418 104.878 172.734  1.00  0.41           N
ATOM    650  CA  ARG A  88     139.603 104.331 173.797  1.00  0.41           C
ATOM    651  C   ARG A  88     138.233 104.107 173.218  1.00  0.41           C
ATOM    652  O   ARG A  88     137.884 104.661 172.178  1.00  0.41           O
ATOM    653  CB  ARG A  88     139.496 105.361 174.925  1.00  0.41           C
ATOM    654  CG  ARG A  88     138.722 105.103 176.234  1.00  0.41           C
ATOM    655  CD  ARG A  88     139.541 104.296 177.231  1.00  0.41           C
ATOM    656  NE  ARG A  88     138.718 104.177 178.472  1.00  0.41           N
ATOM    657  CZ  ARG A  88     138.962 103.289 179.442  1.00  0.41           C
ATOM    658  NH1 ARG A  88     138.175 103.261 180.513  1.00  0.41           N
ATOM    659  NH2 ARG A  88     139.984 102.441 179.357  1.00  0.41           N
ATOM    660  N   LEU A  89     137.428 103.255 173.863  1.00  0.45           N
ATOM    661  CA  LEU A  89     136.101 102.948 173.407  1.00  0.45           C
ATOM    662  C   LEU A  89     135.248 102.694 174.633  1.00  0.45           C
ATOM    663  O   LEU A  89     135.414 101.684 175.310  1.00  0.45           O
ATOM    664  CB  LEU A  89     136.172 101.698 172.511  1.00  0.45           C
ATOM    665  CG  LEU A  89     134.852 101.170 171.937  1.00  0.45           C
ATOM    666  CD1 LEU A  89     134.174 102.199 171.021  1.00  0.45           C
ATOM    667  CD2 LEU A  89     135.153  99.872 171.176  1.00  0.45           C
ATOM    668  N   SER A  90     134.332 103.635 174.943  1.00  0.45           N
ATOM    669  CA  SER A  90     133.386 103.582 176.055  1.00  0.45           C
ATOM    670  C   SER A  90     132.680 104.923 176.119  1.00  0.45           C
ATOM    671  O   SER A  90     133.306 105.949 176.363  1.00  0.45           O
ATOM    672  CB  SER A  90     133.986 103.346 177.476  1.00  0.45           C
ATOM    673  OG  SER A  90     132.958 102.979 178.401  1.00  0.45           O
ATOM    674  N   THR A  91     131.358 104.952 175.874  1.00  0.45           N
ATOM    675  CA  THR A  91     130.513 106.129 176.070  1.00  0.45           C
ATOM    676  C   THR A  91     129.845 105.982 177.419  1.00  0.45           C
ATOM    677  O   THR A  91     129.077 105.048 177.644  1.00  0.45           O
ATOM    678  CB  THR A  91     129.464 106.323 174.980  1.00  0.45           C
ATOM    679  OG1 THR A  91     128.810 105.097 174.658  1.00  0.45           O
ATOM    680  CG2 THR A  91     130.189 106.845 173.724  1.00  0.45           C
ATOM    681  N   VAL A  92     130.206 106.867 178.366  1.00  0.47           N
ATOM    682  CA  VAL A  92     129.889 106.784 179.782  1.00  0.47           C
ATOM    683  C   VAL A  92     129.990 108.194 180.332  1.00  0.47           C
ATOM    684  O   VAL A  92     130.324 109.083 179.566  1.00  0.47           O
ATOM    685  CB  VAL A  92     130.837 105.893 180.604  1.00  0.47           C
ATOM    686  CG1 VAL A  92     130.477 104.417 180.377  1.00  0.47           C
ATOM    687  CG2 VAL A  92     132.320 106.149 180.263  1.00  0.47           C
ATOM    688  N   PRO A  93     129.699 108.489 181.591  1.00  0.53           N
ATOM    689  CA  PRO A  93     130.115 109.790 182.132  1.00  0.53           C
ATOM    690  C   PRO A  93     130.975 109.731 183.389  1.00  0.53           C
ATOM    691  O   PRO A  93     130.830 108.838 184.226  1.00  0.53           O
ATOM    692  CB  PRO A  93     128.784 110.447 182.455  1.00  0.53           C
ATOM    693  CG  PRO A  93     127.913 109.293 182.947  1.00  0.53           C
ATOM    694  CD  PRO A  93     128.330 108.154 182.015  1.00  0.53           C
ATOM    695  N   ALA A  94     131.855 110.741 183.564  1.00  0.52           N
ATOM    696  CA  ALA A  94     132.542 111.014 184.813  1.00  0.52           C
ATOM    697  C   ALA A  94     131.737 111.989 185.673  1.00  0.52           C
ATOM    698  O   ALA A  94     131.240 113.020 185.224  1.00  0.52           O
ATOM    699  CB  ALA A  94     133.956 111.587 184.588  1.00  0.52           C
ATOM    700  N   VAL A  95     131.563 111.683 186.970  1.00  0.49           N
ATOM    701  CA  VAL A  95     130.762 112.504 187.862  1.00  0.49           C
ATOM    702  C   VAL A  95     131.595 113.542 188.607  1.00  0.49           C
ATOM    703  O   VAL A  95     132.769 113.347 188.912  1.00  0.49           O
ATOM    704  CB  VAL A  95     129.914 111.674 188.820  1.00  0.49           C
ATOM    705  CG1 VAL A  95     128.939 110.813 187.990  1.00  0.49           C
ATOM    706  CG2 VAL A  95     130.786 110.787 189.728  1.00  0.49           C
ATOM    707  N   LYS A  96     130.992 114.709 188.926  1.00  0.44           N
ATOM    708  CA  LYS A  96     131.662 115.769 189.662  1.00  0.44           C
ATOM    709  C   LYS A  96     131.234 115.706 191.121  1.00  0.44           C
ATOM    710  O   LYS A  96     130.042 115.686 191.422  1.00  0.44           O
ATOM    711  CB  LYS A  96     131.318 117.200 189.132  1.00  0.44           C
ATOM    712  CG  LYS A  96     131.800 117.553 187.704  1.00  0.44           C
ATOM    713  CD  LYS A  96     131.539 119.042 187.336  1.00  0.44           C
ATOM    714  CE  LYS A  96     132.121 119.507 185.979  1.00  0.44           C
ATOM    715  NZ  LYS A  96     131.968 120.979 185.755  1.00  0.44           N
ATOM    716  N   GLN A  97     132.202 115.686 192.058  1.00  0.40           N
ATOM    717  CA  GLN A  97     131.923 115.759 193.480  1.00  0.40           C
ATOM    718  C   GLN A  97     131.696 117.196 193.934  1.00  0.40           C
ATOM    719  O   GLN A  97     131.978 118.152 193.212  1.00  0.40           O
ATOM    720  CB  GLN A  97     133.073 115.135 194.309  1.00  0.40           C
ATOM    721  CG  GLN A  97     133.387 113.657 193.967  1.00  0.40           C
ATOM    722  CD  GLN A  97     132.179 112.757 194.224  1.00  0.40           C
ATOM    723  OE1 GLN A  97     131.579 112.774 195.299  1.00  0.40           O
ATOM    724  NE2 GLN A  97     131.796 111.943 193.215  1.00  0.40           N
ATOM    725  N   PHE A  98     131.167 117.386 195.155  1.00  0.37           N
ATOM    726  CA  PHE A  98     130.886 118.703 195.695  1.00  0.37           C
ATOM    727  C   PHE A  98     131.676 118.887 196.982  1.00  0.37           C
ATOM    728  O   PHE A  98     131.851 117.948 197.753  1.00  0.37           O
ATOM    729  CB  PHE A  98     129.378 118.871 195.985  1.00  0.37           C
ATOM    730  CG  PHE A  98     128.558 118.838 194.716  1.00  0.37           C
ATOM    731  CD1 PHE A  98     127.904 117.662 194.312  1.00  0.37           C
ATOM    732  CD2 PHE A  98     128.370 120.005 193.956  1.00  0.37           C
ATOM    733  CE1 PHE A  98     127.031 117.666 193.216  1.00  0.37           C
ATOM    734  CE2 PHE A  98     127.477 120.025 192.875  1.00  0.37           C
ATOM    735  CZ  PHE A  98     126.797 118.854 192.513  1.00  0.37           C
ATOM    736  N   ASN A  99     132.222 120.099 197.228  1.00  0.43           N
ATOM    737  CA  ASN A  99     133.052 120.364 198.396  1.00  0.43           C
ATOM    738  C   ASN A  99     132.288 120.822 199.642  1.00  0.43           C
ATOM    739  O   ASN A  99     131.072 120.963 199.669  1.00  0.43           O
ATOM    740  CB  ASN A  99     134.315 121.205 198.065  1.00  0.43           C
ATOM    741  CG  ASN A  99     133.973 122.498 197.341  1.00  0.43           C
ATOM    742  OD1 ASN A  99     132.941 123.132 197.547  1.00  0.43           O
ATOM    743  ND2 ASN A  99     134.867 122.898 196.409  1.00  0.43           N
ATOM    744  N   LEU A 100     133.037 120.921 200.755  1.00  0.47           N
ATOM    745  CA  LEU A 100     132.535 120.643 202.083  1.00  0.47           C
ATOM    746  C   LEU A 100     131.668 121.686 202.798  1.00  0.47           C
ATOM    747  O   LEU A 100     130.640 121.338 203.375  1.00  0.47           O
ATOM    748  CB  LEU A 100     133.756 120.301 202.975  1.00  0.47           C
ATOM    749  CG  LEU A 100     134.715 119.232 202.388  1.00  0.47           C
ATOM    750  CD1 LEU A 100     136.000 119.146 203.221  1.00  0.47           C
ATOM    751  CD2 LEU A 100     134.068 117.843 202.280  1.00  0.47           C
ATOM    752  N   ASP A 101     132.043 122.984 202.813  1.00  0.65           N
ATOM    753  CA  ASP A 101     131.405 123.974 203.672  1.00  0.65           C
ATOM    754  C   ASP A 101     130.403 124.844 202.911  1.00  0.65           C
ATOM    755  O   ASP A 101     129.706 125.708 203.459  1.00  0.65           O
ATOM    756  CB  ASP A 101     132.515 124.863 204.296  1.00  0.65           C
ATOM    757  CG  ASP A 101     133.150 125.755 203.239  1.00  0.65           C
ATOM    758  OD1 ASP A 101     133.761 125.227 202.282  1.00  0.65           O
ATOM    759  OD2 ASP A 101     132.930 126.988 203.336  1.00  0.65           O
ATOM    760  N   HIS A 102     130.320 124.635 201.590  1.00  0.69           N
ATOM    761  CA  HIS A 102     129.342 125.293 200.761  1.00  0.69           C
ATOM    762  C   HIS A 102     128.060 124.493 200.752  1.00  0.69           C
ATOM    763  O   HIS A 102     127.836 123.651 199.895  1.00  0.69           O
ATOM    764  CB  HIS A 102     129.830 125.476 199.309  1.00  0.69           C
ATOM    765  CG  HIS A 102     130.878 126.540 199.216  1.00  0.69           C
ATOM    766  ND1 HIS A 102     130.497 127.869 199.294  1.00  0.69           N
ATOM    767  CD2 HIS A 102     132.231 126.436 199.194  1.00  0.69           C
ATOM    768  CE1 HIS A 102     131.630 128.546 199.315  1.00  0.69           C
ATOM    769  NE2 HIS A 102     132.708 127.728 199.264  1.00  0.69           N
ATOM    770  N   SER A 103     127.154 124.737 201.718  1.00  0.69           N
ATOM    771  CA  SER A 103     125.888 124.040 201.845  1.00  0.69           C
ATOM    772  C   SER A 103     124.968 124.151 200.637  1.00  0.69           C
ATOM    773  O   SER A 103     124.300 125.163 200.417  1.00  0.69           O
ATOM    774  CB  SER A 103     125.132 124.510 203.116  1.00  0.69           C
ATOM    775  OG  SER A 103     126.036 125.063 204.078  1.00  0.69           O
ATOM    776  N   ILE A 104     124.915 123.089 199.813  1.00  0.51           N
ATOM    777  CA  ILE A 104     124.100 123.050 198.609  1.00  0.51           C
ATOM    778  C   ILE A 104     122.653 122.684 198.901  1.00  0.51           C
ATOM    779  O   ILE A 104     121.733 123.311 198.389  1.00  0.51           O
ATOM    780  CB  ILE A 104     124.748 122.155 197.556  1.00  0.51           C
ATOM    781  CG1 ILE A 104     126.098 122.771 197.114  1.00  0.51           C
ATOM    782  CG2 ILE A 104     123.840 121.964 196.322  1.00  0.51           C
ATOM    783  CD1 ILE A 104     127.007 121.787 196.379  1.00  0.51           C
ATOM    784  N   GLN A 105     122.391 121.705 199.792  1.00  0.40           N
ATOM    785  CA  GLN A 105     121.043 121.307 200.182  1.00  0.40           C
ATOM    786  C   GLN A 105     120.181 122.424 200.801  1.00  0.40           C
ATOM    787  O   GLN A 105     118.985 122.445 200.528  1.00  0.40           O
ATOM    788  CB  GLN A 105     121.081 120.065 201.101  1.00  0.40           C
ATOM    789  CG  GLN A 105     121.644 118.793 200.416  1.00  0.40           C
ATOM    790  CD  GLN A 105     121.800 117.671 201.446  1.00  0.40           C
ATOM    791  OE1 GLN A 105     122.056 117.923 202.622  1.00  0.40           O
ATOM    792  NE2 GLN A 105     121.662 116.398 201.012  1.00  0.40           N
ATOM    793  N   PRO A 106     120.663 123.406 201.564  1.00  0.46           N
ATOM    794  CA  PRO A 106     119.871 124.590 201.912  1.00  0.46           C
ATOM    795  C   PRO A 106     119.434 125.468 200.750  1.00  0.46           C
ATOM    796  O   PRO A 106     118.721 126.434 200.994  1.00  0.46           O
ATOM    797  CB  PRO A 106     120.795 125.373 202.862  1.00  0.46           C
ATOM    798  CG  PRO A 106     121.563 124.257 203.563  1.00  0.46           C
ATOM    799  CD  PRO A 106     121.842 123.287 202.420  1.00  0.46           C
ATOM    800  N   GLN A 107     119.862 125.198 199.503  1.00  0.42           N
ATOM    801  CA  GLN A 107     119.517 126.021 198.365  1.00  0.42           C
ATOM    802  C   GLN A 107     118.503 125.366 197.416  1.00  0.42           C
ATOM    803  O   GLN A 107     118.195 125.981 196.405  1.00  0.42           O
ATOM    804  CB  GLN A 107     120.819 126.384 197.585  1.00  0.42           C
ATOM    805  CG  GLN A 107     121.884 127.159 198.411  1.00  0.42           C
ATOM    806  CD  GLN A 107     123.166 127.445 197.619  1.00  0.42           C
ATOM    807  OE1 GLN A 107     123.203 128.261 196.699  1.00  0.42           O
ATOM    808  NE2 GLN A 107     124.290 126.800 198.014  1.00  0.42           N
ATOM    809  N   ILE A 108     117.978 124.139 197.717  1.00  0.46           N
ATOM    810  CA  ILE A 108     117.007 123.315 196.960  1.00  0.46           C
ATOM    811  C   ILE A 108     115.944 124.008 196.132  1.00  0.46           C
ATOM    812  O   ILE A 108     115.413 125.044 196.514  1.00  0.46           O
ATOM    813  CB  ILE A 108     116.323 122.221 197.776  1.00  0.46           C
ATOM    814  CG1 ILE A 108     115.619 122.776 199.036  1.00  0.46           C
ATOM    815  CG2 ILE A 108     117.360 121.120 198.072  1.00  0.46           C
ATOM    816  CD1 ILE A 108     114.669 121.755 199.677  1.00  0.46           C
ATOM    817  N   VAL A 109     115.580 123.434 194.951  1.00  0.47           N
ATOM    818  CA  VAL A 109     114.652 124.129 194.073  1.00  0.47           C
ATOM    819  C   VAL A 109     113.277 124.311 194.701  1.00  0.47           C
ATOM    820  O   VAL A 109     112.522 123.365 194.917  1.00  0.47           O
ATOM    821  CB  VAL A 109     114.388 123.518 192.695  1.00  0.47           C
ATOM    822  CG1 VAL A 109     113.457 124.498 191.960  1.00  0.47           C
ATOM    823  CG2 VAL A 109     115.633 123.243 191.836  1.00  0.47           C
ATOM    824  N   TYR A 110     112.930 125.573 194.980  1.00  0.44           N
ATOM    825  CA  TYR A 110     111.760 125.893 195.756  1.00  0.44           C
ATOM    826  C   TYR A 110     110.650 126.530 194.923  1.00  0.44           C
ATOM    827  O   TYR A 110     109.464 126.422 195.222  1.00  0.44           O
ATOM    828  CB  TYR A 110     112.265 126.897 196.824  1.00  0.44           C
ATOM    829  CG  TYR A 110     111.213 127.197 197.844  1.00  0.44           C
ATOM    830  CD1 TYR A 110     110.887 126.237 198.812  1.00  0.44           C
ATOM    831  CD2 TYR A 110     110.514 128.413 197.811  1.00  0.44           C
ATOM    832  CE1 TYR A 110     109.866 126.488 199.738  1.00  0.44           C
ATOM    833  CE2 TYR A 110     109.488 128.664 198.733  1.00  0.44           C
ATOM    834  CZ  TYR A 110     109.164 127.697 199.692  1.00  0.44           C
ATOM    835  OH  TYR A 110     108.127 127.936 200.613  1.00  0.44           O
ATOM    836  N   SER A 111     111.006 127.227 193.832  1.00  0.43           N
ATOM    837  CA  SER A 111     110.187 128.309 193.300  1.00  0.43           C
ATOM    838  C   SER A 111     109.358 127.949 192.075  1.00  0.43           C
ATOM    839  O   SER A 111     108.786 128.804 191.405  1.00  0.43           O
ATOM    840  CB  SER A 111     111.113 129.498 192.940  1.00  0.43           C
ATOM    841  OG  SER A 111     111.976 129.181 191.845  1.00  0.43           O
ATOM    842  N   LEU A 112     109.248 126.658 191.730  1.00  0.43           N
ATOM    843  CA  LEU A 112     108.667 126.246 190.464  1.00  0.43           C
ATOM    844  C   LEU A 112     107.175 126.035 190.516  1.00  0.43           C
ATOM    845  O   LEU A 112     106.525 125.857 189.485  1.00  0.43           O
ATOM    846  CB  LEU A 112     109.221 124.866 190.105  1.00  0.43           C
ATOM    847  CG  LEU A 112     110.720 124.800 189.823  1.00  0.43           C
ATOM    848  CD1 LEU A 112     111.077 123.313 189.812  1.00  0.43           C
ATOM    849  CD2 LEU A 112     111.185 125.583 188.576  1.00  0.43           C
ATOM    850  N   ASN A 113     106.626 126.080 191.737  1.00  0.45           N
ATOM    851  CA  ASN A 113     105.245 125.804 192.053  1.00  0.45           C
ATOM    852  C   ASN A 113     104.804 124.363 191.764  1.00  0.45           C
ATOM    853  O   ASN A 113     105.595 123.452 191.557  1.00  0.45           O
ATOM    854  CB  ASN A 113     104.283 126.841 191.398  1.00  0.45           C
ATOM    855  CG  ASN A 113     104.778 128.252 191.708  1.00  0.45           C
ATOM    856  OD1 ASN A 113     104.915 128.625 192.872  1.00  0.45           O
ATOM    857  ND2 ASN A 113     105.048 129.067 190.664  1.00  0.45           N
ATOM    858  N   LEU A 114     103.482 124.157 191.813  1.00  0.44           N
ATOM    859  CA  LEU A 114     102.722 122.931 191.691  1.00  0.44           C
ATOM    860  C   LEU A 114     103.205 121.733 190.840  1.00  0.44           C
ATOM    861  O   LEU A 114     103.489 120.668 191.379  1.00  0.44           O
ATOM    862  CB  LEU A 114     101.343 123.401 191.165  1.00  0.44           C
ATOM    863  CG  LEU A 114     100.488 124.217 192.153  1.00  0.44           C
ATOM    864  CD1 LEU A 114      99.297 124.846 191.414  1.00  0.44           C
ATOM    865  CD2 LEU A 114      99.983 123.329 193.299  1.00  0.44           C
ATOM    866  N   TYR A 115     103.184 121.847 189.488  1.00  0.45           N
ATOM    867  CA  TYR A 115     103.389 120.763 188.512  1.00  0.45           C
ATOM    868  C   TYR A 115     102.629 119.420 188.653  1.00  0.45           C
ATOM    869  O   TYR A 115     103.199 118.397 188.273  1.00  0.45           O
ATOM    870  CB  TYR A 115     104.897 120.404 188.385  1.00  0.45           C
ATOM    871  CG  TYR A 115     105.817 121.511 187.961  1.00  0.45           C
ATOM    872  CD1 TYR A 115     105.433 122.590 187.140  1.00  0.45           C
ATOM    873  CD2 TYR A 115     107.170 121.381 188.313  1.00  0.45           C
ATOM    874  CE1 TYR A 115     106.376 123.541 186.724  1.00  0.45           C
ATOM    875  CE2 TYR A 115     108.108 122.322 187.882  1.00  0.45           C
ATOM    876  CZ  TYR A 115     107.703 123.426 187.131  1.00  0.45           C
ATOM    877  OH  TYR A 115     108.603 124.472 186.852  1.00  0.45           O
ATOM    878  N   PRO A 116     101.375 119.245 189.073  1.00  0.43           N
ATOM    879  CA  PRO A 116     100.817 117.908 189.264  1.00  0.43           C
ATOM    880  C   PRO A 116     100.398 117.298 187.941  1.00  0.43           C
ATOM    881  O   PRO A 116     100.026 116.130 187.902  1.00  0.43           O
ATOM    882  CB  PRO A 116      99.602 118.167 190.165  1.00  0.43           C
ATOM    883  CG  PRO A 116      99.138 119.565 189.754  1.00  0.43           C
ATOM    884  CD  PRO A 116     100.471 120.277 189.559  1.00  0.43           C
ATOM    885  N   SER A 117     100.421 118.074 186.844  1.00  0.45           N
ATOM    886  CA  SER A 117      99.991 117.636 185.534  1.00  0.45           C
ATOM    887  C   SER A 117     101.107 117.035 184.695  1.00  0.45           C
ATOM    888  O   SER A 117     100.840 116.367 183.700  1.00  0.45           O
ATOM    889  CB  SER A 117      99.382 118.840 184.772  1.00  0.45           C
ATOM    890  OG  SER A 117     100.241 119.986 184.834  1.00  0.45           O
ATOM    891  N   HIS A 118     102.382 117.199 185.104  1.00  0.39           N
ATOM    892  CA  HIS A 118     103.528 116.625 184.409  1.00  0.39           C
ATOM    893  C   HIS A 118     104.127 115.482 185.210  1.00  0.39           C
ATOM    894  O   HIS A 118     105.215 115.572 185.776  1.00  0.39           O
ATOM    895  CB  HIS A 118     104.625 117.665 184.098  1.00  0.39           C
ATOM    896  CG  HIS A 118     104.233 118.644 183.039  1.00  0.39           C
ATOM    897  ND1 HIS A 118     104.044 118.188 181.748  1.00  0.39           N
ATOM    898  CD2 HIS A 118     104.064 119.991 183.092  1.00  0.39           C
ATOM    899  CE1 HIS A 118     103.764 119.261 181.041  1.00  0.39           C
ATOM    900  NE2 HIS A 118     103.763 120.382 181.804  1.00  0.39           N
ATOM    901  N   GLY A 119     103.406 114.345 185.272  1.00  0.39           N
ATOM    902  CA  GLY A 119     103.701 113.236 186.179  1.00  0.39           C
ATOM    903  C   GLY A 119     104.681 112.203 185.675  1.00  0.39           C
ATOM    904  O   GLY A 119     104.404 111.010 185.684  1.00  0.39           O
ATOM    905  N   ILE A 120     105.875 112.617 185.221  1.00  0.37           N
ATOM    906  CA  ILE A 120     106.894 111.696 184.736  1.00  0.37           C
ATOM    907  C   ILE A 120     107.781 111.191 185.876  1.00  0.37           C
ATOM    908  O   ILE A 120     108.292 111.949 186.700  1.00  0.37           O
ATOM    909  CB  ILE A 120     107.685 112.333 183.595  1.00  0.37           C
ATOM    910  CG1 ILE A 120     106.806 112.360 182.321  1.00  0.37           C
ATOM    911  CG2 ILE A 120     109.005 111.583 183.315  1.00  0.37           C
ATOM    912  CD1 ILE A 120     107.305 113.296 181.214  1.00  0.37           C
ATOM    913  N   TYR A 121     107.975 109.851 185.968  1.00  0.29           N
ATOM    914  CA  TYR A 121     108.650 109.247 187.101  1.00  0.29           C
ATOM    915  C   TYR A 121     110.118 108.916 186.854  1.00  0.29           C
ATOM    916  O   TYR A 121     110.843 108.613 187.807  1.00  0.29           O
ATOM    917  CB  TYR A 121     107.910 107.957 187.544  1.00  0.29           C
ATOM    918  CG  TYR A 121     106.551 108.303 188.105  1.00  0.29           C
ATOM    919  CD1 TYR A 121     105.400 108.224 187.303  1.00  0.29           C
ATOM    920  CD2 TYR A 121     106.413 108.723 189.440  1.00  0.29           C
ATOM    921  CE1 TYR A 121     104.143 108.571 187.820  1.00  0.29           C
ATOM    922  CE2 TYR A 121     105.154 109.064 189.962  1.00  0.29           C
ATOM    923  CZ  TYR A 121     104.020 108.993 189.146  1.00  0.29           C
ATOM    924  OH  TYR A 121     102.752 109.349 189.645  1.00  0.29           O
ATOM    925  N   TYR A 122     110.586 108.990 185.593  1.00  0.46           N
ATOM    926  CA  TYR A 122     111.971 108.786 185.192  1.00  0.46           C
ATOM    927  C   TYR A 122     112.929 109.872 185.694  1.00  0.46           C
ATOM    928  O   TYR A 122     112.544 111.028 185.826  1.00  0.46           O
ATOM    929  CB  TYR A 122     112.103 108.706 183.648  1.00  0.46           C
ATOM    930  CG  TYR A 122     111.348 107.528 183.086  1.00  0.46           C
ATOM    931  CD1 TYR A 122     110.049 107.687 182.577  1.00  0.46           C
ATOM    932  CD2 TYR A 122     111.947 106.257 183.026  1.00  0.46           C
ATOM    933  CE1 TYR A 122     109.352 106.598 182.037  1.00  0.46           C
ATOM    934  CE2 TYR A 122     111.256 105.167 182.474  1.00  0.46           C
ATOM    935  CZ  TYR A 122     109.956 105.339 181.984  1.00  0.46           C
ATOM    936  OH  TYR A 122     109.249 104.259 181.421  1.00  0.46           O
ATOM    937  N   ILE A 123     114.204 109.513 185.989  1.00  0.46           N
ATOM    938  CA  ILE A 123     115.215 110.456 186.483  1.00  0.46           C
ATOM    939  C   ILE A 123     116.475 110.512 185.609  1.00  0.46           C
ATOM    940  O   ILE A 123     117.446 111.214 185.906  1.00  0.46           O
ATOM    941  CB  ILE A 123     115.637 110.107 187.914  1.00  0.46           C
ATOM    942  CG1 ILE A 123     116.262 108.692 188.035  1.00  0.46           C
ATOM    943  CG2 ILE A 123     114.407 110.277 188.834  1.00  0.46           C
ATOM    944  CD1 ILE A 123     116.871 108.408 189.413  1.00  0.46           C
ATOM    945  N   ARG A 124     116.497 109.772 184.483  1.00  0.56           N
ATOM    946  CA  ARG A 124     117.637 109.693 183.585  1.00  0.56           C
ATOM    947  C   ARG A 124     117.156 109.896 182.171  1.00  0.56           C
ATOM    948  O   ARG A 124     116.008 109.605 181.841  1.00  0.56           O
ATOM    949  CB  ARG A 124     118.362 108.315 183.602  1.00  0.56           C
ATOM    950  CG  ARG A 124     119.099 107.968 184.908  1.00  0.56           C
ATOM    951  CD  ARG A 124     119.826 106.619 184.832  1.00  0.56           C
ATOM    952  NE  ARG A 124     120.468 106.385 186.168  1.00  0.56           N
ATOM    953  CZ  ARG A 124     121.754 106.627 186.450  1.00  0.56           C
ATOM    954  NH1 ARG A 124     122.161 106.500 187.715  1.00  0.56           N
ATOM    955  NH2 ARG A 124     122.642 106.981 185.525  1.00  0.56           N
ATOM    956  N   VAL A 125     118.063 110.378 181.306  1.00  0.63           N
ATOM    957  CA  VAL A 125     117.828 110.579 179.890  1.00  0.63           C
ATOM    958  C   VAL A 125     119.079 110.112 179.156  1.00  0.63           C
ATOM    959  O   VAL A 125     120.094 109.753 179.750  1.00  0.63           O
ATOM    960  CB  VAL A 125     117.461 112.018 179.495  1.00  0.63           C
ATOM    961  CG1 VAL A 125     116.162 112.473 180.191  1.00  0.63           C
ATOM    962  CG2 VAL A 125     118.584 113.003 179.833  1.00  0.63           C
ATOM    963  N   VAL A 126     119.044 110.028 177.816  1.00  0.57           N
ATOM    964  CA  VAL A 126     120.214 109.729 177.002  1.00  0.57           C
ATOM    965  C   VAL A 126     121.238 110.875 177.030  1.00  0.57           C
ATOM    966  O   VAL A 126     120.879 112.043 177.128  1.00  0.57           O
ATOM    967  CB  VAL A 126     119.787 109.377 175.576  1.00  0.57           C
ATOM    968  CG1 VAL A 126     120.959 108.844 174.731  1.00  0.57           C
ATOM    969  CG2 VAL A 126     118.693 108.290 175.622  1.00  0.57           C
ATOM    970  N   GLU A 127     122.555 110.580 176.926  1.00  0.54           N
ATOM    971  CA  GLU A 127     123.606 111.588 176.989  1.00  0.54           C
ATOM    972  C   GLU A 127     123.925 112.190 175.630  1.00  0.54           C
ATOM    973  O   GLU A 127     124.805 113.033 175.475  1.00  0.54           O
ATOM    974  CB  GLU A 127     124.894 110.950 177.554  1.00  0.54           C
ATOM    975  CG  GLU A 127     125.556 109.850 176.684  1.00  0.54           C
ATOM    976  CD  GLU A 127     126.676 109.139 177.447  1.00  0.54           C
ATOM    977  OE1 GLU A 127     126.522 108.974 178.685  1.00  0.54           O
ATOM    978  OE2 GLU A 127     127.644 108.693 176.787  1.00  0.54           O
ATOM    979  N   VAL A 128     123.150 111.785 174.606  1.00  0.56           N
ATOM    980  CA  VAL A 128     123.261 112.250 173.238  1.00  0.56           C
ATOM    981  C   VAL A 128     122.792 113.682 173.123  1.00  0.56           C
ATOM    982  O   VAL A 128     121.653 114.028 173.431  1.00  0.56           O
ATOM    983  CB  VAL A 128     122.492 111.357 172.263  1.00  0.56           C
ATOM    984  CG1 VAL A 128     122.383 111.966 170.846  1.00  0.56           C
ATOM    985  CG2 VAL A 128     123.214 109.999 172.178  1.00  0.56           C
ATOM    986  N   ARG A 129     123.687 114.559 172.657  1.00  0.57           N
ATOM    987  CA  ARG A 129     123.374 115.942 172.403  1.00  0.57           C
ATOM    988  C   ARG A 129     123.684 116.139 170.932  1.00  0.57           C
ATOM    989  O   ARG A 129     124.844 116.180 170.521  1.00  0.57           O
ATOM    990  CB  ARG A 129     124.211 116.813 173.376  1.00  0.57           C
ATOM    991  CG  ARG A 129     123.976 118.332 173.362  1.00  0.57           C
ATOM    992  CD  ARG A 129     124.632 119.016 172.164  1.00  0.57           C
ATOM    993  NE  ARG A 129     124.625 120.504 172.397  1.00  0.57           N
ATOM    994  CZ  ARG A 129     124.724 121.383 171.392  1.00  0.57           C
ATOM    995  NH1 ARG A 129     125.022 122.656 171.650  1.00  0.57           N
ATOM    996  NH2 ARG A 129     124.492 121.006 170.142  1.00  0.57           N
ATOM    997  N   GLN A 130     122.643 116.240 170.085  1.00  0.56           N
ATOM    998  CA  GLN A 130     122.793 116.127 168.648  1.00  0.56           C
ATOM    999  C   GLN A 130     122.326 117.401 167.969  1.00  0.56           C
ATOM   1000  O   GLN A 130     121.136 117.646 167.765  1.00  0.56           O
ATOM   1001  CB  GLN A 130     121.988 114.907 168.120  1.00  0.56           C
ATOM   1002  CG  GLN A 130     121.815 114.793 166.581  1.00  0.56           C
ATOM   1003  CD  GLN A 130     123.126 114.614 165.822  1.00  0.56           C
ATOM   1004  OE1 GLN A 130     123.596 113.496 165.613  1.00  0.56           O
ATOM   1005  NE2 GLN A 130     123.726 115.733 165.355  1.00  0.56           N
ATOM   1006  N   MET A 131     123.297 118.235 167.535  1.00  0.59           N
ATOM   1007  CA  MET A 131     123.021 119.503 166.889  1.00  0.59           C
ATOM   1008  C   MET A 131     122.189 119.364 165.624  1.00  0.59           C
ATOM   1009  O   MET A 131     122.343 118.421 164.854  1.00  0.59           O
ATOM   1010  CB  MET A 131     124.356 120.223 166.571  1.00  0.59           C
ATOM   1011  CG  MET A 131     124.240 121.675 166.065  1.00  0.59           C
ATOM   1012  SD  MET A 131     125.840 122.443 165.686  1.00  0.59           S
ATOM   1013  CE  MET A 131     125.190 123.665 164.511  1.00  0.59           C
ATOM   1014  N   GLN A 132     121.294 120.331 165.355  1.00  0.57           N
ATOM   1015  CA  GLN A 132     120.349 120.243 164.261  1.00  0.57           C
ATOM   1016  C   GLN A 132     120.908 120.786 162.957  1.00  0.57           C
ATOM   1017  O   GLN A 132     120.187 120.941 161.967  1.00  0.57           O
ATOM   1018  CB  GLN A 132     119.040 120.971 164.639  1.00  0.57           C
ATOM   1019  CG  GLN A 132     118.279 120.249 165.773  1.00  0.57           C
ATOM   1020  CD  GLN A 132     117.951 118.807 165.366  1.00  0.57           C
ATOM   1021  OE1 GLN A 132     117.556 118.542 164.225  1.00  0.57           O
ATOM   1022  NE2 GLN A 132     118.156 117.848 166.299  1.00  0.57           N
ATOM   1023  N   TYR A 133     122.243 120.968 162.917  1.00  0.58           N
ATOM   1024  CA  TYR A 133     123.023 121.337 161.752  1.00  0.58           C
ATOM   1025  C   TYR A 133     122.735 122.762 161.244  1.00  0.58           C
ATOM   1026  O   TYR A 133     122.240 123.603 161.990  1.00  0.58           O
ATOM   1027  CB  TYR A 133     122.876 120.228 160.666  1.00  0.58           C
ATOM   1028  CG  TYR A 133     123.390 118.890 161.157  1.00  0.58           C
ATOM   1029  CD1 TYR A 133     122.545 117.950 161.779  1.00  0.58           C
ATOM   1030  CD2 TYR A 133     124.747 118.561 160.997  1.00  0.58           C
ATOM   1031  CE1 TYR A 133     123.057 116.739 162.266  1.00  0.58           C
ATOM   1032  CE2 TYR A 133     125.255 117.341 161.462  1.00  0.58           C
ATOM   1033  CZ  TYR A 133     124.417 116.448 162.123  1.00  0.58           C
ATOM   1034  OH  TYR A 133     124.946 115.271 162.676  1.00  0.58           O
ATOM   1035  N   ASP A 134     123.031 123.071 159.960  1.00  0.73           N
ATOM   1036  CA  ASP A 134     122.828 124.374 159.319  1.00  0.73           C
ATOM   1037  C   ASP A 134     121.409 124.452 158.748  1.00  0.73           C
ATOM   1038  O   ASP A 134     121.046 125.308 157.947  1.00  0.73           O
ATOM   1039  CB  ASP A 134     123.866 124.480 158.157  1.00  0.73           C
ATOM   1040  CG  ASP A 134     124.431 125.863 157.893  1.00  0.73           C
ATOM   1041  OD1 ASP A 134     124.389 126.710 158.820  1.00  0.73           O
ATOM   1042  OD2 ASP A 134     125.053 126.024 156.807  1.00  0.73           O
ATOM   1043  N   ASN A 135     120.573 123.470 159.151  1.00  0.71           N
ATOM   1044  CA  ASN A 135     119.234 123.179 158.676  1.00  0.71           C
ATOM   1045  C   ASN A 135     119.187 122.617 157.249  1.00  0.71           C
ATOM   1046  O   ASN A 135     118.127 122.200 156.789  1.00  0.71           O
ATOM   1047  CB  ASN A 135     118.244 124.371 158.884  1.00  0.71           C
ATOM   1048  CG  ASN A 135     118.029 124.688 160.364  1.00  0.71           C
ATOM   1049  OD1 ASN A 135     118.283 125.776 160.893  1.00  0.71           O
ATOM   1050  ND2 ASN A 135     117.472 123.693 161.097  1.00  0.71           N
ATOM   1051  N   VAL A 136     120.335 122.532 156.541  1.00  0.75           N
ATOM   1052  CA  VAL A 136     120.398 122.233 155.115  1.00  0.75           C
ATOM   1053  C   VAL A 136     121.407 121.144 154.771  1.00  0.75           C
ATOM   1054  O   VAL A 136     122.202 120.692 155.595  1.00  0.75           O
ATOM   1055  CB  VAL A 136     120.727 123.466 154.273  1.00  0.75           C
ATOM   1056  CG1 VAL A 136     119.614 124.512 154.459  1.00  0.75           C
ATOM   1057  CG2 VAL A 136     122.096 124.067 154.650  1.00  0.75           C
ATOM   1058  N   SER A 137     121.371 120.668 153.503  1.00  0.77           N
ATOM   1059  CA  SER A 137     122.342 119.734 152.947  1.00  0.77           C
ATOM   1060  C   SER A 137     123.409 120.502 152.204  1.00  0.77           C
ATOM   1061  O   SER A 137     123.110 121.415 151.437  1.00  0.77           O
ATOM   1062  CB  SER A 137     121.704 118.671 152.021  1.00  0.77           C
ATOM   1063  OG  SER A 137     122.609 117.593 151.772  1.00  0.77           O
ATOM   1064  N   CYS A 138     124.694 120.190 152.448  1.00  0.79           N
ATOM   1065  CA  CYS A 138     125.793 121.017 152.012  1.00  0.79           C
ATOM   1066  C   CYS A 138     126.670 120.251 151.066  1.00  0.79           C
ATOM   1067  O   CYS A 138     126.972 119.078 151.271  1.00  0.79           O
ATOM   1068  CB  CYS A 138     126.743 121.442 153.164  1.00  0.79           C
ATOM   1069  SG  CYS A 138     125.916 121.911 154.703  1.00  0.79           S
ATOM   1070  N   LYS A 139     127.177 120.934 150.027  1.00  0.72           N
ATOM   1071  CA  LYS A 139     128.269 120.390 149.262  1.00  0.72           C
ATOM   1072  C   LYS A 139     129.608 120.714 149.916  1.00  0.72           C
ATOM   1073  O   LYS A 139     130.036 121.868 149.998  1.00  0.72           O
ATOM   1074  CB  LYS A 139     128.224 120.889 147.808  1.00  0.72           C
ATOM   1075  CG  LYS A 139     129.142 120.077 146.891  1.00  0.72           C
ATOM   1076  CD  LYS A 139     129.029 120.550 145.440  1.00  0.72           C
ATOM   1077  CE  LYS A 139     130.058 119.875 144.540  1.00  0.72           C
ATOM   1078  NZ  LYS A 139     130.101 120.583 143.250  1.00  0.72           N
ATOM   1079  N   LEU A 140     130.282 119.666 150.411  1.00  0.71           N
ATOM   1080  CA  LEU A 140     131.619 119.696 150.972  1.00  0.71           C
ATOM   1081  C   LEU A 140     132.623 119.358 149.844  1.00  0.71           C
ATOM   1082  O   LEU A 140     132.187 119.413 148.694  1.00  0.71           O
ATOM   1083  CB  LEU A 140     131.648 118.837 152.265  1.00  0.71           C
ATOM   1084  CG  LEU A 140     130.523 119.122 153.276  1.00  0.71           C
ATOM   1085  CD1 LEU A 140     130.619 118.118 154.428  1.00  0.71           C
ATOM   1086  CD2 LEU A 140     130.532 120.552 153.835  1.00  0.71           C
ATOM   1087  N   PRO A 141     133.932 119.097 150.024  1.00  0.70           N
ATOM   1088  CA  PRO A 141     135.002 119.321 149.046  1.00  0.70           C
ATOM   1089  C   PRO A 141     134.794 119.499 147.549  1.00  0.70           C
ATOM   1090  O   PRO A 141     134.288 118.618 146.869  1.00  0.70           O
ATOM   1091  CB  PRO A 141     135.899 118.127 149.278  1.00  0.70           C
ATOM   1092  CG  PRO A 141     135.900 117.972 150.791  1.00  0.70           C
ATOM   1093  CD  PRO A 141     134.493 118.403 151.195  1.00  0.70           C
ATOM   1094  N   ASN A 142     135.272 120.605 146.964  1.00  0.63           N
ATOM   1095  CA  ASN A 142     135.070 120.885 145.549  1.00  0.63           C
ATOM   1096  C   ASN A 142     136.366 120.769 144.721  1.00  0.63           C
ATOM   1097  O   ASN A 142     137.303 120.052 145.070  1.00  0.63           O
ATOM   1098  CB  ASN A 142     134.323 122.237 145.381  1.00  0.63           C
ATOM   1099  CG  ASN A 142     135.152 123.415 145.875  1.00  0.63           C
ATOM   1100  OD1 ASN A 142     135.966 123.938 145.119  1.00  0.63           O
ATOM   1101  ND2 ASN A 142     134.973 123.833 147.145  1.00  0.63           N
ATOM   1102  N   SER A 143     136.479 121.476 143.571  1.00  0.60           N
ATOM   1103  CA  SER A 143     137.688 121.536 142.757  1.00  0.60           C
ATOM   1104  C   SER A 143     138.874 122.144 143.483  1.00  0.60           C
ATOM   1105  O   SER A 143     139.987 121.637 143.363  1.00  0.60           O
ATOM   1106  CB  SER A 143     137.450 122.300 141.433  1.00  0.60           C
ATOM   1107  OG  SER A 143     136.706 123.493 141.678  1.00  0.60           O
ATOM   1108  N   LEU A 144     138.640 123.182 144.313  1.00  0.45           N
ATOM   1109  CA  LEU A 144     139.627 123.877 145.131  1.00  0.45           C
ATOM   1110  C   LEU A 144     140.399 122.995 146.102  1.00  0.45           C
ATOM   1111  O   LEU A 144     141.471 123.354 146.561  1.00  0.45           O
ATOM   1112  CB  LEU A 144     138.938 124.957 146.008  1.00  0.45           C
ATOM   1113  CG  LEU A 144     138.275 126.131 145.256  1.00  0.45           C
ATOM   1114  CD1 LEU A 144     137.442 126.974 146.236  1.00  0.45           C
ATOM   1115  CD2 LEU A 144     139.310 127.011 144.548  1.00  0.45           C
ATOM   1116  N   ASN A 145     139.886 121.799 146.455  1.00  0.50           N
ATOM   1117  CA  ASN A 145     140.577 120.930 147.391  1.00  0.50           C
ATOM   1118  C   ASN A 145     141.668 120.124 146.690  1.00  0.50           C
ATOM   1119  O   ASN A 145     142.441 119.440 147.355  1.00  0.50           O
ATOM   1120  CB  ASN A 145     139.571 119.939 148.050  1.00  0.50           C
ATOM   1121  CG  ASN A 145     138.677 120.583 149.113  1.00  0.50           C
ATOM   1122  OD1 ASN A 145     138.551 120.067 150.224  1.00  0.50           O
ATOM   1123  ND2 ASN A 145     138.008 121.711 148.795  1.00  0.50           N
ATOM   1124  N   GLU A 146     141.714 120.153 145.332  1.00  0.58           N
ATOM   1125  CA  GLU A 146     142.618 119.383 144.489  1.00  0.58           C
ATOM   1126  C   GLU A 146     142.374 117.872 144.603  1.00  0.58           C
ATOM   1127  O   GLU A 146     141.767 117.259 143.726  1.00  0.58           O
ATOM   1128  CB  GLU A 146     144.115 119.821 144.561  1.00  0.58           C
ATOM   1129  CG  GLU A 146     144.396 121.289 144.090  1.00  0.58           C
ATOM   1130  CD  GLU A 146     145.841 121.567 143.625  1.00  0.58           C
ATOM   1131  OE1 GLU A 146     146.635 120.602 143.475  1.00  0.58           O
ATOM   1132  OE2 GLU A 146     146.191 122.750 143.377  1.00  0.58           O
ATOM   1133  N   LEU A 147     142.805 117.274 145.728  1.00  0.70           N
ATOM   1134  CA  LEU A 147     142.808 115.877 146.133  1.00  0.70           C
ATOM   1135  C   LEU A 147     141.452 115.205 146.278  1.00  0.70           C
ATOM   1136  O   LEU A 147     141.342 113.998 146.097  1.00  0.70           O
ATOM   1137  CB  LEU A 147     143.522 115.762 147.511  1.00  0.70           C
ATOM   1138  CG  LEU A 147     145.061 115.658 147.463  1.00  0.70           C
ATOM   1139  CD1 LEU A 147     145.722 116.628 146.482  1.00  0.70           C
ATOM   1140  CD2 LEU A 147     145.639 115.909 148.858  1.00  0.70           C
ATOM   1141  N   ILE A 148     140.390 115.931 146.670  1.00  0.69           N
ATOM   1142  CA  ILE A 148     139.201 115.299 147.241  1.00  0.69           C
ATOM   1143  C   ILE A 148     137.980 115.400 146.329  1.00  0.69           C
ATOM   1144  O   ILE A 148     137.801 116.371 145.586  1.00  0.69           O
ATOM   1145  CB  ILE A 148     138.900 115.887 148.623  1.00  0.69           C
ATOM   1146  CG1 ILE A 148     140.122 115.845 149.567  1.00  0.69           C
ATOM   1147  CG2 ILE A 148     137.733 115.162 149.320  1.00  0.69           C
ATOM   1148  CD1 ILE A 148     140.573 114.427 149.932  1.00  0.69           C
ATOM   1149  N   PHE A 149     137.132 114.346 146.336  1.00  0.70           N
ATOM   1150  CA  PHE A 149     135.827 114.297 145.696  1.00  0.70           C
ATOM   1151  C   PHE A 149     134.717 114.931 146.539  1.00  0.70           C
ATOM   1152  O   PHE A 149     134.816 114.945 147.764  1.00  0.70           O
ATOM   1153  CB  PHE A 149     135.368 112.835 145.467  1.00  0.70           C
ATOM   1154  CG  PHE A 149     136.132 112.139 144.391  1.00  0.70           C
ATOM   1155  CD1 PHE A 149     135.995 112.541 143.055  1.00  0.70           C
ATOM   1156  CD2 PHE A 149     136.902 111.006 144.684  1.00  0.70           C
ATOM   1157  CE1 PHE A 149     136.610 111.809 142.037  1.00  0.70           C
ATOM   1158  CE2 PHE A 149     137.492 110.256 143.665  1.00  0.70           C
ATOM   1159  CZ  PHE A 149     137.338 110.653 142.337  1.00  0.70           C
ATOM   1160  N   PRO A 150     133.630 115.442 145.964  1.00  0.74           N
ATOM   1161  CA  PRO A 150     132.604 116.123 146.737  1.00  0.74           C
ATOM   1162  C   PRO A 150     131.766 115.226 147.604  1.00  0.74           C
ATOM   1163  O   PRO A 150     131.435 114.106 147.228  1.00  0.74           O
ATOM   1164  CB  PRO A 150     131.756 116.846 145.678  1.00  0.74           C
ATOM   1165  CG  PRO A 150     131.936 116.005 144.415  1.00  0.74           C
ATOM   1166  CD  PRO A 150     133.387 115.549 144.527  1.00  0.74           C
ATOM   1167  N   VAL A 151     131.417 115.741 148.791  1.00  0.74           N
ATOM   1168  CA  VAL A 151     130.622 115.037 149.768  1.00  0.74           C
ATOM   1169  C   VAL A 151     129.362 115.858 149.948  1.00  0.74           C
ATOM   1170  O   VAL A 151     129.407 117.020 150.344  1.00  0.74           O
ATOM   1171  CB  VAL A 151     131.358 114.849 151.095  1.00  0.74           C
ATOM   1172  CG1 VAL A 151     130.528 113.947 152.023  1.00  0.74           C
ATOM   1173  CG2 VAL A 151     132.750 114.226 150.848  1.00  0.74           C
ATOM   1174  N   GLN A 152     128.192 115.291 149.605  1.00  0.77           N
ATOM   1175  CA  GLN A 152     126.919 115.975 149.716  1.00  0.77           C
ATOM   1176  C   GLN A 152     126.161 115.394 150.891  1.00  0.77           C
ATOM   1177  O   GLN A 152     125.637 114.284 150.828  1.00  0.77           O
ATOM   1178  CB  GLN A 152     126.104 115.802 148.410  1.00  0.77           C
ATOM   1179  CG  GLN A 152     124.683 116.421 148.426  1.00  0.77           C
ATOM   1180  CD  GLN A 152     124.677 117.925 148.684  1.00  0.77           C
ATOM   1181  OE1 GLN A 152     124.080 118.407 149.647  1.00  0.77           O
ATOM   1182  NE2 GLN A 152     125.343 118.693 147.793  1.00  0.77           N
ATOM   1183  N   VAL A 153     126.103 116.140 152.006  1.00  0.77           N
ATOM   1184  CA  VAL A 153     125.590 115.633 153.267  1.00  0.77           C
ATOM   1185  C   VAL A 153     125.010 116.786 154.059  1.00  0.77           C
ATOM   1186  O   VAL A 153     125.404 117.941 153.907  1.00  0.77           O
ATOM   1187  CB  VAL A 153     126.653 114.950 154.144  1.00  0.77           C
ATOM   1188  CG1 VAL A 153     126.967 113.533 153.627  1.00  0.77           C
ATOM   1189  CG2 VAL A 153     127.934 115.806 154.226  1.00  0.77           C
ATOM   1190  N   ARG A 154     124.041 116.517 154.963  1.00  0.75           N
ATOM   1191  CA  ARG A 154     123.559 117.502 155.916  1.00  0.75           C
ATOM   1192  C   ARG A 154     124.663 117.956 156.855  1.00  0.75           C
ATOM   1193  O   ARG A 154     125.333 117.132 157.470  1.00  0.75           O
ATOM   1194  CB  ARG A 154     122.333 116.938 156.676  1.00  0.75           C
ATOM   1195  CG  ARG A 154     121.625 117.934 157.623  1.00  0.75           C
ATOM   1196  CD  ARG A 154     120.309 117.390 158.198  1.00  0.75           C
ATOM   1197  NE  ARG A 154     119.827 118.347 159.252  1.00  0.75           N
ATOM   1198  CZ  ARG A 154     118.827 118.072 160.104  1.00  0.75           C
ATOM   1199  NH1 ARG A 154     118.604 118.862 161.152  1.00  0.75           N
ATOM   1200  NH2 ARG A 154     118.046 117.011 159.934  1.00  0.75           N
ATOM   1201  N   CYS A 155     124.906 119.280 156.961  1.00  0.79           N
ATOM   1202  CA  CYS A 155     126.088 119.772 157.650  1.00  0.79           C
ATOM   1203  C   CYS A 155     125.807 120.995 158.490  1.00  0.79           C
ATOM   1204  O   CYS A 155     124.760 121.607 158.347  1.00  0.79           O
ATOM   1205  CB  CYS A 155     127.302 120.046 156.702  1.00  0.79           C
ATOM   1206  SG  CYS A 155     127.455 121.742 156.006  1.00  0.79           S
ATOM   1207  N   ALA A 156     126.742 121.374 159.387  1.00  0.78           N
ATOM   1208  CA  ALA A 156     126.741 122.632 160.113  1.00  0.78           C
ATOM   1209  C   ALA A 156     127.976 123.430 159.750  1.00  0.78           C
ATOM   1210  O   ALA A 156     129.034 122.838 159.555  1.00  0.78           O
ATOM   1211  CB  ALA A 156     126.762 122.436 161.639  1.00  0.78           C
ATOM   1212  N   LYS A 157     127.894 124.777 159.665  1.00  0.73           N
ATOM   1213  CA  LYS A 157     129.073 125.596 159.421  1.00  0.73           C
ATOM   1214  C   LYS A 157     129.328 126.632 160.516  1.00  0.73           C
ATOM   1215  O   LYS A 157     128.569 127.574 160.757  1.00  0.73           O
ATOM   1216  CB  LYS A 157     128.990 126.298 158.052  1.00  0.73           C
ATOM   1217  CG  LYS A 157     128.871 125.318 156.878  1.00  0.73           C
ATOM   1218  CD  LYS A 157     128.964 126.051 155.537  1.00  0.73           C
ATOM   1219  CE  LYS A 157     128.675 125.116 154.369  1.00  0.73           C
ATOM   1220  NZ  LYS A 157     128.886 125.847 153.107  1.00  0.73           N
ATOM   1221  N   ILE A 158     130.459 126.489 161.230  1.00  0.71           N
ATOM   1222  CA  ILE A 158     130.829 127.344 162.339  1.00  0.71           C
ATOM   1223  C   ILE A 158     132.162 127.998 162.016  1.00  0.71           C
ATOM   1224  O   ILE A 158     133.239 127.416 162.129  1.00  0.71           O
ATOM   1225  CB  ILE A 158     130.848 126.530 163.625  1.00  0.71           C
ATOM   1226  CG1 ILE A 158     129.487 125.804 163.808  1.00  0.71           C
ATOM   1227  CG2 ILE A 158     131.219 127.430 164.814  1.00  0.71           C
ATOM   1228  CD1 ILE A 158     129.232 125.274 165.220  1.00  0.71           C
ATOM   1229  N   THR A 159     132.110 129.266 161.578  1.00  0.70           N
ATOM   1230  CA  THR A 159     133.155 129.919 160.813  1.00  0.70           C
ATOM   1231  C   THR A 159     133.847 131.051 161.563  1.00  0.70           C
ATOM   1232  O   THR A 159     133.274 132.115 161.724  1.00  0.70           O
ATOM   1233  CB  THR A 159     132.540 130.532 159.551  1.00  0.70           C
ATOM   1234  OG1 THR A 159     131.301 131.190 159.832  1.00  0.70           O
ATOM   1235  CG2 THR A 159     132.203 129.447 158.515  1.00  0.70           C
ATOM   1236  N   ARG A 160     135.111 130.899 162.027  1.00  0.66           N
ATOM   1237  CA  ARG A 160     135.760 131.924 162.842  1.00  0.66           C
ATOM   1238  C   ARG A 160     136.621 132.913 162.076  1.00  0.66           C
ATOM   1239  O   ARG A 160     137.738 132.582 161.694  1.00  0.66           O
ATOM   1240  CB  ARG A 160     136.595 131.295 163.981  1.00  0.66           C
ATOM   1241  CG  ARG A 160     135.710 130.451 164.898  1.00  0.66           C
ATOM   1242  CD  ARG A 160     136.463 129.442 165.732  1.00  0.66           C
ATOM   1243  NE  ARG A 160     136.836 128.294 164.848  1.00  0.66           N
ATOM   1244  CZ  ARG A 160     136.048 127.250 164.566  1.00  0.66           C
ATOM   1245  NH1 ARG A 160     136.489 126.307 163.737  1.00  0.66           N
ATOM   1246  NH2 ARG A 160     134.836 127.131 165.089  1.00  0.66           N
ATOM   1247  N   TYR A 161     136.126 134.153 161.857  1.00  0.56           N
ATOM   1248  CA  TYR A 161     136.725 135.131 160.960  1.00  0.56           C
ATOM   1249  C   TYR A 161     137.491 136.239 161.668  1.00  0.56           C
ATOM   1250  O   TYR A 161     136.969 136.944 162.533  1.00  0.56           O
ATOM   1251  CB  TYR A 161     135.669 135.858 160.072  1.00  0.56           C
ATOM   1252  CG  TYR A 161     135.244 134.995 158.921  1.00  0.56           C
ATOM   1253  CD1 TYR A 161     134.109 134.177 159.010  1.00  0.56           C
ATOM   1254  CD2 TYR A 161     135.971 135.010 157.721  1.00  0.56           C
ATOM   1255  CE1 TYR A 161     133.702 133.411 157.908  1.00  0.56           C
ATOM   1256  CE2 TYR A 161     135.603 134.192 156.642  1.00  0.56           C
ATOM   1257  CZ  TYR A 161     134.461 133.399 156.738  1.00  0.56           C
ATOM   1258  OH  TYR A 161     134.090 132.568 155.669  1.00  0.56           O
ATOM   1259  N   ALA A 162     138.742 136.467 161.212  1.00  0.60           N
ATOM   1260  CA  ALA A 162     139.369 137.771 161.236  1.00  0.60           C
ATOM   1261  C   ALA A 162     139.456 138.325 159.809  1.00  0.60           C
ATOM   1262  O   ALA A 162     138.775 139.286 159.466  1.00  0.60           O
ATOM   1263  CB  ALA A 162     140.761 137.707 161.890  1.00  0.60           C
ATOM   1264  N   GLY A 163     140.297 137.732 158.929  1.00  0.57           N
ATOM   1265  CA  GLY A 163     140.419 138.190 157.540  1.00  0.57           C
ATOM   1266  C   GLY A 163     140.846 137.074 156.632  1.00  0.57           C
ATOM   1267  O   GLY A 163     140.088 136.152 156.364  1.00  0.57           O
ATOM   1268  N   GLU A 164     142.111 137.098 156.159  1.00  0.64           N
ATOM   1269  CA  GLU A 164     142.773 135.932 155.583  1.00  0.64           C
ATOM   1270  C   GLU A 164     143.038 134.875 156.649  1.00  0.64           C
ATOM   1271  O   GLU A 164     143.036 133.677 156.392  1.00  0.64           O
ATOM   1272  CB  GLU A 164     144.098 136.336 154.900  1.00  0.64           C
ATOM   1273  CG  GLU A 164     143.876 137.248 153.666  1.00  0.64           C
ATOM   1274  CD  GLU A 164     145.167 137.804 153.061  1.00  0.64           C
ATOM   1275  OE1 GLU A 164     146.238 137.692 153.704  1.00  0.64           O
ATOM   1276  OE2 GLU A 164     145.058 138.395 151.956  1.00  0.64           O
ATOM   1277  N   ASN A 165     143.197 135.329 157.905  1.00  0.71           N
ATOM   1278  CA  ASN A 165     143.302 134.511 159.091  1.00  0.71           C
ATOM   1279  C   ASN A 165     141.931 134.090 159.591  1.00  0.71           C
ATOM   1280  O   ASN A 165     141.201 134.921 160.137  1.00  0.71           O
ATOM   1281  CB  ASN A 165     143.987 135.330 160.206  1.00  0.71           C
ATOM   1282  CG  ASN A 165     145.441 135.552 159.816  1.00  0.71           C
ATOM   1283  OD1 ASN A 165     146.193 134.587 159.722  1.00  0.71           O
ATOM   1284  ND2 ASN A 165     145.865 136.822 159.621  1.00  0.71           N
ATOM   1285  N   ILE A 166     141.546 132.806 159.417  1.00  0.71           N
ATOM   1286  CA  ILE A 166     140.240 132.300 159.839  1.00  0.71           C
ATOM   1287  C   ILE A 166     140.366 130.825 160.221  1.00  0.71           C
ATOM   1288  O   ILE A 166     141.313 130.136 159.832  1.00  0.71           O
ATOM   1289  CB  ILE A 166     139.055 132.520 158.858  1.00  0.71           C
ATOM   1290  CG1 ILE A 166     139.002 131.513 157.697  1.00  0.71           C
ATOM   1291  CG2 ILE A 166     139.086 133.945 158.281  1.00  0.71           C
ATOM   1292  CD1 ILE A 166     137.789 131.569 156.766  1.00  0.71           C
ATOM   1293  N   TYR A 167     139.418 130.306 161.031  1.00  0.74           N
ATOM   1294  CA  TYR A 167     139.380 128.905 161.445  1.00  0.74           C
ATOM   1295  C   TYR A 167     137.943 128.409 161.360  1.00  0.74           C
ATOM   1296  O   TYR A 167     137.089 128.869 162.103  1.00  0.74           O
ATOM   1297  CB  TYR A 167     139.854 128.720 162.922  1.00  0.74           C
ATOM   1298  CG  TYR A 167     141.256 129.238 163.108  1.00  0.74           C
ATOM   1299  CD1 TYR A 167     141.513 130.599 163.349  1.00  0.74           C
ATOM   1300  CD2 TYR A 167     142.344 128.372 162.980  1.00  0.74           C
ATOM   1301  CE1 TYR A 167     142.830 131.082 163.395  1.00  0.74           C
ATOM   1302  CE2 TYR A 167     143.659 128.839 163.068  1.00  0.74           C
ATOM   1303  CZ  TYR A 167     143.904 130.199 163.260  1.00  0.74           C
ATOM   1304  OH  TYR A 167     145.227 130.687 163.239  1.00  0.74           O
ATOM   1305  N   THR A 168     137.578 127.446 160.501  1.00  0.77           N
ATOM   1306  CA  THR A 168     136.168 127.127 160.241  1.00  0.77           C
ATOM   1307  C   THR A 168     135.870 125.651 160.527  1.00  0.77           C
ATOM   1308  O   THR A 168     136.573 124.744 160.100  1.00  0.77           O
ATOM   1309  CB  THR A 168     135.705 127.543 158.842  1.00  0.77           C
ATOM   1310  OG1 THR A 168     136.465 126.896 157.851  1.00  0.77           O
ATOM   1311  CG2 THR A 168     135.962 129.033 158.592  1.00  0.77           C
ATOM   1312  N   HIS A 169     134.826 125.365 161.342  1.00  0.78           N
ATOM   1313  CA  HIS A 169     134.444 124.029 161.802  1.00  0.78           C
ATOM   1314  C   HIS A 169     133.199 123.629 161.065  1.00  0.78           C
ATOM   1315  O   HIS A 169     132.224 124.376 161.018  1.00  0.78           O
ATOM   1316  CB  HIS A 169     134.102 123.983 163.325  1.00  0.78           C
ATOM   1317  CG  HIS A 169     133.295 122.814 163.848  1.00  0.78           C
ATOM   1318  ND1 HIS A 169     133.941 121.621 164.077  1.00  0.78           N
ATOM   1319  CD2 HIS A 169     131.999 122.732 164.259  1.00  0.78           C
ATOM   1320  CE1 HIS A 169     133.030 120.836 164.624  1.00  0.78           C
ATOM   1321  NE2 HIS A 169     131.838 121.459 164.760  1.00  0.78           N
ATOM   1322  N   PHE A 170     133.228 122.435 160.471  1.00  0.78           N
ATOM   1323  CA  PHE A 170     132.154 121.888 159.686  1.00  0.78           C
ATOM   1324  C   PHE A 170     131.753 120.594 160.341  1.00  0.78           C
ATOM   1325  O   PHE A 170     132.596 119.781 160.716  1.00  0.78           O
ATOM   1326  CB  PHE A 170     132.551 121.558 158.224  1.00  0.78           C
ATOM   1327  CG  PHE A 170     132.701 122.779 157.361  1.00  0.78           C
ATOM   1328  CD1 PHE A 170     133.672 123.754 157.631  1.00  0.78           C
ATOM   1329  CD2 PHE A 170     131.908 122.923 156.210  1.00  0.78           C
ATOM   1330  CE1 PHE A 170     133.865 124.829 156.761  1.00  0.78           C
ATOM   1331  CE2 PHE A 170     132.096 124.002 155.339  1.00  0.78           C
ATOM   1332  CZ  PHE A 170     133.098 124.943 155.600  1.00  0.78           C
ATOM   1333  N   PHE A 171     130.443 120.374 160.504  1.00  0.78           N
ATOM   1334  CA  PHE A 171     129.944 119.233 161.239  1.00  0.78           C
ATOM   1335  C   PHE A 171     129.020 118.384 160.390  1.00  0.78           C
ATOM   1336  O   PHE A 171     128.098 118.914 159.786  1.00  0.78           O
ATOM   1337  CB  PHE A 171     129.173 119.756 162.472  1.00  0.78           C
ATOM   1338  CG  PHE A 171     129.034 118.655 163.461  1.00  0.78           C
ATOM   1339  CD1 PHE A 171     130.186 118.177 164.094  1.00  0.78           C
ATOM   1340  CD2 PHE A 171     127.802 118.014 163.675  1.00  0.78           C
ATOM   1341  CE1 PHE A 171     130.123 117.033 164.880  1.00  0.78           C
ATOM   1342  CE2 PHE A 171     127.735 116.864 164.472  1.00  0.78           C
ATOM   1343  CZ  PHE A 171     128.909 116.370 165.052  1.00  0.78           C
ATOM   1344  N   THR A 172     129.222 117.055 160.352  1.00  0.80           N
ATOM   1345  CA  THR A 172     128.525 116.120 159.468  1.00  0.80           C
ATOM   1346  C   THR A 172     128.033 114.973 160.346  1.00  0.80           C
ATOM   1347  O   THR A 172     128.564 114.839 161.446  1.00  0.80           O
ATOM   1348  CB  THR A 172     129.481 115.587 158.395  1.00  0.80           C
ATOM   1349  OG1 THR A 172     129.957 116.656 157.590  1.00  0.80           O
ATOM   1350  CG2 THR A 172     128.833 114.594 157.430  1.00  0.80           C
ATOM   1351  N   PRO A 173     127.043 114.124 160.028  1.00  0.79           N
ATOM   1352  CA  PRO A 173     126.636 113.022 160.906  1.00  0.79           C
ATOM   1353  C   PRO A 173     127.711 112.017 161.241  1.00  0.79           C
ATOM   1354  O   PRO A 173     127.695 111.477 162.344  1.00  0.79           O
ATOM   1355  CB  PRO A 173     125.450 112.390 160.168  1.00  0.79           C
ATOM   1356  CG  PRO A 173     124.794 113.592 159.487  1.00  0.79           C
ATOM   1357  CD  PRO A 173     125.988 114.441 159.061  1.00  0.79           C
ATOM   1358  N   ASP A 174     128.635 111.761 160.306  1.00  0.78           N
ATOM   1359  CA  ASP A 174     129.655 110.756 160.479  1.00  0.78           C
ATOM   1360  C   ASP A 174     131.046 111.334 160.715  1.00  0.78           C
ATOM   1361  O   ASP A 174     131.972 110.617 161.087  1.00  0.78           O
ATOM   1362  CB  ASP A 174     129.655 109.896 159.198  1.00  0.78           C
ATOM   1363  CG  ASP A 174     128.439 108.990 159.238  1.00  0.78           C
ATOM   1364  OD1 ASP A 174     128.594 107.841 159.733  1.00  0.78           O
ATOM   1365  OD2 ASP A 174     127.345 109.443 158.813  1.00  0.78           O
ATOM   1366  N   PHE A 175     131.243 112.658 160.574  1.00  0.81           N
ATOM   1367  CA  PHE A 175     132.572 113.234 160.669  1.00  0.81           C
ATOM   1368  C   PHE A 175     132.528 114.717 160.981  1.00  0.81           C
ATOM   1369  O   PHE A 175     131.480 115.354 161.012  1.00  0.81           O
ATOM   1370  CB  PHE A 175     133.463 112.938 159.414  1.00  0.81           C
ATOM   1371  CG  PHE A 175     132.949 113.526 158.121  1.00  0.81           C
ATOM   1372  CD1 PHE A 175     132.205 112.738 157.229  1.00  0.81           C
ATOM   1373  CD2 PHE A 175     133.250 114.854 157.760  1.00  0.81           C
ATOM   1374  CE1 PHE A 175     131.782 113.262 156.001  1.00  0.81           C
ATOM   1375  CE2 PHE A 175     132.803 115.385 156.543  1.00  0.81           C
ATOM   1376  CZ  PHE A 175     132.077 114.584 155.656  1.00  0.81           C
ATOM   1377  N   MET A 176     133.701 115.320 161.213  1.00  0.80           N
ATOM   1378  CA  MET A 176     133.834 116.754 161.279  1.00  0.80           C
ATOM   1379  C   MET A 176     135.020 117.180 160.439  1.00  0.80           C
ATOM   1380  O   MET A 176     135.918 116.392 160.130  1.00  0.80           O
ATOM   1381  CB  MET A 176     133.936 117.262 162.740  1.00  0.80           C
ATOM   1382  CG  MET A 176     135.123 116.720 163.569  1.00  0.80           C
ATOM   1383  SD  MET A 176     136.755 117.464 163.224  1.00  0.80           S
ATOM   1384  CE  MET A 176     136.319 119.150 163.721  1.00  0.80           C
ATOM   1385  N   ILE A 177     135.031 118.454 160.016  1.00  0.80           N
ATOM   1386  CA  ILE A 177     136.154 119.034 159.308  1.00  0.80           C
ATOM   1387  C   ILE A 177     136.516 120.317 160.012  1.00  0.80           C
ATOM   1388  O   ILE A 177     135.657 121.139 160.322  1.00  0.80           O
ATOM   1389  CB  ILE A 177     135.921 119.342 157.824  1.00  0.80           C
ATOM   1390  CG1 ILE A 177     135.218 118.186 157.077  1.00  0.80           C
ATOM   1391  CG2 ILE A 177     137.284 119.672 157.187  1.00  0.80           C
ATOM   1392  CD1 ILE A 177     134.808 118.545 155.642  1.00  0.80           C
ATOM   1393  N   LEU A 178     137.811 120.529 160.275  1.00  0.80           N
ATOM   1394  CA  LEU A 178     138.319 121.809 160.700  1.00  0.80           C
ATOM   1395  C   LEU A 178     139.265 122.326 159.634  1.00  0.80           C
ATOM   1396  O   LEU A 178     140.310 121.743 159.346  1.00  0.80           O
ATOM   1397  CB  LEU A 178     139.012 121.720 162.074  1.00  0.80           C
ATOM   1398  CG  LEU A 178     139.683 123.021 162.556  1.00  0.80           C
ATOM   1399  CD1 LEU A 178     138.724 124.211 162.666  1.00  0.80           C
ATOM   1400  CD2 LEU A 178     140.309 122.788 163.921  1.00  0.80           C
ATOM   1401  N   TYR A 179     138.881 123.451 159.018  1.00  0.79           N
ATOM   1402  CA  TYR A 179     139.616 124.139 157.981  1.00  0.79           C
ATOM   1403  C   TYR A 179     140.302 125.342 158.619  1.00  0.79           C
ATOM   1404  O   TYR A 179     139.690 126.087 159.386  1.00  0.79           O
ATOM   1405  CB  TYR A 179     138.648 124.657 156.898  1.00  0.79           C
ATOM   1406  CG  TYR A 179     138.048 123.591 156.022  1.00  0.79           C
ATOM   1407  CD1 TYR A 179     136.804 123.015 156.328  1.00  0.79           C
ATOM   1408  CD2 TYR A 179     138.636 123.295 154.786  1.00  0.79           C
ATOM   1409  CE1 TYR A 179     136.160 122.166 155.413  1.00  0.79           C
ATOM   1410  CE2 TYR A 179     137.992 122.459 153.864  1.00  0.79           C
ATOM   1411  CZ  TYR A 179     136.763 121.880 154.181  1.00  0.79           C
ATOM   1412  OH  TYR A 179     136.134 121.030 153.246  1.00  0.79           O
ATOM   1413  N   ILE A 180     141.609 125.565 158.384  1.00  0.77           N
ATOM   1414  CA  ILE A 180     142.329 126.611 159.100  1.00  0.77           C
ATOM   1415  C   ILE A 180     143.249 127.347 158.157  1.00  0.77           C
ATOM   1416  O   ILE A 180     143.818 126.750 157.245  1.00  0.77           O
ATOM   1417  CB  ILE A 180     143.103 126.100 160.320  1.00  0.77           C
ATOM   1418  CG1 ILE A 180     144.296 125.191 159.965  1.00  0.77           C
ATOM   1419  CG2 ILE A 180     142.131 125.349 161.259  1.00  0.77           C
ATOM   1420  CD1 ILE A 180     145.143 124.829 161.183  1.00  0.77           C
ATOM   1421  N   GLN A 181     143.401 128.690 158.295  1.00  0.73           N
ATOM   1422  CA  GLN A 181     144.056 129.378 157.198  1.00  0.73           C
ATOM   1423  C   GLN A 181     144.769 130.706 157.447  1.00  0.73           C
ATOM   1424  O   GLN A 181     144.459 131.472 158.344  1.00  0.73           O
ATOM   1425  CB  GLN A 181     143.039 129.564 156.049  1.00  0.73           C
ATOM   1426  CG  GLN A 181     141.910 130.552 156.347  1.00  0.73           C
ATOM   1427  CD  GLN A 181     141.178 131.000 155.074  1.00  0.73           C
ATOM   1428  OE1 GLN A 181     140.521 130.226 154.387  1.00  0.73           O
ATOM   1429  NE2 GLN A 181     141.263 132.309 154.749  1.00  0.73           N
ATOM   1430  N   ASN A 182     145.750 130.960 156.556  1.00  0.60           N
ATOM   1431  CA  ASN A 182     146.374 132.206 156.176  1.00  0.60           C
ATOM   1432  C   ASN A 182     146.937 132.096 154.715  1.00  0.60           C
ATOM   1433  O   ASN A 182     148.084 132.501 154.543  1.00  0.60           O
ATOM   1434  CB  ASN A 182     147.505 132.595 157.191  1.00  0.60           C
ATOM   1435  CG  ASN A 182     147.876 134.083 157.143  1.00  0.60           C
ATOM   1436  OD1 ASN A 182     147.029 134.931 156.861  1.00  0.60           O
ATOM   1437  ND2 ASN A 182     149.144 134.427 157.468  1.00  0.60           N
ATOM   1438  N   PRO A 183     146.315 131.574 153.613  1.00  0.59           N
ATOM   1439  CA  PRO A 183     147.025 131.543 152.333  1.00  0.59           C
ATOM   1440  C   PRO A 183     146.009 131.795 151.199  1.00  0.59           C
ATOM   1441  O   PRO A 183     144.981 132.428 151.425  1.00  0.59           O
ATOM   1442  CB  PRO A 183     147.450 130.069 152.323  1.00  0.59           C
ATOM   1443  CG  PRO A 183     146.158 129.367 152.738  1.00  0.59           C
ATOM   1444  CD  PRO A 183     145.466 130.374 153.645  1.00  0.59           C
ATOM   1445  N   ALA A 184     146.230 131.242 149.976  1.00  0.55           N
ATOM   1446  CA  ALA A 184     145.204 131.108 148.943  1.00  0.55           C
ATOM   1447  C   ALA A 184     144.177 129.974 149.165  1.00  0.55           C
ATOM   1448  O   ALA A 184     142.978 130.191 149.014  1.00  0.55           O
ATOM   1449  CB  ALA A 184     145.875 130.943 147.559  1.00  0.55           C
ATOM   1450  N   GLY A 185     144.616 128.743 149.535  1.00  0.62           N
ATOM   1451  CA  GLY A 185     143.740 127.594 149.815  1.00  0.62           C
ATOM   1452  C   GLY A 185     144.030 127.010 151.178  1.00  0.62           C
ATOM   1453  O   GLY A 185     145.182 126.796 151.546  1.00  0.62           O
ATOM   1454  N   ASP A 186     142.988 126.781 151.990  1.00  0.72           N
ATOM   1455  CA  ASP A 186     143.056 126.452 153.397  1.00  0.72           C
ATOM   1456  C   ASP A 186     143.623 125.080 153.785  1.00  0.72           C
ATOM   1457  O   ASP A 186     143.669 124.122 153.016  1.00  0.72           O
ATOM   1458  CB  ASP A 186     141.697 126.748 154.097  1.00  0.72           C
ATOM   1459  CG  ASP A 186     140.448 126.211 153.405  1.00  0.72           C
ATOM   1460  OD1 ASP A 186     140.527 125.672 152.273  1.00  0.72           O
ATOM   1461  OD2 ASP A 186     139.365 126.386 154.017  1.00  0.72           O
ATOM   1462  N   LEU A 187     144.117 124.954 155.040  1.00  0.79           N
ATOM   1463  CA  LEU A 187     144.567 123.672 155.553  1.00  0.79           C
ATOM   1464  C   LEU A 187     143.394 122.929 156.141  1.00  0.79           C
ATOM   1465  O   LEU A 187     142.712 123.418 157.038  1.00  0.79           O
ATOM   1466  CB  LEU A 187     145.655 123.801 156.654  1.00  0.79           C
ATOM   1467  CG  LEU A 187     145.952 122.517 157.476  1.00  0.79           C
ATOM   1468  CD1 LEU A 187     146.338 121.327 156.607  1.00  0.79           C
ATOM   1469  CD2 LEU A 187     147.088 122.726 158.477  1.00  0.79           C
ATOM   1470  N   THR A 188     143.160 121.698 155.673  1.00  0.81           N
ATOM   1471  CA  THR A 188     142.031 120.898 156.110  1.00  0.81           C
ATOM   1472  C   THR A 188     142.457 119.757 157.013  1.00  0.81           C
ATOM   1473  O   THR A 188     143.322 118.952 156.664  1.00  0.81           O
ATOM   1474  CB  THR A 188     141.320 120.270 154.922  1.00  0.81           C
ATOM   1475  OG1 THR A 188     140.913 121.274 154.013  1.00  0.81           O
ATOM   1476  CG2 THR A 188     140.058 119.536 155.362  1.00  0.81           C
ATOM   1477  N   MET A 189     141.809 119.631 158.192  1.00  0.81           N
ATOM   1478  CA  MET A 189     141.856 118.462 159.053  1.00  0.81           C
ATOM   1479  C   MET A 189     140.477 117.810 159.066  1.00  0.81           C
ATOM   1480  O   MET A 189     139.490 118.441 159.433  1.00  0.81           O
ATOM   1481  CB  MET A 189     142.209 118.850 160.513  1.00  0.81           C
ATOM   1482  CG  MET A 189     143.636 119.407 160.669  1.00  0.81           C
ATOM   1483  SD  MET A 189     144.059 119.893 162.370  1.00  0.81           S
ATOM   1484  CE  MET A 189     143.167 121.470 162.328  1.00  0.81           C
ATOM   1485  N   MET A 190     140.363 116.527 158.667  1.00  0.81           N
ATOM   1486  CA  MET A 190     139.091 115.811 158.638  1.00  0.81           C
ATOM   1487  C   MET A 190     139.150 114.655 159.614  1.00  0.81           C
ATOM   1488  O   MET A 190     140.057 113.832 159.535  1.00  0.81           O
ATOM   1489  CB  MET A 190     138.774 115.204 157.245  1.00  0.81           C
ATOM   1490  CG  MET A 190     138.719 116.223 156.098  1.00  0.81           C
ATOM   1491  SD  MET A 190     138.343 115.448 154.507  1.00  0.81           S
ATOM   1492  CE  MET A 190     138.100 116.956 153.543  1.00  0.81           C
ATOM   1493  N   TYR A 191     138.193 114.545 160.555  1.00  0.81           N
ATOM   1494  CA  TYR A 191     138.201 113.481 161.544  1.00  0.81           C
ATOM   1495  C   TYR A 191     136.824 112.860 161.655  1.00  0.81           C
ATOM   1496  O   TYR A 191     135.809 113.551 161.669  1.00  0.81           O
ATOM   1497  CB  TYR A 191     138.690 113.983 162.936  1.00  0.81           C
ATOM   1498  CG  TYR A 191     138.656 112.902 164.001  1.00  0.81           C
ATOM   1499  CD1 TYR A 191     139.697 111.974 164.142  1.00  0.81           C
ATOM   1500  CD2 TYR A 191     137.522 112.768 164.819  1.00  0.81           C
ATOM   1501  CE1 TYR A 191     139.621 110.947 165.099  1.00  0.81           C
ATOM   1502  CE2 TYR A 191     137.436 111.741 165.769  1.00  0.81           C
ATOM   1503  CZ  TYR A 191     138.485 110.831 165.915  1.00  0.81           C
ATOM   1504  OH  TYR A 191     138.350 109.763 166.838  1.00  0.81           O
ATOM   1505  N   GLY A 192     136.775 111.522 161.769  1.00  0.81           N
ATOM   1506  CA  GLY A 192     135.554 110.787 162.055  1.00  0.81           C
ATOM   1507  C   GLY A 192     135.509 109.538 161.241  1.00  0.81           C
ATOM   1508  O   GLY A 192     136.539 108.966 160.888  1.00  0.81           O
ATOM   1509  N   ASN A 193     134.295 109.097 160.892  1.00  0.78           N
ATOM   1510  CA  ASN A 193     134.043 107.982 160.017  1.00  0.78           C
ATOM   1511  C   ASN A 193     134.114 108.496 158.578  1.00  0.78           C
ATOM   1512  O   ASN A 193     133.357 109.369 158.168  1.00  0.78           O
ATOM   1513  CB  ASN A 193     132.663 107.398 160.411  1.00  0.78           C
ATOM   1514  CG  ASN A 193     132.319 106.107 159.688  1.00  0.78           C
ATOM   1515  OD1 ASN A 193     133.141 105.500 158.998  1.00  0.78           O
ATOM   1516  ND2 ASN A 193     131.055 105.657 159.864  1.00  0.78           N
ATOM   1517  N   THR A 194     135.094 108.007 157.789  1.00  0.78           N
ATOM   1518  CA  THR A 194     135.519 108.656 156.544  1.00  0.78           C
ATOM   1519  C   THR A 194     135.208 107.849 155.299  1.00  0.78           C
ATOM   1520  O   THR A 194     135.976 107.847 154.338  1.00  0.78           O
ATOM   1521  CB  THR A 194     136.990 109.120 156.524  1.00  0.78           C
ATOM   1522  OG1 THR A 194     137.957 108.073 156.644  1.00  0.78           O
ATOM   1523  CG2 THR A 194     137.219 110.067 157.708  1.00  0.78           C
ATOM   1524  N   THR A 195     134.083 107.105 155.275  1.00  0.75           N
ATOM   1525  CA  THR A 195     133.659 106.309 154.118  1.00  0.75           C
ATOM   1526  C   THR A 195     133.265 107.101 152.880  1.00  0.75           C
ATOM   1527  O   THR A 195     133.595 106.718 151.759  1.00  0.75           O
ATOM   1528  CB  THR A 195     132.535 105.319 154.428  1.00  0.75           C
ATOM   1529  OG1 THR A 195     131.415 105.967 155.009  1.00  0.75           O
ATOM   1530  CG2 THR A 195     133.031 104.285 155.446  1.00  0.75           C
ATOM   1531  N   ASP A 196     132.550 108.228 153.031  1.00  0.73           N
ATOM   1532  CA  ASP A 196     132.102 109.061 151.933  1.00  0.73           C
ATOM   1533  C   ASP A 196     133.150 110.104 151.519  1.00  0.73           C
ATOM   1534  O   ASP A 196     133.145 110.619 150.398  1.00  0.73           O
ATOM   1535  CB  ASP A 196     130.732 109.703 152.287  1.00  0.73           C
ATOM   1536  CG  ASP A 196     130.762 110.565 153.542  1.00  0.73           C
ATOM   1537  OD1 ASP A 196     131.743 110.468 154.325  1.00  0.73           O
ATOM   1538  OD2 ASP A 196     129.799 111.352 153.711  1.00  0.73           O
ATOM   1539  N   ILE A 197     134.144 110.364 152.390  1.00  0.73           N
ATOM   1540  CA  ILE A 197     135.311 111.186 152.102  1.00  0.73           C
ATOM   1541  C   ILE A 197     136.301 110.427 151.226  1.00  0.73           C
ATOM   1542  O   ILE A 197     137.003 109.511 151.652  1.00  0.73           O
ATOM   1543  CB  ILE A 197     136.001 111.677 153.372  1.00  0.73           C
ATOM   1544  CG1 ILE A 197     135.044 112.572 154.199  1.00  0.73           C
ATOM   1545  CG2 ILE A 197     137.303 112.437 153.018  1.00  0.73           C
ATOM   1546  CD1 ILE A 197     135.584 112.928 155.588  1.00  0.73           C
ATOM   1547  N   ASN A 198     136.392 110.811 149.941  1.00  0.73           N
ATOM   1548  CA  ASN A 198     137.132 110.041 148.968  1.00  0.73           C
ATOM   1549  C   ASN A 198     138.177 110.875 148.247  1.00  0.73           C
ATOM   1550  O   ASN A 198     137.946 112.013 147.840  1.00  0.73           O
ATOM   1551  CB  ASN A 198     136.153 109.410 147.952  1.00  0.73           C
ATOM   1552  CG  ASN A 198     135.475 108.192 148.565  1.00  0.73           C
ATOM   1553  OD1 ASN A 198     136.078 107.121 148.528  1.00  0.73           O
ATOM   1554  ND2 ASN A 198     134.229 108.320 149.060  1.00  0.73           N
ATOM   1555  N   PHE A 199     139.371 110.286 148.053  1.00  0.73           N
ATOM   1556  CA  PHE A 199     140.459 110.884 147.308  1.00  0.73           C
ATOM   1557  C   PHE A 199     140.348 110.574 145.823  1.00  0.73           C
ATOM   1558  O   PHE A 199     140.004 109.465 145.415  1.00  0.73           O
ATOM   1559  CB  PHE A 199     141.837 110.368 147.801  1.00  0.73           C
ATOM   1560  CG  PHE A 199     142.215 110.984 149.120  1.00  0.73           C
ATOM   1561  CD1 PHE A 199     141.676 110.513 150.331  1.00  0.73           C
ATOM   1562  CD2 PHE A 199     143.131 112.048 149.156  1.00  0.73           C
ATOM   1563  CE1 PHE A 199     142.025 111.112 151.549  1.00  0.73           C
ATOM   1564  CE2 PHE A 199     143.483 112.646 150.372  1.00  0.73           C
ATOM   1565  CZ  PHE A 199     142.930 112.179 151.569  1.00  0.73           C
ATOM   1566  N   LYS A 200     140.635 111.585 144.984  1.00  0.70           N
ATOM   1567  CA  LYS A 200     140.816 111.488 143.551  1.00  0.70           C
ATOM   1568  C   LYS A 200     142.012 110.658 143.148  1.00  0.70           C
ATOM   1569  O   LYS A 200     143.044 110.644 143.811  1.00  0.70           O
ATOM   1570  CB  LYS A 200     140.949 112.899 142.936  1.00  0.70           C
ATOM   1571  CG  LYS A 200     139.592 113.603 142.824  1.00  0.70           C
ATOM   1572  CD  LYS A 200     139.744 115.123 142.781  1.00  0.70           C
ATOM   1573  CE  LYS A 200     138.434 115.864 142.548  1.00  0.70           C
ATOM   1574  NZ  LYS A 200     138.573 117.248 143.047  1.00  0.70           N
ATOM   1575  N   ALA A 201     141.919 109.951 142.010  1.00  0.76           N
ATOM   1576  CA  ALA A 201     143.062 109.283 141.429  1.00  0.76           C
ATOM   1577  C   ALA A 201     144.140 110.273 140.965  1.00  0.76           C
ATOM   1578  O   ALA A 201     143.789 111.350 140.473  1.00  0.76           O
ATOM   1579  CB  ALA A 201     142.618 108.376 140.273  1.00  0.76           C
ATOM   1580  N   PRO A 202     145.435 110.003 141.119  1.00  0.73           N
ATOM   1581  CA  PRO A 202     146.013 108.744 141.582  1.00  0.73           C
ATOM   1582  C   PRO A 202     146.349 108.827 143.063  1.00  0.73           C
ATOM   1583  O   PRO A 202     147.092 107.974 143.550  1.00  0.73           O
ATOM   1584  CB  PRO A 202     147.295 108.675 140.742  1.00  0.73           C
ATOM   1585  CG  PRO A 202     147.764 110.128 140.683  1.00  0.73           C
ATOM   1586  CD  PRO A 202     146.440 110.868 140.492  1.00  0.73           C
ATOM   1587  N   TYR A 203     145.850 109.839 143.805  1.00  0.67           N
ATOM   1588  CA  TYR A 203     146.187 110.084 145.196  1.00  0.67           C
ATOM   1589  C   TYR A 203     145.782 108.954 146.136  1.00  0.67           C
ATOM   1590  O   TYR A 203     144.622 108.567 146.259  1.00  0.67           O
ATOM   1591  CB  TYR A 203     145.569 111.399 145.743  1.00  0.67           C
ATOM   1592  CG  TYR A 203     146.065 112.611 145.006  1.00  0.67           C
ATOM   1593  CD1 TYR A 203     147.289 113.197 145.367  1.00  0.67           C
ATOM   1594  CD2 TYR A 203     145.290 113.220 144.002  1.00  0.67           C
ATOM   1595  CE1 TYR A 203     147.727 114.371 144.741  1.00  0.67           C
ATOM   1596  CE2 TYR A 203     145.727 114.398 143.376  1.00  0.67           C
ATOM   1597  CZ  TYR A 203     146.944 114.974 143.752  1.00  0.67           C
ATOM   1598  OH  TYR A 203     147.384 116.186 143.182  1.00  0.67           O
ATOM   1599  N   ARG A 204     146.769 108.402 146.855  1.00  0.68           N
ATOM   1600  CA  ARG A 204     146.577 107.308 147.775  1.00  0.68           C
ATOM   1601  C   ARG A 204     146.220 107.825 149.162  1.00  0.68           C
ATOM   1602  O   ARG A 204     146.935 108.641 149.729  1.00  0.68           O
ATOM   1603  CB  ARG A 204     147.885 106.480 147.804  1.00  0.68           C
ATOM   1604  CG  ARG A 204     147.871 105.240 148.712  1.00  0.68           C
ATOM   1605  CD  ARG A 204     149.176 104.448 148.612  1.00  0.68           C
ATOM   1606  NE  ARG A 204     149.039 103.330 149.593  1.00  0.68           N
ATOM   1607  CZ  ARG A 204     149.969 102.376 149.705  1.00  0.68           C
ATOM   1608  NH1 ARG A 204     149.702 101.331 150.491  1.00  0.68           N
ATOM   1609  NH2 ARG A 204     151.134 102.454 149.069  1.00  0.68           N
ATOM   1610  N   LYS A 205     145.101 107.349 149.763  1.00  0.72           N
ATOM   1611  CA  LYS A 205     144.595 107.807 151.060  1.00  0.72           C
ATOM   1612  C   LYS A 205     145.611 107.680 152.196  1.00  0.72           C
ATOM   1613  O   LYS A 205     145.700 108.542 153.066  1.00  0.72           O
ATOM   1614  CB  LYS A 205     143.276 107.057 151.431  1.00  0.72           C
ATOM   1615  CG  LYS A 205     142.626 107.483 152.771  1.00  0.72           C
ATOM   1616  CD  LYS A 205     141.317 106.736 153.114  1.00  0.72           C
ATOM   1617  CE  LYS A 205     140.719 107.173 154.468  1.00  0.72           C
ATOM   1618  NZ  LYS A 205     139.414 106.523 154.741  1.00  0.72           N
ATOM   1619  N   SER A 206     146.438 106.609 152.176  1.00  0.75           N
ATOM   1620  CA  SER A 206     147.421 106.251 153.196  1.00  0.75           C
ATOM   1621  C   SER A 206     148.400 107.342 153.562  1.00  0.75           C
ATOM   1622  O   SER A 206     148.796 107.446 154.716  1.00  0.75           O
ATOM   1623  CB  SER A 206     148.293 105.031 152.786  1.00  0.75           C
ATOM   1624  OG  SER A 206     147.484 103.924 152.375  1.00  0.75           O
ATOM   1625  N   SER A 207     148.786 108.205 152.605  1.00  0.73           N
ATOM   1626  CA  SER A 207     149.790 109.234 152.830  1.00  0.73           C
ATOM   1627  C   SER A 207     149.182 110.516 153.366  1.00  0.73           C
ATOM   1628  O   SER A 207     149.863 111.519 153.536  1.00  0.73           O
ATOM   1629  CB  SER A 207     150.562 109.553 151.523  1.00  0.73           C
ATOM   1630  OG  SER A 207     149.690 109.845 150.427  1.00  0.73           O
ATOM   1631  N   PHE A 208     147.877 110.503 153.693  1.00  0.74           N
ATOM   1632  CA  PHE A 208     147.209 111.625 154.329  1.00  0.74           C
ATOM   1633  C   PHE A 208     146.614 111.240 155.669  1.00  0.74           C
ATOM   1634  O   PHE A 208     146.078 112.097 156.373  1.00  0.74           O
ATOM   1635  CB  PHE A 208     146.067 112.165 153.438  1.00  0.74           C
ATOM   1636  CG  PHE A 208     146.639 112.570 152.113  1.00  0.74           C
ATOM   1637  CD1 PHE A 208     147.372 113.759 151.990  1.00  0.74           C
ATOM   1638  CD2 PHE A 208     146.509 111.726 151.000  1.00  0.74           C
ATOM   1639  CE1 PHE A 208     147.971 114.096 150.769  1.00  0.74           C
ATOM   1640  CE2 PHE A 208     147.090 112.068 149.774  1.00  0.74           C
ATOM   1641  CZ  PHE A 208     147.823 113.256 149.657  1.00  0.74           C
ATOM   1642  N   ILE A 209     146.724 109.956 156.081  1.00  0.74           N
ATOM   1643  CA  ILE A 209     146.222 109.489 157.371  1.00  0.74           C
ATOM   1644  C   ILE A 209     147.275 109.792 158.418  1.00  0.74           C
ATOM   1645  O   ILE A 209     148.267 109.081 158.569  1.00  0.74           O
ATOM   1646  CB  ILE A 209     145.886 107.991 157.436  1.00  0.74           C
ATOM   1647  CG1 ILE A 209     144.862 107.580 156.351  1.00  0.74           C
ATOM   1648  CG2 ILE A 209     145.330 107.636 158.839  1.00  0.74           C
ATOM   1649  CD1 ILE A 209     144.726 106.059 156.195  1.00  0.74           C
ATOM   1650  N   PHE A 210     147.086 110.886 159.181  1.00  0.70           N
ATOM   1651  CA  PHE A 210     147.981 111.224 160.269  1.00  0.70           C
ATOM   1652  C   PHE A 210     147.722 110.304 161.447  1.00  0.70           C
ATOM   1653  O   PHE A 210     148.604 109.631 161.948  1.00  0.70           O
ATOM   1654  CB  PHE A 210     147.749 112.714 160.657  1.00  0.70           C
ATOM   1655  CG  PHE A 210     148.709 113.266 161.683  1.00  0.70           C
ATOM   1656  CD1 PHE A 210     150.063 113.438 161.366  1.00  0.70           C
ATOM   1657  CD2 PHE A 210     148.252 113.712 162.935  1.00  0.70           C
ATOM   1658  CE1 PHE A 210     150.943 114.055 162.264  1.00  0.70           C
ATOM   1659  CE2 PHE A 210     149.124 114.327 163.844  1.00  0.70           C
ATOM   1660  CZ  PHE A 210     150.469 114.508 163.502  1.00  0.70           C
ATOM   1661  N   LYS A 211     146.466 110.180 161.875  1.00  0.68           N
ATOM   1662  CA  LYS A 211     146.127 109.437 163.067  1.00  0.68           C
ATOM   1663  C   LYS A 211     144.913 108.576 162.771  1.00  0.68           C
ATOM   1664  O   LYS A 211     144.122 108.874 161.882  1.00  0.68           O
ATOM   1665  CB  LYS A 211     145.860 110.414 164.241  1.00  0.68           C
ATOM   1666  CG  LYS A 211     147.134 110.910 164.952  1.00  0.68           C
ATOM   1667  CD  LYS A 211     146.836 111.804 166.169  1.00  0.68           C
ATOM   1668  CE  LYS A 211     148.053 112.037 167.071  1.00  0.68           C
ATOM   1669  NZ  LYS A 211     147.633 112.611 168.350  1.00  0.68           N
ATOM   1670  N   GLN A 212     144.758 107.450 163.490  1.00  0.66           N
ATOM   1671  CA  GLN A 212     143.686 106.509 163.253  1.00  0.66           C
ATOM   1672  C   GLN A 212     143.257 105.900 164.583  1.00  0.66           C
ATOM   1673  O   GLN A 212     144.082 105.351 165.309  1.00  0.66           O
ATOM   1674  CB  GLN A 212     144.137 105.431 162.239  1.00  0.66           C
ATOM   1675  CG  GLN A 212     142.963 104.566 161.742  1.00  0.66           C
ATOM   1676  CD  GLN A 212     143.402 103.687 160.576  1.00  0.66           C
ATOM   1677  OE1 GLN A 212     144.154 102.726 160.738  1.00  0.66           O
ATOM   1678  NE2 GLN A 212     142.935 104.012 159.348  1.00  0.66           N
ATOM   1679  N   THR A 213     141.957 105.997 164.948  1.00  0.58           N
ATOM   1680  CA  THR A 213     141.443 105.509 166.228  1.00  0.58           C
ATOM   1681  C   THR A 213     140.700 104.207 166.040  1.00  0.58           C
ATOM   1682  O   THR A 213     141.019 103.395 165.175  1.00  0.58           O
ATOM   1683  CB  THR A 213     140.603 106.499 167.040  1.00  0.58           C
ATOM   1684  OG1 THR A 213     139.354 106.805 166.442  1.00  0.58           O
ATOM   1685  CG2 THR A 213     141.368 107.811 167.156  1.00  0.58           C
ATOM   1686  N   LEU A 214     139.714 103.901 166.902  1.00  0.53           N
ATOM   1687  CA  LEU A 214     139.180 102.561 166.977  1.00  0.53           C
ATOM   1688  C   LEU A 214     137.869 102.480 166.233  1.00  0.53           C
ATOM   1689  O   LEU A 214     137.317 101.416 165.961  1.00  0.53           O
ATOM   1690  CB  LEU A 214     139.004 102.285 168.482  1.00  0.53           C
ATOM   1691  CG  LEU A 214     138.874 100.813 168.889  1.00  0.53           C
ATOM   1692  CD1 LEU A 214     139.797  99.786 168.215  1.00  0.53           C
ATOM   1693  CD2 LEU A 214     139.044 100.706 170.404  1.00  0.53           C
ATOM   1694  N   THR A 215     137.378 103.669 165.866  1.00  0.64           N
ATOM   1695  CA  THR A 215     136.086 103.912 165.265  1.00  0.64           C
ATOM   1696  C   THR A 215     136.212 104.943 164.161  1.00  0.64           C
ATOM   1697  O   THR A 215     135.375 104.995 163.263  1.00  0.64           O
ATOM   1698  CB  THR A 215     135.096 104.454 166.302  1.00  0.64           C
ATOM   1699  OG1 THR A 215     135.641 105.506 167.103  1.00  0.64           O
ATOM   1700  CG2 THR A 215     134.788 103.329 167.304  1.00  0.64           C
ATOM   1701  N   ASP A 216     137.289 105.760 164.199  1.00  0.74           N
ATOM   1702  CA  ASP A 216     137.479 106.937 163.373  1.00  0.74           C
ATOM   1703  C   ASP A 216     138.896 107.040 162.782  1.00  0.74           C
ATOM   1704  O   ASP A 216     139.810 106.277 163.092  1.00  0.74           O
ATOM   1705  CB  ASP A 216     137.269 108.229 164.196  1.00  0.74           C
ATOM   1706  CG  ASP A 216     135.980 108.236 164.991  1.00  0.74           C
ATOM   1707  OD1 ASP A 216     134.899 108.375 164.379  1.00  0.74           O
ATOM   1708  OD2 ASP A 216     136.076 108.163 166.246  1.00  0.74           O
ATOM   1709  N   ASP A 217     139.104 108.026 161.889  1.00  0.78           N
ATOM   1710  CA  ASP A 217     140.300 108.212 161.090  1.00  0.78           C
ATOM   1711  C   ASP A 217     140.563 109.726 160.999  1.00  0.78           C
ATOM   1712  O   ASP A 217     139.615 110.510 161.004  1.00  0.78           O
ATOM   1713  CB  ASP A 217     139.939 107.532 159.738  1.00  0.78           C
ATOM   1714  CG  ASP A 217     141.019 107.435 158.680  1.00  0.78           C
ATOM   1715  OD1 ASP A 217     141.156 108.400 157.890  1.00  0.78           O
ATOM   1716  OD2 ASP A 217     141.607 106.331 158.551  1.00  0.78           O
ATOM   1717  N   LEU A 218     141.842 110.189 160.987  1.00  0.79           N
ATOM   1718  CA  LEU A 218     142.204 111.607 160.954  1.00  0.79           C
ATOM   1719  C   LEU A 218     143.046 111.912 159.719  1.00  0.79           C
ATOM   1720  O   LEU A 218     144.205 111.508 159.606  1.00  0.79           O
ATOM   1721  CB  LEU A 218     143.030 112.032 162.212  1.00  0.79           C
ATOM   1722  CG  LEU A 218     143.043 113.529 162.653  1.00  0.79           C
ATOM   1723  CD1 LEU A 218     144.442 113.960 163.119  1.00  0.79           C
ATOM   1724  CD2 LEU A 218     142.561 114.561 161.629  1.00  0.79           C
ATOM   1725  N   LEU A 219     142.489 112.691 158.775  1.00  0.81           N
ATOM   1726  CA  LEU A 219     143.175 113.106 157.570  1.00  0.81           C
ATOM   1727  C   LEU A 219     143.695 114.527 157.679  1.00  0.81           C
ATOM   1728  O   LEU A 219     143.007 115.421 158.174  1.00  0.81           O
ATOM   1729  CB  LEU A 219     142.255 113.079 156.328  1.00  0.81           C
ATOM   1730  CG  LEU A 219     141.588 111.724 156.036  1.00  0.81           C
ATOM   1731  CD1 LEU A 219     140.498 111.906 154.971  1.00  0.81           C
ATOM   1732  CD2 LEU A 219     142.614 110.664 155.614  1.00  0.81           C
ATOM   1733  N   LEU A 220     144.920 114.777 157.181  1.00  0.81           N
ATOM   1734  CA  LEU A 220     145.507 116.105 157.132  1.00  0.81           C
ATOM   1735  C   LEU A 220     145.893 116.455 155.697  1.00  0.81           C
ATOM   1736  O   LEU A 220     146.681 115.766 155.054  1.00  0.81           O
ATOM   1737  CB  LEU A 220     146.742 116.193 158.066  1.00  0.81           C
ATOM   1738  CG  LEU A 220     147.467 117.554 158.067  1.00  0.81           C
ATOM   1739  CD1 LEU A 220     146.632 118.640 158.745  1.00  0.81           C
ATOM   1740  CD2 LEU A 220     148.842 117.471 158.732  1.00  0.81           C
ATOM   1741  N   ILE A 221     145.332 117.554 155.145  1.00  0.79           N
ATOM   1742  CA  ILE A 221     145.546 117.945 153.757  1.00  0.79           C
ATOM   1743  C   ILE A 221     146.201 119.318 153.737  1.00  0.79           C
ATOM   1744  O   ILE A 221     145.548 120.341 153.919  1.00  0.79           O
ATOM   1745  CB  ILE A 221     144.209 117.961 152.998  1.00  0.79           C
ATOM   1746  CG1 ILE A 221     143.536 116.563 153.014  1.00  0.79           C
ATOM   1747  CG2 ILE A 221     144.359 118.494 151.556  1.00  0.79           C
ATOM   1748  CD1 ILE A 221     142.078 116.572 152.538  1.00  0.79           C
ATOM   1749  N   VAL A 222     147.534 119.347 153.505  1.00  0.78           N
ATOM   1750  CA  VAL A 222     148.383 120.533 153.466  1.00  0.78           C
ATOM   1751  C   VAL A 222     149.121 120.575 152.149  1.00  0.78           C
ATOM   1752  O   VAL A 222     149.711 119.573 151.752  1.00  0.78           O
ATOM   1753  CB  VAL A 222     149.524 120.525 154.500  1.00  0.78           C
ATOM   1754  CG1 VAL A 222     149.475 121.828 155.309  1.00  0.78           C
ATOM   1755  CG2 VAL A 222     149.423 119.300 155.418  1.00  0.78           C
ATOM   1756  N   GLU A 223     149.203 121.730 151.470  1.00  0.73           N
ATOM   1757  CA  GLU A 223     150.188 121.923 150.421  1.00  0.73           C
ATOM   1758  C   GLU A 223     151.595 122.134 151.012  1.00  0.73           C
ATOM   1759  O   GLU A 223     151.853 123.102 151.730  1.00  0.73           O
ATOM   1760  CB  GLU A 223     149.754 123.107 149.537  1.00  0.73           C
ATOM   1761  CG  GLU A 223     148.336 122.952 148.937  1.00  0.73           C
ATOM   1762  CD  GLU A 223     147.896 124.160 148.111  1.00  0.73           C
ATOM   1763  OE1 GLU A 223     148.733 125.057 147.840  1.00  0.73           O
ATOM   1764  OE2 GLU A 223     146.699 124.192 147.736  1.00  0.73           O
ATOM   1765  N   LYS A 224     152.556 121.206 150.784  1.00  0.58           N
ATOM   1766  CA  LYS A 224     153.841 121.226 151.483  1.00  0.58           C
ATOM   1767  C   LYS A 224     154.709 122.401 151.105  1.00  0.58           C
ATOM   1768  O   LYS A 224     155.268 123.100 151.944  1.00  0.58           O
ATOM   1769  CB  LYS A 224     154.660 119.935 151.203  1.00  0.58           C
ATOM   1770  CG  LYS A 224     156.108 119.899 151.766  1.00  0.58           C
ATOM   1771  CD  LYS A 224     156.264 120.185 153.277  1.00  0.58           C
ATOM   1772  CE  LYS A 224     157.687 120.018 153.837  1.00  0.58           C
ATOM   1773  NZ  LYS A 224     157.672 120.195 155.306  1.00  0.58           N
ATOM   1774  N   ASP A 225     154.819 122.677 149.812  1.00  0.55           N
ATOM   1775  CA  ASP A 225     155.769 123.605 149.263  1.00  0.55           C
ATOM   1776  C   ASP A 225     155.123 124.977 149.124  1.00  0.55           C
ATOM   1777  O   ASP A 225     155.722 125.936 148.640  1.00  0.55           O
ATOM   1778  CB  ASP A 225     156.317 123.018 147.928  1.00  0.55           C
ATOM   1779  CG  ASP A 225     155.254 122.520 146.944  1.00  0.55           C
ATOM   1780  OD1 ASP A 225     154.058 122.406 147.316  1.00  0.55           O
ATOM   1781  OD2 ASP A 225     155.651 122.210 145.794  1.00  0.55           O
ATOM   1782  N   VAL A 226     153.879 125.090 149.633  1.00  0.65           N
ATOM   1783  CA  VAL A 226     153.085 126.301 149.600  1.00  0.65           C
ATOM   1784  C   VAL A 226     152.767 126.828 150.995  1.00  0.65           C
ATOM   1785  O   VAL A 226     152.926 128.020 151.250  1.00  0.65           O
ATOM   1786  CB  VAL A 226     151.765 126.072 148.864  1.00  0.65           C
ATOM   1787  CG1 VAL A 226     151.066 127.407 148.533  1.00  0.65           C
ATOM   1788  CG2 VAL A 226     152.009 125.276 147.567  1.00  0.65           C
ATOM   1789  N   VAL A 227     152.316 125.983 151.960  1.00  0.70           N
ATOM   1790  CA  VAL A 227     151.741 126.512 153.202  1.00  0.70           C
ATOM   1791  C   VAL A 227     152.190 125.822 154.489  1.00  0.70           C
ATOM   1792  O   VAL A 227     151.787 126.223 155.578  1.00  0.70           O
ATOM   1793  CB  VAL A 227     150.209 126.473 153.196  1.00  0.70           C
ATOM   1794  CG1 VAL A 227     149.618 127.314 152.049  1.00  0.70           C
ATOM   1795  CG2 VAL A 227     149.676 125.030 153.117  1.00  0.70           C
ATOM   1796  N   ASP A 228     153.063 124.795 154.437  1.00  0.70           N
ATOM   1797  CA  ASP A 228     153.555 124.058 155.602  1.00  0.70           C
ATOM   1798  C   ASP A 228     154.275 124.931 156.635  1.00  0.70           C
ATOM   1799  O   ASP A 228     154.155 124.706 157.834  1.00  0.70           O
ATOM   1800  CB  ASP A 228     154.422 122.901 155.049  1.00  0.70           C
ATOM   1801  CG  ASP A 228     155.265 122.088 156.018  1.00  0.70           C
ATOM   1802  OD1 ASP A 228     154.809 121.035 156.506  1.00  0.70           O
ATOM   1803  OD2 ASP A 228     156.488 122.383 156.093  1.00  0.70           O
ATOM   1804  N   GLU A 229     154.984 125.991 156.198  1.00  0.69           N
ATOM   1805  CA  GLU A 229     155.636 126.959 157.073  1.00  0.69           C
ATOM   1806  C   GLU A 229     154.684 127.690 158.034  1.00  0.69           C
ATOM   1807  O   GLU A 229     154.932 127.770 159.235  1.00  0.69           O
ATOM   1808  CB  GLU A 229     156.432 127.973 156.206  1.00  0.69           C
ATOM   1809  CG  GLU A 229     157.399 128.894 156.983  1.00  0.69           C
ATOM   1810  CD  GLU A 229     158.376 128.088 157.795  1.00  0.69           C
ATOM   1811  OE1 GLU A 229     159.164 127.288 157.229  1.00  0.69           O
ATOM   1812  OE2 GLU A 229     158.359 128.240 159.047  1.00  0.69           O
ATOM   1813  N   GLU A 230     153.505 128.138 157.544  1.00  0.70           N
ATOM   1814  CA  GLU A 230     152.467 128.780 158.350  1.00  0.70           C
ATOM   1815  C   GLU A 230     151.716 127.774 159.234  1.00  0.70           C
ATOM   1816  O   GLU A 230     150.972 128.124 160.149  1.00  0.70           O
ATOM   1817  CB  GLU A 230     151.388 129.439 157.443  1.00  0.70           C
ATOM   1818  CG  GLU A 230     151.881 130.540 156.466  1.00  0.70           C
ATOM   1819  CD  GLU A 230     152.021 131.928 157.092  1.00  0.70           C
ATOM   1820  OE1 GLU A 230     150.989 132.453 157.583  1.00  0.70           O
ATOM   1821  OE2 GLU A 230     153.136 132.498 157.003  1.00  0.70           O
ATOM   1822  N   TYR A 231     151.869 126.462 158.957  1.00  0.71           N
ATOM   1823  CA  TYR A 231     151.182 125.391 159.661  1.00  0.71           C
ATOM   1824  C   TYR A 231     152.156 124.453 160.326  1.00  0.71           C
ATOM   1825  O   TYR A 231     151.843 123.290 160.557  1.00  0.71           O
ATOM   1826  CB  TYR A 231     150.240 124.568 158.740  1.00  0.71           C
ATOM   1827  CG  TYR A 231     149.203 125.463 158.121  1.00  0.71           C
ATOM   1828  CD1 TYR A 231     148.956 125.400 156.740  1.00  0.71           C
ATOM   1829  CD2 TYR A 231     148.540 126.442 158.883  1.00  0.71           C
ATOM   1830  CE1 TYR A 231     148.151 126.365 156.120  1.00  0.71           C
ATOM   1831  CE2 TYR A 231     147.764 127.424 158.262  1.00  0.71           C
ATOM   1832  CZ  TYR A 231     147.622 127.403 156.875  1.00  0.71           C
ATOM   1833  OH  TYR A 231     147.127 128.527 156.215  1.00  0.71           O
ATOM   1834  N   ARG A 232     153.357 124.950 160.677  1.00  0.59           N
ATOM   1835  CA  ARG A 232     154.522 124.205 161.139  1.00  0.59           C
ATOM   1836  C   ARG A 232     154.275 123.143 162.217  1.00  0.59           C
ATOM   1837  O   ARG A 232     154.936 122.101 162.250  1.00  0.59           O
ATOM   1838  CB  ARG A 232     155.549 125.251 161.635  1.00  0.59           C
ATOM   1839  CG  ARG A 232     156.888 124.690 162.140  1.00  0.59           C
ATOM   1840  CD  ARG A 232     157.869 125.797 162.546  1.00  0.59           C
ATOM   1841  NE  ARG A 232     158.489 126.368 161.303  1.00  0.59           N
ATOM   1842  CZ  ARG A 232     159.578 125.863 160.711  1.00  0.59           C
ATOM   1843  NH1 ARG A 232     160.146 126.529 159.720  1.00  0.59           N
ATOM   1844  NH2 ARG A 232     160.130 124.720 161.087  1.00  0.59           N
ATOM   1845  N   PHE A 233     153.262 123.380 163.078  1.00  0.58           N
ATOM   1846  CA  PHE A 233     152.728 122.500 164.111  1.00  0.58           C
ATOM   1847  C   PHE A 233     152.250 121.110 163.679  1.00  0.58           C
ATOM   1848  O   PHE A 233     151.860 120.286 164.500  1.00  0.58           O
ATOM   1849  CB  PHE A 233     151.584 123.219 164.880  1.00  0.58           C
ATOM   1850  CG  PHE A 233     150.511 123.772 163.977  1.00  0.58           C
ATOM   1851  CD1 PHE A 233     149.587 122.928 163.338  1.00  0.58           C
ATOM   1852  CD2 PHE A 233     150.426 125.157 163.759  1.00  0.58           C
ATOM   1853  CE1 PHE A 233     148.625 123.450 162.467  1.00  0.58           C
ATOM   1854  CE2 PHE A 233     149.459 125.687 162.900  1.00  0.58           C
ATOM   1855  CZ  PHE A 233     148.566 124.831 162.248  1.00  0.58           C
ATOM   1856  N   ILE A 234     152.267 120.799 162.373  1.00  0.67           N
ATOM   1857  CA  ILE A 234     151.932 119.483 161.858  1.00  0.67           C
ATOM   1858  C   ILE A 234     153.148 118.581 161.760  1.00  0.67           C
ATOM   1859  O   ILE A 234     153.046 117.397 161.441  1.00  0.67           O
ATOM   1860  CB  ILE A 234     151.309 119.590 160.475  1.00  0.67           C
ATOM   1861  CG1 ILE A 234     152.277 120.208 159.433  1.00  0.67           C
ATOM   1862  CG2 ILE A 234     149.997 120.391 160.620  1.00  0.67           C
ATOM   1863  CD1 ILE A 234     151.698 120.241 158.022  1.00  0.67           C
ATOM   1864  N   SER A 235     154.343 119.128 162.053  1.00  0.64           N
ATOM   1865  CA  SER A 235     155.566 118.350 162.168  1.00  0.64           C
ATOM   1866  C   SER A 235     155.822 117.933 163.600  1.00  0.64           C
ATOM   1867  O   SER A 235     156.561 116.983 163.864  1.00  0.64           O
ATOM   1868  CB  SER A 235     156.788 119.127 161.606  1.00  0.64           C
ATOM   1869  OG  SER A 235     157.138 120.301 162.350  1.00  0.64           O
ATOM   1870  N   ASP A 236     155.154 118.599 164.559  1.00  0.59           N
ATOM   1871  CA  ASP A 236     155.108 118.247 165.956  1.00  0.59           C
ATOM   1872  C   ASP A 236     154.512 116.862 166.185  1.00  0.59           C
ATOM   1873  O   ASP A 236     153.418 116.522 165.734  1.00  0.59           O
ATOM   1874  CB  ASP A 236     154.259 119.270 166.753  1.00  0.59           C
ATOM   1875  CG  ASP A 236     154.873 120.661 166.777  1.00  0.59           C
ATOM   1876  OD1 ASP A 236     155.279 121.167 165.700  1.00  0.59           O
ATOM   1877  OD2 ASP A 236     154.906 121.250 167.887  1.00  0.59           O
ATOM   1878  N   ALA A 237     155.224 116.008 166.944  1.00  0.61           N
ATOM   1879  CA  ALA A 237     154.774 114.655 167.185  1.00  0.61           C
ATOM   1880  C   ALA A 237     153.668 114.553 168.220  1.00  0.61           C
ATOM   1881  O   ALA A 237     152.953 113.561 168.268  1.00  0.61           O
ATOM   1882  CB  ALA A 237     155.964 113.770 167.600  1.00  0.61           C
ATOM   1883  N   THR A 238     153.497 115.608 169.036  1.00  0.58           N
ATOM   1884  CA  THR A 238     152.547 115.659 170.138  1.00  0.58           C
ATOM   1885  C   THR A 238     151.285 116.418 169.779  1.00  0.58           C
ATOM   1886  O   THR A 238     150.458 116.759 170.623  1.00  0.58           O
ATOM   1887  CB  THR A 238     153.144 116.314 171.376  1.00  0.58           C
ATOM   1888  OG1 THR A 238     153.750 117.564 171.051  1.00  0.58           O
ATOM   1889  CG2 THR A 238     154.251 115.413 171.941  1.00  0.58           C
ATOM   1890  N   PHE A 239     151.104 116.738 168.485  1.00  0.56           N
ATOM   1891  CA  PHE A 239     149.957 117.466 167.991  1.00  0.56           C
ATOM   1892  C   PHE A 239     148.655 116.674 168.150  1.00  0.56           C
ATOM   1893  O   PHE A 239     148.415 115.684 167.453  1.00  0.56           O
ATOM   1894  CB  PHE A 239     150.231 117.895 166.522  1.00  0.56           C
ATOM   1895  CG  PHE A 239     149.173 118.789 165.929  1.00  0.56           C
ATOM   1896  CD1 PHE A 239     149.032 120.123 166.346  1.00  0.56           C
ATOM   1897  CD2 PHE A 239     148.335 118.302 164.913  1.00  0.56           C
ATOM   1898  CE1 PHE A 239     148.056 120.950 165.771  1.00  0.56           C
ATOM   1899  CE2 PHE A 239     147.352 119.122 164.343  1.00  0.56           C
ATOM   1900  CZ  PHE A 239     147.208 120.445 164.777  1.00  0.56           C
ATOM   1901  N   VAL A 240     147.781 117.120 169.091  1.00  0.67           N
ATOM   1902  CA  VAL A 240     146.429 116.608 169.279  1.00  0.67           C
ATOM   1903  C   VAL A 240     146.492 115.258 169.999  1.00  0.67           C
ATOM   1904  O   VAL A 240     145.747 114.313 169.731  1.00  0.67           O
ATOM   1905  CB  VAL A 240     145.624 116.599 167.966  1.00  0.67           C
ATOM   1906  CG1 VAL A 240     144.142 116.296 168.171  1.00  0.67           C
ATOM   1907  CG2 VAL A 240     145.676 117.983 167.289  1.00  0.67           C
ATOM   1908  N   ASP A 241     147.454 115.093 170.927  1.00  0.54           N
ATOM   1909  CA  ASP A 241     147.593 113.879 171.714  1.00  0.54           C
ATOM   1910  C   ASP A 241     146.572 113.826 172.821  1.00  0.54           C
ATOM   1911  O   ASP A 241     145.822 112.856 172.910  1.00  0.54           O
ATOM   1912  CB  ASP A 241     149.029 113.706 172.260  1.00  0.54           C
ATOM   1913  CG  ASP A 241     149.973 113.261 171.161  1.00  0.54           C
ATOM   1914  OD1 ASP A 241     149.529 113.115 169.992  1.00  0.54           O
ATOM   1915  OD2 ASP A 241     151.164 113.050 171.481  1.00  0.54           O
ATOM   1916  N   GLU A 242     146.410 114.923 173.583  1.00  0.54           N
ATOM   1917  CA  GLU A 242     145.468 115.143 174.665  1.00  0.54           C
ATOM   1918  C   GLU A 242     144.004 115.031 174.287  1.00  0.54           C
ATOM   1919  O   GLU A 242     143.139 115.400 175.061  1.00  0.54           O
ATOM   1920  CB  GLU A 242     145.709 116.577 175.229  1.00  0.54           C
ATOM   1921  CG  GLU A 242     145.362 117.754 174.258  1.00  0.54           C
ATOM   1922  CD  GLU A 242     146.284 117.951 173.047  1.00  0.54           C
ATOM   1923  OE1 GLU A 242     147.402 117.375 173.024  1.00  0.54           O
ATOM   1924  OE2 GLU A 242     145.863 118.679 172.114  1.00  0.54           O
ATOM   1925  N   THR A 243     143.705 114.560 173.070  1.00  0.58           N
ATOM   1926  CA  THR A 243     142.412 114.543 172.423  1.00  0.58           C
ATOM   1927  C   THR A 243     142.023 113.167 171.929  1.00  0.58           C
ATOM   1928  O   THR A 243     140.838 112.838 171.867  1.00  0.58           O
ATOM   1929  CB  THR A 243     142.493 115.334 171.135  1.00  0.58           C
ATOM   1930  OG1 THR A 243     143.131 116.565 171.354  1.00  0.58           O
ATOM   1931  CG2 THR A 243     141.129 115.581 170.466  1.00  0.58           C
ATOM   1932  N   LEU A 244     143.028 112.374 171.489  1.00  0.55           N
ATOM   1933  CA  LEU A 244     142.844 111.206 170.641  1.00  0.55           C
ATOM   1934  C   LEU A 244     143.577 110.025 171.236  1.00  0.55           C
ATOM   1935  O   LEU A 244     143.113 108.908 171.100  1.00  0.55           O
ATOM   1936  CB  LEU A 244     143.413 111.430 169.203  1.00  0.55           C
ATOM   1937  CG  LEU A 244     142.763 112.556 168.364  1.00  0.55           C
ATOM   1938  CD1 LEU A 244     143.580 112.839 167.091  1.00  0.55           C
ATOM   1939  CD2 LEU A 244     141.293 112.279 168.022  1.00  0.55           C
ATOM   1940  N   ASP A 245     144.669 110.247 172.004  1.00  0.51           N
ATOM   1941  CA  ASP A 245     145.369 109.232 172.784  1.00  0.51           C
ATOM   1942  C   ASP A 245     144.405 108.610 173.807  1.00  0.51           C
ATOM   1943  O   ASP A 245     144.321 107.400 174.015  1.00  0.51           O
ATOM   1944  CB  ASP A 245     146.598 109.954 173.429  1.00  0.51           C
ATOM   1945  CG  ASP A 245     147.658 109.066 174.067  1.00  0.51           C
ATOM   1946  OD1 ASP A 245     147.503 107.825 174.066  1.00  0.51           O
ATOM   1947  OD2 ASP A 245     148.655 109.645 174.570  1.00  0.51           O
ATOM   1948  N   ASP A 246     143.577 109.473 174.418  1.00  0.51           N
ATOM   1949  CA  ASP A 246     142.613 109.129 175.420  1.00  0.51           C
ATOM   1950  C   ASP A 246     141.235 108.705 174.905  1.00  0.51           C
ATOM   1951  O   ASP A 246     140.690 107.802 175.508  1.00  0.51           O
ATOM   1952  CB  ASP A 246     142.554 110.266 176.476  1.00  0.51           C
ATOM   1953  CG  ASP A 246     142.333 111.646 175.876  1.00  0.51           C
ATOM   1954  OD1 ASP A 246     141.910 111.738 174.691  1.00  0.51           O
ATOM   1955  OD2 ASP A 246     142.627 112.638 176.583  1.00  0.51           O
ATOM   1956  N   VAL A 247     140.606 109.324 173.857  1.00  0.42           N
ATOM   1957  CA  VAL A 247     139.205 109.117 173.375  1.00  0.42           C
ATOM   1958  C   VAL A 247     138.191 108.848 174.490  1.00  0.42           C
ATOM   1959  O   VAL A 247     137.332 107.967 174.419  1.00  0.42           O
ATOM   1960  CB  VAL A 247     138.937 108.166 172.181  1.00  0.42           C
ATOM   1961  CG1 VAL A 247     137.548 108.398 171.522  1.00  0.42           C
ATOM   1962  CG2 VAL A 247     139.989 108.381 171.093  1.00  0.42           C
ATOM   1963  N   ASP A 248     138.303 109.594 175.593  1.00  0.44           N
ATOM   1964  CA  ASP A 248     137.495 109.394 176.768  1.00  0.44           C
ATOM   1965  C   ASP A 248     136.018 109.683 176.563  1.00  0.44           C
ATOM   1966  O   ASP A 248     135.541 110.098 175.502  1.00  0.44           O
ATOM   1967  CB  ASP A 248     138.062 110.252 177.924  1.00  0.44           C
ATOM   1968  CG  ASP A 248     139.141 109.521 178.711  1.00  0.44           C
ATOM   1969  OD1 ASP A 248     139.231 108.266 178.625  1.00  0.44           O
ATOM   1970  OD2 ASP A 248     139.864 110.227 179.458  1.00  0.44           O
ATOM   1971  N   GLU A 249     135.212 109.485 177.608  1.00  0.53           N
ATOM   1972  CA  GLU A 249     133.901 110.061 177.624  1.00  0.53           C
ATOM   1973  C   GLU A 249     133.886 111.585 177.672  1.00  0.53           C
ATOM   1974  O   GLU A 249     134.890 112.248 177.914  1.00  0.53           O
ATOM   1975  CB  GLU A 249     133.064 109.553 178.788  1.00  0.53           C
ATOM   1976  CG  GLU A 249     133.494 110.010 180.207  1.00  0.53           C
ATOM   1977  CD  GLU A 249     134.668 109.237 180.793  1.00  0.53           C
ATOM   1978  OE1 GLU A 249     135.215 108.333 180.112  1.00  0.53           O
ATOM   1979  OE2 GLU A 249     135.015 109.557 181.957  1.00  0.53           O
ATOM   1980  N   VAL A 250     132.709 112.193 177.463  1.00  0.63           N
ATOM   1981  CA  VAL A 250     132.475 113.628 177.384  1.00  0.63           C
ATOM   1982  C   VAL A 250     133.117 114.493 178.464  1.00  0.63           C
ATOM   1983  O   VAL A 250     133.796 115.471 178.154  1.00  0.63           O
ATOM   1984  CB  VAL A 250     130.965 113.827 177.373  1.00  0.63           C
ATOM   1985  CG1 VAL A 250     130.490 115.204 177.845  1.00  0.63           C
ATOM   1986  CG2 VAL A 250     130.453 113.490 175.957  1.00  0.63           C
ATOM   1987  N   GLU A 251     132.921 114.176 179.753  1.00  0.61           N
ATOM   1988  CA  GLU A 251     133.479 114.932 180.855  1.00  0.61           C
ATOM   1989  C   GLU A 251     134.983 114.873 180.978  1.00  0.61           C
ATOM   1990  O   GLU A 251     135.652 115.893 181.149  1.00  0.61           O
ATOM   1991  CB  GLU A 251     132.921 114.399 182.185  1.00  0.61           C
ATOM   1992  CG  GLU A 251     131.456 114.782 182.427  1.00  0.61           C
ATOM   1993  CD  GLU A 251     130.445 113.825 181.812  1.00  0.61           C
ATOM   1994  OE1 GLU A 251     130.791 113.007 180.935  1.00  0.61           O
ATOM   1995  OE2 GLU A 251     129.266 113.964 182.227  1.00  0.61           O
ATOM   1996  N   ALA A 252     135.549 113.660 180.876  1.00  0.61           N
ATOM   1997  CA  ALA A 252     136.968 113.406 180.848  1.00  0.61           C
ATOM   1998  C   ALA A 252     137.610 114.033 179.608  1.00  0.61           C
ATOM   1999  O   ALA A 252     138.627 114.704 179.699  1.00  0.61           O
ATOM   2000  CB  ALA A 252     137.181 111.898 181.005  1.00  0.61           C
ATOM   2001  N   LEU A 253     136.947 113.976 178.433  1.00  0.61           N
ATOM   2002  CA  LEU A 253     137.239 114.802 177.262  1.00  0.61           C
ATOM   2003  C   LEU A 253     137.116 116.322 177.450  1.00  0.61           C
ATOM   2004  O   LEU A 253     137.117 117.064 176.463  1.00  0.61           O
ATOM   2005  CB  LEU A 253     136.331 114.456 176.047  1.00  0.61           C
ATOM   2006  CG  LEU A 253     136.586 113.121 175.335  1.00  0.61           C
ATOM   2007  CD1 LEU A 253     135.468 112.935 174.303  1.00  0.61           C
ATOM   2008  CD2 LEU A 253     137.967 113.010 174.673  1.00  0.61           C
ATOM   2009  N   LEU A 254     137.050 116.899 178.656  1.00  0.61           N
ATOM   2010  CA  LEU A 254     137.367 118.309 178.824  1.00  0.61           C
ATOM   2011  C   LEU A 254     138.780 118.482 179.342  1.00  0.61           C
ATOM   2012  O   LEU A 254     139.296 119.592 179.370  1.00  0.61           O
ATOM   2013  CB  LEU A 254     136.320 119.092 179.637  1.00  0.61           C
ATOM   2014  CG  LEU A 254     134.939 119.135 178.944  1.00  0.61           C
ATOM   2015  CD1 LEU A 254     133.939 119.858 179.849  1.00  0.61           C
ATOM   2016  CD2 LEU A 254     134.953 119.810 177.557  1.00  0.61           C
ATOM   2017  N   LEU A 255     139.497 117.360 179.600  1.00  0.54           N
ATOM   2018  CA  LEU A 255     140.943 117.329 179.763  1.00  0.54           C
ATOM   2019  C   LEU A 255     141.688 117.872 178.549  1.00  0.54           C
ATOM   2020  O   LEU A 255     142.696 118.551 178.694  1.00  0.54           O
ATOM   2021  CB  LEU A 255     141.481 115.904 180.063  1.00  0.54           C
ATOM   2022  CG  LEU A 255     141.161 115.363 181.473  1.00  0.54           C
ATOM   2023  CD1 LEU A 255     141.517 113.869 181.552  1.00  0.54           C
ATOM   2024  CD2 LEU A 255     141.895 116.170 182.556  1.00  0.54           C
ATOM   2025  N   LYS A 256     141.199 117.628 177.316  1.00  0.64           N
ATOM   2026  CA  LYS A 256     141.660 118.315 176.131  1.00  0.64           C
ATOM   2027  C   LYS A 256     141.319 119.824 176.166  1.00  0.64           C
ATOM   2028  O   LYS A 256     142.214 120.666 176.132  1.00  0.64           O
ATOM   2029  CB  LYS A 256     141.108 117.559 174.868  1.00  0.64           C
ATOM   2030  CG  LYS A 256     139.616 117.674 174.610  1.00  0.64           C
ATOM   2031  CD  LYS A 256     139.075 116.763 173.507  1.00  0.64           C
ATOM   2032  CE  LYS A 256     137.603 117.065 173.263  1.00  0.64           C
ATOM   2033  NZ  LYS A 256     136.927 116.029 172.480  1.00  0.64           N
ATOM   2034  N   PHE A 257     140.015 120.238 176.181  1.00  0.70           N
ATOM   2035  CA  PHE A 257     139.625 121.604 175.820  1.00  0.70           C
ATOM   2036  C   PHE A 257     140.042 122.587 176.876  1.00  0.70           C
ATOM   2037  O   PHE A 257     140.613 123.633 176.580  1.00  0.70           O
ATOM   2038  CB  PHE A 257     138.104 121.738 175.478  1.00  0.70           C
ATOM   2039  CG  PHE A 257     137.724 123.151 175.066  1.00  0.70           C
ATOM   2040  CD1 PHE A 257     137.432 124.110 176.054  1.00  0.70           C
ATOM   2041  CD2 PHE A 257     137.673 123.542 173.716  1.00  0.70           C
ATOM   2042  CE1 PHE A 257     137.088 125.422 175.712  1.00  0.70           C
ATOM   2043  CE2 PHE A 257     137.309 124.852 173.368  1.00  0.70           C
ATOM   2044  CZ  PHE A 257     137.001 125.784 174.364  1.00  0.70           C
ATOM   2045  N   ASN A 258     139.795 122.251 178.149  1.00  0.70           N
ATOM   2046  CA  ASN A 258     140.127 123.123 179.240  1.00  0.70           C
ATOM   2047  C   ASN A 258     141.630 123.275 179.378  1.00  0.70           C
ATOM   2048  O   ASN A 258     142.114 124.380 179.578  1.00  0.70           O
ATOM   2049  CB  ASN A 258     139.447 122.632 180.531  1.00  0.70           C
ATOM   2050  CG  ASN A 258     137.944 122.894 180.451  1.00  0.70           C
ATOM   2051  OD1 ASN A 258     137.458 123.626 179.590  1.00  0.70           O
ATOM   2052  ND2 ASN A 258     137.161 122.319 181.390  1.00  0.70           N
ATOM   2053  N   ASN A 259     142.424 122.201 179.174  1.00  0.68           N
ATOM   2054  CA  ASN A 259     143.879 122.302 179.182  1.00  0.68           C
ATOM   2055  C   ASN A 259     144.412 123.277 178.134  1.00  0.68           C
ATOM   2056  O   ASN A 259     145.173 124.192 178.441  1.00  0.68           O
ATOM   2057  CB  ASN A 259     144.474 120.888 178.948  1.00  0.68           C
ATOM   2058  CG  ASN A 259     145.997 120.817 179.004  1.00  0.68           C
ATOM   2059  OD1 ASN A 259     146.646 121.260 179.949  1.00  0.68           O
ATOM   2060  ND2 ASN A 259     146.606 120.228 177.949  1.00  0.68           N
ATOM   2061  N   LEU A 260     143.979 123.155 176.867  1.00  0.72           N
ATOM   2062  CA  LEU A 260     144.411 124.081 175.841  1.00  0.72           C
ATOM   2063  C   LEU A 260     143.840 125.482 175.966  1.00  0.72           C
ATOM   2064  O   LEU A 260     144.549 126.461 175.744  1.00  0.72           O
ATOM   2065  CB  LEU A 260     144.080 123.563 174.440  1.00  0.72           C
ATOM   2066  CG  LEU A 260     144.723 122.220 174.069  1.00  0.72           C
ATOM   2067  CD1 LEU A 260     144.423 122.007 172.597  1.00  0.72           C
ATOM   2068  CD2 LEU A 260     146.238 122.157 174.277  1.00  0.72           C
ATOM   2069  N   GLY A 261     142.547 125.627 176.333  1.00  0.80           N
ATOM   2070  CA  GLY A 261     141.915 126.931 176.523  1.00  0.80           C
ATOM   2071  C   GLY A 261     142.471 127.713 177.675  1.00  0.80           C
ATOM   2072  O   GLY A 261     142.560 128.935 177.628  1.00  0.80           O
ATOM   2073  N   ILE A 262     142.919 127.022 178.737  1.00  0.73           N
ATOM   2074  CA  ILE A 262     143.740 127.612 179.780  1.00  0.73           C
ATOM   2075  C   ILE A 262     145.107 128.014 179.263  1.00  0.73           C
ATOM   2076  O   ILE A 262     145.562 129.124 179.526  1.00  0.73           O
ATOM   2077  CB  ILE A 262     143.862 126.670 180.966  1.00  0.73           C
ATOM   2078  CG1 ILE A 262     142.489 126.589 181.665  1.00  0.73           C
ATOM   2079  CG2 ILE A 262     144.970 127.093 181.959  1.00  0.73           C
ATOM   2080  CD1 ILE A 262     142.435 125.429 182.650  1.00  0.73           C
ATOM   2081  N   GLN A 263     145.792 127.160 178.470  1.00  0.71           N
ATOM   2082  CA  GLN A 263     147.083 127.514 177.898  1.00  0.71           C
ATOM   2083  C   GLN A 263     147.041 128.728 176.977  1.00  0.71           C
ATOM   2084  O   GLN A 263     147.884 129.610 177.096  1.00  0.71           O
ATOM   2085  CB  GLN A 263     147.754 126.342 177.135  1.00  0.71           C
ATOM   2086  CG  GLN A 263     148.293 125.230 178.063  1.00  0.71           C
ATOM   2087  CD  GLN A 263     149.130 124.206 177.297  1.00  0.71           C
ATOM   2088  OE1 GLN A 263     149.494 124.364 176.131  1.00  0.71           O
ATOM   2089  NE2 GLN A 263     149.526 123.124 178.005  1.00  0.71           N
ATOM   2090  N   THR A 264     146.056 128.843 176.065  1.00  0.76           N
ATOM   2091  CA  THR A 264     145.918 130.007 175.186  1.00  0.76           C
ATOM   2092  C   THR A 264     145.638 131.301 175.936  1.00  0.76           C
ATOM   2093  O   THR A 264     146.221 132.337 175.628  1.00  0.76           O
ATOM   2094  CB  THR A 264     144.905 129.850 174.053  1.00  0.76           C
ATOM   2095  OG1 THR A 264     143.607 129.542 174.542  1.00  0.76           O
ATOM   2096  CG2 THR A 264     145.352 128.700 173.135  1.00  0.76           C
ATOM   2097  N   LEU A 265     144.768 131.270 176.970  1.00  0.76           N
ATOM   2098  CA  LEU A 265     144.525 132.397 177.863  1.00  0.76           C
ATOM   2099  C   LEU A 265     145.733 132.781 178.695  1.00  0.76           C
ATOM   2100  O   LEU A 265     146.095 133.949 178.763  1.00  0.76           O
ATOM   2101  CB  LEU A 265     143.353 132.070 178.839  1.00  0.76           C
ATOM   2102  CG  LEU A 265     142.053 132.907 178.756  1.00  0.76           C
ATOM   2103  CD1 LEU A 265     142.039 134.023 177.707  1.00  0.76           C
ATOM   2104  CD2 LEU A 265     140.925 131.931 178.435  1.00  0.76           C
ATOM   2105  N   LEU A 266     146.409 131.792 179.319  1.00  0.76           N
ATOM   2106  CA  LEU A 266     147.581 132.004 180.154  1.00  0.76           C
ATOM   2107  C   LEU A 266     148.759 132.580 179.388  1.00  0.76           C
ATOM   2108  O   LEU A 266     149.474 133.446 179.875  1.00  0.76           O
ATOM   2109  CB  LEU A 266     148.001 130.680 180.852  1.00  0.76           C
ATOM   2110  CG  LEU A 266     149.183 130.792 181.842  1.00  0.76           C
ATOM   2111  CD1 LEU A 266     148.868 131.796 182.950  1.00  0.76           C
ATOM   2112  CD2 LEU A 266     149.512 129.430 182.470  1.00  0.76           C
ATOM   2113  N   ARG A 267     148.981 132.108 178.149  1.00  0.72           N
ATOM   2114  CA  ARG A 267     150.065 132.581 177.311  1.00  0.72           C
ATOM   2115  C   ARG A 267     149.788 133.893 176.587  1.00  0.72           C
ATOM   2116  O   ARG A 267     150.711 134.514 176.066  1.00  0.72           O
ATOM   2117  CB  ARG A 267     150.364 131.521 176.227  1.00  0.72           C
ATOM   2118  CG  ARG A 267     150.948 130.205 176.771  1.00  0.72           C
ATOM   2119  CD  ARG A 267     151.007 129.143 175.673  1.00  0.72           C
ATOM   2120  NE  ARG A 267     151.567 127.893 176.283  1.00  0.72           N
ATOM   2121  CZ  ARG A 267     151.610 126.725 175.632  1.00  0.72           C
ATOM   2122  NH1 ARG A 267     152.091 125.646 176.244  1.00  0.72           N
ATOM   2123  NH2 ARG A 267     151.157 126.610 174.388  1.00  0.72           N
ATOM   2124  N   GLY A 268     148.518 134.350 176.499  1.00  0.80           N
ATOM   2125  CA  GLY A 268     148.196 135.524 175.683  1.00  0.80           C
ATOM   2126  C   GLY A 268     148.145 135.229 174.190  1.00  0.80           C
ATOM   2127  O   GLY A 268     148.234 136.118 173.339  1.00  0.80           O
ATOM   2128  N   ASP A 269     147.976 133.938 173.830  1.00  0.76           N
ATOM   2129  CA  ASP A 269     147.987 133.428 172.465  1.00  0.76           C
ATOM   2130  C   ASP A 269     146.566 133.445 171.884  1.00  0.76           C
ATOM   2131  O   ASP A 269     146.284 132.940 170.801  1.00  0.76           O
ATOM   2132  CB  ASP A 269     148.483 131.949 172.443  1.00  0.76           C
ATOM   2133  CG  ASP A 269     149.963 131.759 172.744  1.00  0.76           C
ATOM   2134  OD1 ASP A 269     150.747 132.736 172.675  1.00  0.76           O
ATOM   2135  OD2 ASP A 269     150.318 130.576 173.020  1.00  0.76           O
ATOM   2136  N   CYS A 270     145.610 134.039 172.616  1.00  0.80           N
ATOM   2137  CA  CYS A 270     144.221 134.179 172.226  1.00  0.80           C
ATOM   2138  C   CYS A 270     144.015 135.336 171.243  1.00  0.80           C
ATOM   2139  O   CYS A 270     144.753 136.318 171.263  1.00  0.80           O
ATOM   2140  CB  CYS A 270     143.388 134.331 173.524  1.00  0.80           C
ATOM   2141  SG  CYS A 270     141.583 134.346 173.329  1.00  0.80           S
ATOM   2142  N   LYS A 271     143.019 135.231 170.327  1.00  0.72           N
ATOM   2143  CA  LYS A 271     142.714 136.165 169.238  1.00  0.72           C
ATOM   2144  C   LYS A 271     143.738 136.279 168.118  1.00  0.72           C
ATOM   2145  O   LYS A 271     143.433 136.780 167.037  1.00  0.72           O
ATOM   2146  CB  LYS A 271     142.393 137.600 169.735  1.00  0.72           C
ATOM   2147  CG  LYS A 271     141.222 137.673 170.724  1.00  0.72           C
ATOM   2148  CD  LYS A 271     141.003 139.101 171.250  1.00  0.72           C
ATOM   2149  CE  LYS A 271     139.788 139.206 172.177  1.00  0.72           C
ATOM   2150  NZ  LYS A 271     139.661 140.592 172.680  1.00  0.72           N
ATOM   2151  N   LYS A 272     144.981 135.833 168.334  1.00  0.68           N
ATOM   2152  CA  LYS A 272     146.024 135.964 167.350  1.00  0.68           C
ATOM   2153  C   LYS A 272     146.075 134.771 166.389  1.00  0.68           C
ATOM   2154  O   LYS A 272     145.902 133.624 166.811  1.00  0.68           O
ATOM   2155  CB  LYS A 272     147.396 136.130 168.033  1.00  0.68           C
ATOM   2156  CG  LYS A 272     147.528 137.394 168.898  1.00  0.68           C
ATOM   2157  CD  LYS A 272     148.872 137.421 169.647  1.00  0.68           C
ATOM   2158  CE  LYS A 272     149.023 138.626 170.580  1.00  0.68           C
ATOM   2159  NZ  LYS A 272     150.218 138.455 171.436  1.00  0.68           N
ATOM   2160  N   PRO A 273     146.305 134.970 165.092  1.00  0.51           N
ATOM   2161  CA  PRO A 273     146.684 133.884 164.194  1.00  0.51           C
ATOM   2162  C   PRO A 273     148.120 133.424 164.404  1.00  0.51           C
ATOM   2163  O   PRO A 273     148.837 134.052 165.177  1.00  0.51           O
ATOM   2164  CB  PRO A 273     146.532 134.541 162.826  1.00  0.51           C
ATOM   2165  CG  PRO A 273     146.944 135.995 163.057  1.00  0.51           C
ATOM   2166  CD  PRO A 273     146.349 136.283 164.430  1.00  0.51           C
ATOM   2167  N   ASP A 274     148.532 132.345 163.697  1.00  0.49           N
ATOM   2168  CA  ASP A 274     149.879 131.779 163.722  1.00  0.49           C
ATOM   2169  C   ASP A 274     150.259 131.112 165.052  1.00  0.49           C
ATOM   2170  O   ASP A 274     151.219 131.451 165.737  1.00  0.49           O
ATOM   2171  CB  ASP A 274     150.942 132.779 163.200  1.00  0.49           C
ATOM   2172  CG  ASP A 274     152.271 132.098 162.896  1.00  0.49           C
ATOM   2173  OD1 ASP A 274     152.275 130.844 162.768  1.00  0.49           O
ATOM   2174  OD2 ASP A 274     153.289 132.830 162.807  1.00  0.49           O
ATOM   2175  N   TYR A 275     149.465 130.107 165.465  1.00  0.69           N
ATOM   2176  CA  TYR A 275     149.735 129.381 166.690  1.00  0.69           C
ATOM   2177  C   TYR A 275     149.395 127.927 166.521  1.00  0.69           C
ATOM   2178  O   TYR A 275     148.596 127.563 165.669  1.00  0.69           O
ATOM   2179  CB  TYR A 275     148.894 129.907 167.882  1.00  0.69           C
ATOM   2180  CG  TYR A 275     149.525 131.164 168.388  1.00  0.69           C
ATOM   2181  CD1 TYR A 275     149.136 132.418 167.894  1.00  0.69           C
ATOM   2182  CD2 TYR A 275     150.579 131.093 169.311  1.00  0.69           C
ATOM   2183  CE1 TYR A 275     149.817 133.578 168.287  1.00  0.69           C
ATOM   2184  CE2 TYR A 275     151.225 132.260 169.738  1.00  0.69           C
ATOM   2185  CZ  TYR A 275     150.830 133.504 169.246  1.00  0.69           C
ATOM   2186  OH  TYR A 275     151.406 134.661 169.807  1.00  0.69           O
ATOM   2187  N   ALA A 276     149.998 127.049 167.351  1.00  0.73           N
ATOM   2188  CA  ALA A 276     149.624 125.652 167.453  1.00  0.73           C
ATOM   2189  C   ALA A 276     148.464 125.440 168.412  1.00  0.73           C
ATOM   2190  O   ALA A 276     147.525 124.704 168.119  1.00  0.73           O
ATOM   2191  CB  ALA A 276     150.825 124.812 167.920  1.00  0.73           C
ATOM   2192  N   GLY A 277     148.476 126.133 169.576  1.00  0.76           N
ATOM   2193  CA  GLY A 277     147.455 125.970 170.613  1.00  0.76           C
ATOM   2194  C   GLY A 277     146.063 126.369 170.200  1.00  0.76           C
ATOM   2195  O   GLY A 277     145.085 125.753 170.608  1.00  0.76           O
ATOM   2196  N   ILE A 278     145.929 127.400 169.343  1.00  0.73           N
ATOM   2197  CA  ILE A 278     144.648 127.803 168.782  1.00  0.73           C
ATOM   2198  C   ILE A 278     144.046 126.771 167.811  1.00  0.73           C
ATOM   2199  O   ILE A 278     142.892 126.406 168.040  1.00  0.73           O
ATOM   2200  CB  ILE A 278     144.750 129.209 168.186  1.00  0.73           C
ATOM   2201  CG1 ILE A 278     145.036 130.265 169.286  1.00  0.73           C
ATOM   2202  CG2 ILE A 278     143.504 129.585 167.349  1.00  0.73           C
ATOM   2203  CD1 ILE A 278     143.874 130.529 170.254  1.00  0.73           C
ATOM   2204  N   PRO A 279     144.693 126.186 166.785  1.00  0.81           N
ATOM   2205  CA  PRO A 279     144.114 125.107 165.991  1.00  0.81           C
ATOM   2206  C   PRO A 279     143.881 123.847 166.756  1.00  0.81           C
ATOM   2207  O   PRO A 279     142.912 123.153 166.458  1.00  0.81           O
ATOM   2208  CB  PRO A 279     145.139 124.807 164.895  1.00  0.81           C
ATOM   2209  CG  PRO A 279     145.839 126.137 164.700  1.00  0.81           C
ATOM   2210  CD  PRO A 279     145.846 126.751 166.099  1.00  0.81           C
ATOM   2211  N   GLN A 280     144.757 123.517 167.728  1.00  0.71           N
ATOM   2212  CA  GLN A 280     144.520 122.384 168.598  1.00  0.71           C
ATOM   2213  C   GLN A 280     143.220 122.583 169.379  1.00  0.71           C
ATOM   2214  O   GLN A 280     142.334 121.745 169.273  1.00  0.71           O
ATOM   2215  CB  GLN A 280     145.694 122.151 169.580  1.00  0.71           C
ATOM   2216  CG  GLN A 280     147.029 121.669 168.976  1.00  0.71           C
ATOM   2217  CD  GLN A 280     148.160 121.729 170.014  1.00  0.71           C
ATOM   2218  OE1 GLN A 280     148.304 122.692 170.769  1.00  0.71           O
ATOM   2219  NE2 GLN A 280     149.033 120.696 170.040  1.00  0.71           N
ATOM   2220  N   MET A 281     143.016 123.756 170.038  1.00  0.78           N
ATOM   2221  CA  MET A 281     141.799 124.139 170.763  1.00  0.78           C
ATOM   2222  C   MET A 281     140.536 124.106 169.910  1.00  0.78           C
ATOM   2223  O   MET A 281     139.477 123.639 170.334  1.00  0.78           O
ATOM   2224  CB  MET A 281     141.955 125.564 171.362  1.00  0.78           C
ATOM   2225  CG  MET A 281     140.816 126.028 172.291  1.00  0.78           C
ATOM   2226  SD  MET A 281     141.185 127.622 173.083  1.00  0.78           S
ATOM   2227  CE  MET A 281     140.269 128.759 172.015  1.00  0.78           C
ATOM   2228  N   MET A 282     140.621 124.583 168.656  1.00  0.79           N
ATOM   2229  CA  MET A 282     139.550 124.479 167.683  1.00  0.79           C
ATOM   2230  C   MET A 282     139.207 123.064 167.274  1.00  0.79           C
ATOM   2231  O   MET A 282     138.035 122.721 167.121  1.00  0.79           O
ATOM   2232  CB  MET A 282     139.876 125.300 166.422  1.00  0.79           C
ATOM   2233  CG  MET A 282     139.919 126.811 166.692  1.00  0.79           C
ATOM   2234  SD  MET A 282     138.443 127.462 167.521  1.00  0.79           S
ATOM   2235  CE  MET A 282     139.136 127.686 169.173  1.00  0.79           C
ATOM   2236  N   PHE A 283     140.221 122.193 167.096  1.00  0.78           N
ATOM   2237  CA  PHE A 283     140.015 120.786 166.810  1.00  0.78           C
ATOM   2238  C   PHE A 283     139.290 120.128 167.976  1.00  0.78           C
ATOM   2239  O   PHE A 283     138.317 119.404 167.799  1.00  0.78           O
ATOM   2240  CB  PHE A 283     141.376 120.099 166.509  1.00  0.78           C
ATOM   2241  CG  PHE A 283     141.216 118.664 166.085  1.00  0.78           C
ATOM   2242  CD1 PHE A 283     141.289 117.645 167.044  1.00  0.78           C
ATOM   2243  CD2 PHE A 283     141.020 118.319 164.738  1.00  0.78           C
ATOM   2244  CE1 PHE A 283     141.175 116.301 166.667  1.00  0.78           C
ATOM   2245  CE2 PHE A 283     140.921 116.973 164.355  1.00  0.78           C
ATOM   2246  CZ  PHE A 283     141.002 115.963 165.321  1.00  0.78           C
ATOM   2247  N   LEU A 284     139.704 120.449 169.220  1.00  0.76           N
ATOM   2248  CA  LEU A 284     139.126 119.925 170.442  1.00  0.76           C
ATOM   2249  C   LEU A 284     137.666 120.248 170.588  1.00  0.76           C
ATOM   2250  O   LEU A 284     136.879 119.356 170.872  1.00  0.76           O
ATOM   2251  CB  LEU A 284     139.789 120.508 171.715  1.00  0.76           C
ATOM   2252  CG  LEU A 284     141.304 120.358 171.814  1.00  0.76           C
ATOM   2253  CD1 LEU A 284     141.770 120.568 173.223  1.00  0.76           C
ATOM   2254  CD2 LEU A 284     141.825 119.052 171.277  1.00  0.76           C
ATOM   2255  N   TYR A 285     137.276 121.510 170.334  1.00  0.78           N
ATOM   2256  CA  TYR A 285     135.912 122.004 170.313  1.00  0.78           C
ATOM   2257  C   TYR A 285     135.042 121.180 169.370  1.00  0.78           C
ATOM   2258  O   TYR A 285     133.976 120.679 169.734  1.00  0.78           O
ATOM   2259  CB  TYR A 285     136.036 123.491 169.862  1.00  0.78           C
ATOM   2260  CG  TYR A 285     134.769 124.101 169.334  1.00  0.78           C
ATOM   2261  CD1 TYR A 285     133.633 124.134 170.140  1.00  0.78           C
ATOM   2262  CD2 TYR A 285     134.684 124.565 168.015  1.00  0.78           C
ATOM   2263  CE1 TYR A 285     132.418 124.657 169.670  1.00  0.78           C
ATOM   2264  CE2 TYR A 285     133.462 125.035 167.519  1.00  0.78           C
ATOM   2265  CZ  TYR A 285     132.342 125.123 168.348  1.00  0.78           C
ATOM   2266  OH  TYR A 285     131.182 125.696 167.791  1.00  0.78           O
ATOM   2267  N   GLY A 286     135.555 120.945 168.151  1.00  0.81           N
ATOM   2268  CA  GLY A 286     134.867 120.144 167.161  1.00  0.81           C
ATOM   2269  C   GLY A 286     134.782 118.672 167.503  1.00  0.81           C
ATOM   2270  O   GLY A 286     133.753 118.045 167.277  1.00  0.81           O
ATOM   2271  N   ILE A 287     135.832 118.085 168.124  1.00  0.78           N
ATOM   2272  CA  ILE A 287     135.779 116.754 168.726  1.00  0.78           C
ATOM   2273  C   ILE A 287     134.821 116.693 169.911  1.00  0.78           C
ATOM   2274  O   ILE A 287     134.147 115.692 170.107  1.00  0.78           O
ATOM   2275  CB  ILE A 287     137.146 116.180 169.130  1.00  0.78           C
ATOM   2276  CG1 ILE A 287     138.145 116.166 167.954  1.00  0.78           C
ATOM   2277  CG2 ILE A 287     137.020 114.743 169.708  1.00  0.78           C
ATOM   2278  CD1 ILE A 287     137.797 115.234 166.798  1.00  0.78           C
ATOM   2279  N   VAL A 288     134.703 117.735 170.775  1.00  0.78           N
ATOM   2280  CA  VAL A 288     133.685 117.735 171.829  1.00  0.78           C
ATOM   2281  C   VAL A 288     132.297 117.644 171.197  1.00  0.78           C
ATOM   2282  O   VAL A 288     131.533 116.736 171.500  1.00  0.78           O
ATOM   2283  CB  VAL A 288     133.708 118.950 172.774  1.00  0.78           C
ATOM   2284  CG1 VAL A 288     132.625 118.757 173.842  1.00  0.78           C
ATOM   2285  CG2 VAL A 288     135.026 119.154 173.541  1.00  0.78           C
ATOM   2286  N   HIS A 289     131.978 118.499 170.210  1.00  0.74           N
ATOM   2287  CA  HIS A 289     130.708 118.450 169.498  1.00  0.74           C
ATOM   2288  C   HIS A 289     130.442 117.098 168.820  1.00  0.74           C
ATOM   2289  O   HIS A 289     129.352 116.546 168.930  1.00  0.74           O
ATOM   2290  CB  HIS A 289     130.698 119.607 168.473  1.00  0.74           C
ATOM   2291  CG  HIS A 289     129.490 119.711 167.605  1.00  0.74           C
ATOM   2292  ND1 HIS A 289     129.553 120.533 166.497  1.00  0.74           N
ATOM   2293  CD2 HIS A 289     128.287 119.083 167.662  1.00  0.74           C
ATOM   2294  CE1 HIS A 289     128.392 120.383 165.899  1.00  0.74           C
ATOM   2295  NE2 HIS A 289     127.592 119.514 166.560  1.00  0.74           N
ATOM   2296  N   PHE A 290     131.466 116.511 168.172  1.00  0.74           N
ATOM   2297  CA  PHE A 290     131.433 115.175 167.597  1.00  0.74           C
ATOM   2298  C   PHE A 290     131.179 114.033 168.590  1.00  0.74           C
ATOM   2299  O   PHE A 290     130.325 113.180 168.369  1.00  0.74           O
ATOM   2300  CB  PHE A 290     132.783 114.971 166.854  1.00  0.74           C
ATOM   2301  CG  PHE A 290     132.804 113.733 166.010  1.00  0.74           C
ATOM   2302  CD1 PHE A 290     131.949 113.614 164.903  1.00  0.74           C
ATOM   2303  CD2 PHE A 290     133.658 112.666 166.336  1.00  0.74           C
ATOM   2304  CE1 PHE A 290     131.932 112.438 164.147  1.00  0.74           C
ATOM   2305  CE2 PHE A 290     133.654 111.495 165.569  1.00  0.74           C
ATOM   2306  CZ  PHE A 290     132.790 111.381 164.472  1.00  0.74           C
ATOM   2307  N   SER A 291     131.881 114.003 169.744  1.00  0.71           N
ATOM   2308  CA  SER A 291     131.738 112.954 170.758  1.00  0.71           C
ATOM   2309  C   SER A 291     130.345 112.875 171.348  1.00  0.71           C
ATOM   2310  O   SER A 291     129.822 111.792 171.585  1.00  0.71           O
ATOM   2311  CB  SER A 291     132.709 113.104 171.964  1.00  0.71           C
ATOM   2312  OG  SER A 291     134.078 113.011 171.564  1.00  0.71           O
ATOM   2313  N   TYR A 292     129.716 114.038 171.599  1.00  0.62           N
ATOM   2314  CA  TYR A 292     128.369 114.156 172.131  1.00  0.62           C
ATOM   2315  C   TYR A 292     127.246 113.643 171.234  1.00  0.62           C
ATOM   2316  O   TYR A 292     126.212 113.190 171.724  1.00  0.62           O
ATOM   2317  CB  TYR A 292     128.065 115.645 172.393  1.00  0.62           C
ATOM   2318  CG  TYR A 292     128.398 116.050 173.794  1.00  0.62           C
ATOM   2319  CD1 TYR A 292     129.646 116.596 174.096  1.00  0.62           C
ATOM   2320  CD2 TYR A 292     127.419 116.026 174.797  1.00  0.62           C
ATOM   2321  CE1 TYR A 292     129.887 117.225 175.314  1.00  0.62           C
ATOM   2322  CE2 TYR A 292     127.637 116.689 176.011  1.00  0.62           C
ATOM   2323  CZ  TYR A 292     128.877 117.300 176.263  1.00  0.62           C
ATOM   2324  OH  TYR A 292     129.249 117.830 177.513  1.00  0.62           O
ATOM   2325  N   SER A 293     127.376 113.784 169.901  1.00  0.70           N
ATOM   2326  CA  SER A 293     126.292 113.469 168.976  1.00  0.70           C
ATOM   2327  C   SER A 293     126.273 112.018 168.554  1.00  0.70           C
ATOM   2328  O   SER A 293     125.263 111.513 168.068  1.00  0.70           O
ATOM   2329  CB  SER A 293     126.340 114.343 167.699  1.00  0.70           C
ATOM   2330  OG  SER A 293     127.534 114.147 166.948  1.00  0.70           O
ATOM   2331  N   THR A 294     127.396 111.305 168.750  1.00  0.67           N
ATOM   2332  CA  THR A 294     127.575 109.898 168.410  1.00  0.67           C
ATOM   2333  C   THR A 294     126.538 108.996 169.056  1.00  0.67           C
ATOM   2334  O   THR A 294     126.239 109.093 170.239  1.00  0.67           O
ATOM   2335  CB  THR A 294     128.977 109.416 168.774  1.00  0.67           C
ATOM   2336  OG1 THR A 294     129.916 110.119 167.979  1.00  0.67           O
ATOM   2337  CG2 THR A 294     129.213 107.931 168.461  1.00  0.67           C
ATOM   2338  N   LYS A 295     125.960 108.059 168.272  1.00  0.64           N
ATOM   2339  CA  LYS A 295     124.791 107.274 168.650  1.00  0.64           C
ATOM   2340  C   LYS A 295     125.009 106.252 169.761  1.00  0.64           C
ATOM   2341  O   LYS A 295     124.054 105.656 170.251  1.00  0.64           O
ATOM   2342  CB  LYS A 295     124.236 106.510 167.421  1.00  0.64           C
ATOM   2343  CG  LYS A 295     123.606 107.403 166.342  1.00  0.64           C
ATOM   2344  CD  LYS A 295     123.074 106.547 165.183  1.00  0.64           C
ATOM   2345  CE  LYS A 295     122.363 107.363 164.103  1.00  0.64           C
ATOM   2346  NZ  LYS A 295     121.959 106.474 162.992  1.00  0.64           N
ATOM   2347  N   ASN A 296     126.269 106.006 170.163  1.00  0.51           N
ATOM   2348  CA  ASN A 296     126.644 105.104 171.241  1.00  0.51           C
ATOM   2349  C   ASN A 296     126.009 105.509 172.588  1.00  0.51           C
ATOM   2350  O   ASN A 296     126.172 106.623 173.075  1.00  0.51           O
ATOM   2351  CB  ASN A 296     128.194 105.027 171.334  1.00  0.51           C
ATOM   2352  CG  ASN A 296     128.791 104.417 170.068  1.00  0.51           C
ATOM   2353  OD1 ASN A 296     128.145 103.700 169.306  1.00  0.51           O
ATOM   2354  ND2 ASN A 296     130.085 104.718 169.798  1.00  0.51           N
ATOM   2355  N   THR A 297     125.191 104.623 173.192  1.00  0.43           N
ATOM   2356  CA  THR A 297     124.204 105.002 174.203  1.00  0.43           C
ATOM   2357  C   THR A 297     124.689 104.964 175.660  1.00  0.43           C
ATOM   2358  O   THR A 297     125.413 104.065 176.070  1.00  0.43           O
ATOM   2359  CB  THR A 297     122.959 104.123 174.091  1.00  0.43           C
ATOM   2360  OG1 THR A 297     123.320 102.747 174.064  1.00  0.43           O
ATOM   2361  CG2 THR A 297     122.237 104.401 172.764  1.00  0.43           C
ATOM   2362  N   GLY A 298     124.293 105.977 176.485  1.00  0.52           N
ATOM   2363  CA  GLY A 298     124.777 106.162 177.874  1.00  0.52           C
ATOM   2364  C   GLY A 298     123.878 106.116 179.121  1.00  0.52           C
ATOM   2365  O   GLY A 298     124.433 105.987 180.208  1.00  0.52           O
ATOM   2366  N   PRO A 299     122.544 106.237 179.102  1.00  0.57           N
ATOM   2367  CA  PRO A 299     121.725 106.629 180.275  1.00  0.57           C
ATOM   2368  C   PRO A 299     122.236 107.438 181.486  1.00  0.57           C
ATOM   2369  O   PRO A 299     122.593 106.906 182.543  1.00  0.57           O
ATOM   2370  CB  PRO A 299     120.999 105.346 180.633  1.00  0.57           C
ATOM   2371  CG  PRO A 299     120.602 104.852 179.238  1.00  0.57           C
ATOM   2372  CD  PRO A 299     121.815 105.200 178.354  1.00  0.57           C
ATOM   2373  N   MET A 300     122.146 108.772 181.379  1.00  0.62           N
ATOM   2374  CA  MET A 300     122.759 109.749 182.257  1.00  0.62           C
ATOM   2375  C   MET A 300     121.701 110.504 183.082  1.00  0.62           C
ATOM   2376  O   MET A 300     120.622 110.777 182.552  1.00  0.62           O
ATOM   2377  CB  MET A 300     123.559 110.702 181.332  1.00  0.62           C
ATOM   2378  CG  MET A 300     124.383 111.814 181.995  1.00  0.62           C
ATOM   2379  SD  MET A 300     124.967 113.060 180.802  1.00  0.62           S
ATOM   2380  CE  MET A 300     126.534 112.263 180.434  1.00  0.62           C
ATOM   2381  N   PRO A 301     121.864 110.839 184.378  1.00  0.70           N
ATOM   2382  CA  PRO A 301     120.872 111.630 185.114  1.00  0.70           C
ATOM   2383  C   PRO A 301     120.624 113.011 184.530  1.00  0.70           C
ATOM   2384  O   PRO A 301     121.569 113.610 184.026  1.00  0.70           O
ATOM   2385  CB  PRO A 301     121.437 111.732 186.548  1.00  0.70           C
ATOM   2386  CG  PRO A 301     122.487 110.620 186.648  1.00  0.70           C
ATOM   2387  CD  PRO A 301     123.024 110.521 185.219  1.00  0.70           C
ATOM   2388  N   VAL A 302     119.401 113.573 184.662  1.00  0.70           N
ATOM   2389  CA  VAL A 302     119.034 114.908 184.164  1.00  0.70           C
ATOM   2390  C   VAL A 302     119.978 116.003 184.664  1.00  0.70           C
ATOM   2391  O   VAL A 302     120.427 116.863 183.918  1.00  0.70           O
ATOM   2392  CB  VAL A 302     117.580 115.257 184.509  1.00  0.70           C
ATOM   2393  CG1 VAL A 302     117.216 116.705 184.104  1.00  0.70           C
ATOM   2394  CG2 VAL A 302     116.653 114.273 183.769  1.00  0.70           C
ATOM   2395  N   LEU A 303     120.384 115.958 185.940  1.00  0.69           N
ATOM   2396  CA  LEU A 303     121.342 116.869 186.536  1.00  0.69           C
ATOM   2397  C   LEU A 303     122.730 116.839 185.893  1.00  0.69           C
ATOM   2398  O   LEU A 303     123.393 117.861 185.719  1.00  0.69           O
ATOM   2399  CB  LEU A 303     121.502 116.479 188.023  1.00  0.69           C
ATOM   2400  CG  LEU A 303     120.373 116.960 188.951  1.00  0.69           C
ATOM   2401  CD1 LEU A 303     119.023 116.288 188.684  1.00  0.69           C
ATOM   2402  CD2 LEU A 303     120.799 116.771 190.412  1.00  0.69           C
ATOM   2403  N   ARG A 304     123.216 115.634 185.545  1.00  0.67           N
ATOM   2404  CA  ARG A 304     124.477 115.428 184.861  1.00  0.67           C
ATOM   2405  C   ARG A 304     124.390 115.898 183.410  1.00  0.67           C
ATOM   2406  O   ARG A 304     125.311 116.538 182.917  1.00  0.67           O
ATOM   2407  CB  ARG A 304     124.874 113.937 184.988  1.00  0.67           C
ATOM   2408  CG  ARG A 304     126.267 113.541 184.453  1.00  0.67           C
ATOM   2409  CD  ARG A 304     127.430 113.913 185.382  1.00  0.67           C
ATOM   2410  NE  ARG A 304     128.420 114.650 184.564  1.00  0.67           N
ATOM   2411  CZ  ARG A 304     128.605 115.968 184.559  1.00  0.67           C
ATOM   2412  NH1 ARG A 304     128.271 116.713 185.597  1.00  0.67           N
ATOM   2413  NH2 ARG A 304     129.118 116.530 183.476  1.00  0.67           N
ATOM   2414  N   VAL A 305     123.238 115.631 182.752  1.00  0.73           N
ATOM   2415  CA  VAL A 305     122.843 116.035 181.401  1.00  0.73           C
ATOM   2416  C   VAL A 305     122.789 117.540 181.236  1.00  0.73           C
ATOM   2417  O   VAL A 305     123.343 118.089 180.289  1.00  0.73           O
ATOM   2418  CB  VAL A 305     121.495 115.407 181.017  1.00  0.73           C
ATOM   2419  CG1 VAL A 305     120.964 115.947 179.671  1.00  0.73           C
ATOM   2420  CG2 VAL A 305     121.703 113.883 180.953  1.00  0.73           C
ATOM   2421  N   LEU A 306     122.183 118.278 182.191  1.00  0.76           N
ATOM   2422  CA  LEU A 306     122.200 119.730 182.193  1.00  0.76           C
ATOM   2423  C   LEU A 306     123.623 120.268 182.280  1.00  0.76           C
ATOM   2424  O   LEU A 306     123.986 121.151 181.512  1.00  0.76           O
ATOM   2425  CB  LEU A 306     121.329 120.312 183.341  1.00  0.76           C
ATOM   2426  CG  LEU A 306     119.808 120.040 183.231  1.00  0.76           C
ATOM   2427  CD1 LEU A 306     119.089 120.468 184.518  1.00  0.76           C
ATOM   2428  CD2 LEU A 306     119.150 120.740 182.038  1.00  0.76           C
ATOM   2429  N   LYS A 307     124.477 119.676 183.153  1.00  0.74           N
ATOM   2430  CA  LYS A 307     125.908 119.957 183.215  1.00  0.74           C
ATOM   2431  C   LYS A 307     126.693 119.610 181.950  1.00  0.74           C
ATOM   2432  O   LYS A 307     127.625 120.299 181.561  1.00  0.74           O
ATOM   2433  CB  LYS A 307     126.608 119.287 184.426  1.00  0.74           C
ATOM   2434  CG  LYS A 307     126.239 119.926 185.771  1.00  0.74           C
ATOM   2435  CD  LYS A 307     126.993 119.354 186.979  1.00  0.74           C
ATOM   2436  CE  LYS A 307     126.648 120.059 188.298  1.00  0.74           C
ATOM   2437  NZ  LYS A 307     127.495 119.546 189.406  1.00  0.74           N
ATOM   2438  N   THR A 308     126.412 118.501 181.255  1.00  0.72           N
ATOM   2439  CA  THR A 308     127.069 118.233 179.977  1.00  0.72           C
ATOM   2440  C   THR A 308     126.588 119.154 178.875  1.00  0.72           C
ATOM   2441  O   THR A 308     127.372 119.784 178.168  1.00  0.72           O
ATOM   2442  CB  THR A 308     127.028 116.768 179.560  1.00  0.72           C
ATOM   2443  OG1 THR A 308     125.723 116.227 179.508  1.00  0.72           O
ATOM   2444  CG2 THR A 308     127.830 115.964 180.573  1.00  0.72           C
ATOM   2445  N   HIS A 309     125.271 119.353 178.752  1.00  0.71           N
ATOM   2446  CA  HIS A 309     124.699 120.223 177.745  1.00  0.71           C
ATOM   2447  C   HIS A 309     125.147 121.685 177.858  1.00  0.71           C
ATOM   2448  O   HIS A 309     125.351 122.338 176.831  1.00  0.71           O
ATOM   2449  CB  HIS A 309     123.158 120.106 177.697  1.00  0.71           C
ATOM   2450  CG  HIS A 309     122.657 118.776 177.205  1.00  0.71           C
ATOM   2451  ND1 HIS A 309     121.340 118.711 176.795  1.00  0.71           N
ATOM   2452  CD2 HIS A 309     123.260 117.566 177.044  1.00  0.71           C
ATOM   2453  CE1 HIS A 309     121.162 117.466 176.395  1.00  0.71           C
ATOM   2454  NE2 HIS A 309     122.294 116.731 176.523  1.00  0.71           N
ATOM   2455  N   GLU A 310     125.321 122.233 179.092  1.00  0.76           N
ATOM   2456  CA  GLU A 310     125.843 123.580 179.328  1.00  0.76           C
ATOM   2457  C   GLU A 310     127.283 123.741 178.908  1.00  0.76           C
ATOM   2458  O   GLU A 310     127.608 124.711 178.222  1.00  0.76           O
ATOM   2459  CB  GLU A 310     125.692 124.099 180.787  1.00  0.76           C
ATOM   2460  CG  GLU A 310     126.235 123.170 181.894  1.00  0.76           C
ATOM   2461  CD  GLU A 310     127.209 123.737 182.926  1.00  0.76           C
ATOM   2462  OE1 GLU A 310     127.535 124.941 182.839  1.00  0.76           O
ATOM   2463  OE2 GLU A 310     127.559 122.961 183.864  1.00  0.76           O
ATOM   2464  N   ASN A 311     128.154 122.746 179.219  1.00  0.77           N
ATOM   2465  CA  ASN A 311     129.588 122.781 178.967  1.00  0.77           C
ATOM   2466  C   ASN A 311     129.866 123.108 177.517  1.00  0.77           C
ATOM   2467  O   ASN A 311     130.706 123.935 177.212  1.00  0.77           O
ATOM   2468  CB  ASN A 311     130.283 121.412 179.224  1.00  0.77           C
ATOM   2469  CG  ASN A 311     130.513 121.098 180.697  1.00  0.77           C
ATOM   2470  OD1 ASN A 311     130.889 121.918 181.526  1.00  0.77           O
ATOM   2471  ND2 ASN A 311     130.379 119.798 181.049  1.00  0.77           N
ATOM   2472  N   LEU A 312     129.102 122.517 176.586  1.00  0.78           N
ATOM   2473  CA  LEU A 312     129.174 122.780 175.166  1.00  0.78           C
ATOM   2474  C   LEU A 312     128.942 124.212 174.741  1.00  0.78           C
ATOM   2475  O   LEU A 312     129.664 124.743 173.908  1.00  0.78           O
ATOM   2476  CB  LEU A 312     128.084 121.932 174.494  1.00  0.78           C
ATOM   2477  CG  LEU A 312     128.425 120.445 174.526  1.00  0.78           C
ATOM   2478  CD1 LEU A 312     127.226 119.640 174.069  1.00  0.78           C
ATOM   2479  CD2 LEU A 312     129.607 120.210 173.590  1.00  0.78           C
ATOM   2480  N   LEU A 313     127.933 124.886 175.305  1.00  0.78           N
ATOM   2481  CA  LEU A 313     127.621 126.258 174.969  1.00  0.78           C
ATOM   2482  C   LEU A 313     128.631 127.200 175.591  1.00  0.78           C
ATOM   2483  O   LEU A 313     129.014 128.193 174.993  1.00  0.78           O
ATOM   2484  CB  LEU A 313     126.189 126.601 175.425  1.00  0.78           C
ATOM   2485  CG  LEU A 313     125.115 125.619 174.917  1.00  0.78           C
ATOM   2486  CD1 LEU A 313     123.801 125.883 175.648  1.00  0.78           C
ATOM   2487  CD2 LEU A 313     124.909 125.698 173.397  1.00  0.78           C
ATOM   2488  N   SER A 314     129.129 126.866 176.797  1.00  0.81           N
ATOM   2489  CA  SER A 314     130.252 127.518 177.473  1.00  0.81           C
ATOM   2490  C   SER A 314     131.554 127.377 176.711  1.00  0.81           C
ATOM   2491  O   SER A 314     132.335 128.313 176.562  1.00  0.81           O
ATOM   2492  CB  SER A 314     130.412 126.947 178.901  1.00  0.81           C
ATOM   2493  OG  SER A 314     129.147 127.007 179.554  1.00  0.81           O
ATOM   2494  N   ILE A 315     131.792 126.180 176.150  1.00  0.79           N
ATOM   2495  CA  ILE A 315     132.839 125.884 175.190  1.00  0.79           C
ATOM   2496  C   ILE A 315     132.671 126.727 173.919  1.00  0.79           C
ATOM   2497  O   ILE A 315     133.609 127.402 173.502  1.00  0.79           O
ATOM   2498  CB  ILE A 315     132.881 124.356 174.963  1.00  0.79           C
ATOM   2499  CG1 ILE A 315     133.992 123.675 175.800  1.00  0.79           C
ATOM   2500  CG2 ILE A 315     133.042 123.947 173.493  1.00  0.79           C
ATOM   2501  CD1 ILE A 315     133.925 123.853 177.324  1.00  0.79           C
ATOM   2502  N   ASP A 316     131.456 126.791 173.322  1.00  0.78           N
ATOM   2503  CA  ASP A 316     131.163 127.596 172.141  1.00  0.78           C
ATOM   2504  C   ASP A 316     131.282 129.100 172.389  1.00  0.78           C
ATOM   2505  O   ASP A 316     131.903 129.835 171.624  1.00  0.78           O
ATOM   2506  CB  ASP A 316     129.768 127.233 171.559  1.00  0.78           C
ATOM   2507  CG  ASP A 316     129.598 127.669 170.105  1.00  0.78           C
ATOM   2508  OD1 ASP A 316     130.606 127.684 169.349  1.00  0.78           O
ATOM   2509  OD2 ASP A 316     128.443 127.956 169.715  1.00  0.78           O
ATOM   2510  N   SER A 317     130.751 129.617 173.516  1.00  0.78           N
ATOM   2511  CA  SER A 317     130.891 131.013 173.896  1.00  0.78           C
ATOM   2512  C   SER A 317     132.336 131.409 174.110  1.00  0.78           C
ATOM   2513  O   SER A 317     132.771 132.457 173.640  1.00  0.78           O
ATOM   2514  CB  SER A 317     130.014 131.446 175.104  1.00  0.78           C
ATOM   2515  OG  SER A 317     130.446 130.889 176.345  1.00  0.78           O
ATOM   2516  N   PHE A 318     133.160 130.552 174.749  1.00  0.77           N
ATOM   2517  CA  PHE A 318     134.592 130.779 174.821  1.00  0.77           C
ATOM   2518  C   PHE A 318     135.278 130.803 173.449  1.00  0.77           C
ATOM   2519  O   PHE A 318     136.090 131.682 173.158  1.00  0.77           O
ATOM   2520  CB  PHE A 318     135.290 129.729 175.728  1.00  0.77           C
ATOM   2521  CG  PHE A 318     136.718 130.163 175.935  1.00  0.77           C
ATOM   2522  CD1 PHE A 318     136.967 131.395 176.561  1.00  0.77           C
ATOM   2523  CD2 PHE A 318     137.774 129.492 175.298  1.00  0.77           C
ATOM   2524  CE1 PHE A 318     138.216 132.011 176.433  1.00  0.77           C
ATOM   2525  CE2 PHE A 318     139.036 130.087 175.205  1.00  0.77           C
ATOM   2526  CZ  PHE A 318     139.236 131.369 175.724  1.00  0.77           C
ATOM   2527  N   VAL A 319     134.932 129.857 172.554  1.00  0.79           N
ATOM   2528  CA  VAL A 319     135.410 129.826 171.176  1.00  0.79           C
ATOM   2529  C   VAL A 319     135.028 131.093 170.421  1.00  0.79           C
ATOM   2530  O   VAL A 319     135.848 131.670 169.703  1.00  0.79           O
ATOM   2531  CB  VAL A 319     134.923 128.574 170.444  1.00  0.79           C
ATOM   2532  CG1 VAL A 319     135.171 128.636 168.927  1.00  0.79           C
ATOM   2533  CG2 VAL A 319     135.649 127.350 171.029  1.00  0.79           C
ATOM   2534  N   ASN A 320     133.792 131.604 170.615  1.00  0.72           N
ATOM   2535  CA  ASN A 320     133.379 132.884 170.084  1.00  0.72           C
ATOM   2536  C   ASN A 320     134.248 134.051 170.590  1.00  0.72           C
ATOM   2537  O   ASN A 320     134.810 134.795 169.793  1.00  0.72           O
ATOM   2538  CB  ASN A 320     131.867 133.122 170.328  1.00  0.72           C
ATOM   2539  CG  ASN A 320     131.407 134.462 169.758  1.00  0.72           C
ATOM   2540  OD1 ASN A 320     131.105 135.380 170.517  1.00  0.72           O
ATOM   2541  ND2 ASN A 320     131.387 134.599 168.416  1.00  0.72           N
ATOM   2542  N   ARG A 321     134.446 134.166 171.917  1.00  0.71           N
ATOM   2543  CA  ARG A 321     135.239 135.213 172.554  1.00  0.71           C
ATOM   2544  C   ARG A 321     136.716 135.222 172.178  1.00  0.71           C
ATOM   2545  O   ARG A 321     137.352 136.272 172.076  1.00  0.71           O
ATOM   2546  CB  ARG A 321     135.090 135.148 174.100  1.00  0.71           C
ATOM   2547  CG  ARG A 321     133.636 135.420 174.530  1.00  0.71           C
ATOM   2548  CD  ARG A 321     133.351 135.261 176.036  1.00  0.71           C
ATOM   2549  NE  ARG A 321     131.868 135.374 176.282  1.00  0.71           N
ATOM   2550  CZ  ARG A 321     131.102 136.438 176.019  1.00  0.71           C
ATOM   2551  NH1 ARG A 321     129.802 136.349 176.255  1.00  0.71           N
ATOM   2552  NH2 ARG A 321     131.576 137.576 175.535  1.00  0.71           N
ATOM   2553  N   CYS A 322     137.317 134.032 171.991  1.00  0.78           N
ATOM   2554  CA  CYS A 322     138.744 133.924 171.772  1.00  0.78           C
ATOM   2555  C   CYS A 322     139.183 133.947 170.326  1.00  0.78           C
ATOM   2556  O   CYS A 322     140.330 134.289 170.061  1.00  0.78           O
ATOM   2557  CB  CYS A 322     139.272 132.620 172.429  1.00  0.78           C
ATOM   2558  SG  CYS A 322     141.093 132.514 172.606  1.00  0.78           S
ATOM   2559  N   VAL A 323     138.334 133.601 169.339  1.00  0.71           N
ATOM   2560  CA  VAL A 323     138.826 133.546 167.959  1.00  0.71           C
ATOM   2561  C   VAL A 323     138.094 134.524 167.056  1.00  0.71           C
ATOM   2562  O   VAL A 323     138.533 134.811 165.945  1.00  0.71           O
ATOM   2563  CB  VAL A 323     138.754 132.123 167.397  1.00  0.71           C
ATOM   2564  CG1 VAL A 323     139.543 131.981 166.076  1.00  0.71           C
ATOM   2565  CG2 VAL A 323     139.383 131.152 168.414  1.00  0.71           C
ATOM   2566  N   ASN A 324     136.976 135.131 167.505  1.00  0.67           N
ATOM   2567  CA  ASN A 324     136.158 135.929 166.603  1.00  0.67           C
ATOM   2568  C   ASN A 324     136.316 137.403 166.848  1.00  0.67           C
ATOM   2569  O   ASN A 324     135.819 137.975 167.810  1.00  0.67           O
ATOM   2570  CB  ASN A 324     134.662 135.562 166.637  1.00  0.67           C
ATOM   2571  CG  ASN A 324     134.619 134.179 166.055  1.00  0.67           C
ATOM   2572  OD1 ASN A 324     134.939 134.035 164.877  1.00  0.67           O
ATOM   2573  ND2 ASN A 324     134.273 133.154 166.851  1.00  0.67           N
ATOM   2574  N   VAL A 325     137.027 138.044 165.909  1.00  0.56           N
ATOM   2575  CA  VAL A 325     137.177 139.477 165.763  1.00  0.56           C
ATOM   2576  C   VAL A 325     135.896 140.094 165.207  1.00  0.56           C
ATOM   2577  O   VAL A 325     135.469 141.178 165.597  1.00  0.56           O
ATOM   2578  CB  VAL A 325     138.397 139.757 164.894  1.00  0.56           C
ATOM   2579  CG1 VAL A 325     138.668 141.271 164.843  1.00  0.56           C
ATOM   2580  CG2 VAL A 325     139.601 139.009 165.513  1.00  0.56           C
ATOM   2581  N   SER A 326     135.218 139.378 164.284  1.00  0.53           N
ATOM   2582  CA  SER A 326     133.863 139.710 163.855  1.00  0.53           C
ATOM   2583  C   SER A 326     132.855 138.801 164.544  1.00  0.53           C
ATOM   2584  O   SER A 326     132.579 137.686 164.101  1.00  0.53           O
ATOM   2585  CB  SER A 326     133.717 139.634 162.312  1.00  0.53           C
ATOM   2586  OG  SER A 326     132.448 140.128 161.873  1.00  0.53           O
ATOM   2587  N   GLU A 327     132.282 139.257 165.678  1.00  0.53           N
ATOM   2588  CA  GLU A 327     131.468 138.440 166.563  1.00  0.53           C
ATOM   2589  C   GLU A 327     130.178 137.881 165.970  1.00  0.53           C
ATOM   2590  O   GLU A 327     129.858 136.709 166.148  1.00  0.53           O
ATOM   2591  CB  GLU A 327     131.122 139.251 167.832  1.00  0.53           C
ATOM   2592  CG  GLU A 327     132.344 139.538 168.741  1.00  0.53           C
ATOM   2593  CD  GLU A 327     131.975 140.320 170.004  1.00  0.53           C
ATOM   2594  OE1 GLU A 327     130.807 140.776 170.102  1.00  0.53           O
ATOM   2595  OE2 GLU A 327     132.864 140.458 170.886  1.00  0.53           O
ATOM   2596  N   GLY A 328     129.396 138.692 165.219  1.00  0.47           N
ATOM   2597  CA  GLY A 328     128.069 138.288 164.745  1.00  0.47           C
ATOM   2598  C   GLY A 328     128.052 137.248 163.656  1.00  0.47           C
ATOM   2599  O   GLY A 328     127.081 136.517 163.495  1.00  0.47           O
ATOM   2600  N   THR A 329     129.164 137.124 162.917  1.00  0.51           N
ATOM   2601  CA  THR A 329     129.387 136.199 161.802  1.00  0.51           C
ATOM   2602  C   THR A 329     129.280 134.743 162.226  1.00  0.51           C
ATOM   2603  O   THR A 329     128.871 133.838 161.497  1.00  0.51           O
ATOM   2604  CB  THR A 329     130.783 136.443 161.245  1.00  0.51           C
ATOM   2605  OG1 THR A 329     130.874 137.787 160.798  1.00  0.51           O
ATOM   2606  CG2 THR A 329     131.101 135.551 160.043  1.00  0.51           C
ATOM   2607  N   ILE A 330     129.655 134.495 163.484  1.00  0.42           N
ATOM   2608  CA  ILE A 330     129.714 133.189 164.101  1.00  0.42           C
ATOM   2609  C   ILE A 330     129.430 133.412 165.572  1.00  0.42           C
ATOM   2610  O   ILE A 330     130.164 133.038 166.485  1.00  0.42           O
ATOM   2611  CB  ILE A 330     131.025 132.478 163.848  1.00  0.42           C
ATOM   2612  CG1 ILE A 330     131.090 131.054 164.486  1.00  0.42           C
ATOM   2613  CG2 ILE A 330     132.165 133.452 164.182  1.00  0.42           C
ATOM   2614  CD1 ILE A 330     132.488 130.548 164.819  1.00  0.42           C
ATOM   2615  N   GLN A 331     128.301 134.076 165.847  1.00  0.45           N
ATOM   2616  CA  GLN A 331     127.774 134.189 167.190  1.00  0.45           C
ATOM   2617  C   GLN A 331     127.372 132.822 167.751  1.00  0.45           C
ATOM   2618  O   GLN A 331     126.871 131.965 167.023  1.00  0.45           O
ATOM   2619  CB  GLN A 331     126.587 135.189 167.172  1.00  0.45           C
ATOM   2620  CG  GLN A 331     126.142 135.790 168.525  1.00  0.45           C
ATOM   2621  CD  GLN A 331     127.277 136.529 169.227  1.00  0.45           C
ATOM   2622  OE1 GLN A 331     127.966 135.911 170.036  1.00  0.45           O
ATOM   2623  NE2 GLN A 331     127.459 137.839 168.949  1.00  0.45           N
ATOM   2624  N   TYR A 332     127.570 132.585 169.063  1.00  0.46           N
ATOM   2625  CA  TYR A 332     127.329 131.293 169.704  1.00  0.46           C
ATOM   2626  C   TYR A 332     125.887 130.685 169.604  1.00  0.46           C
ATOM   2627  O   TYR A 332     125.769 129.466 169.734  1.00  0.46           O
ATOM   2628  CB  TYR A 332     127.924 131.314 171.153  1.00  0.46           C
ATOM   2629  CG  TYR A 332     126.965 131.945 172.112  1.00  0.46           C
ATOM   2630  CD1 TYR A 332     125.988 131.111 172.666  1.00  0.46           C
ATOM   2631  CD2 TYR A 332     126.863 133.338 172.273  1.00  0.46           C
ATOM   2632  CE1 TYR A 332     124.827 131.662 173.200  1.00  0.46           C
ATOM   2633  CE2 TYR A 332     125.716 133.888 172.870  1.00  0.46           C
ATOM   2634  CZ  TYR A 332     124.681 133.046 173.297  1.00  0.46           C
ATOM   2635  OH  TYR A 332     123.495 133.583 173.820  1.00  0.46           O
ATOM   2636  N   PRO A 333     124.742 131.363 169.343  1.00  0.48           N
ATOM   2637  CA  PRO A 333     123.450 130.721 169.066  1.00  0.48           C
ATOM   2638  C   PRO A 333     123.429 129.884 167.797  1.00  0.48           C
ATOM   2639  O   PRO A 333     122.404 129.283 167.481  1.00  0.48           O
ATOM   2640  CB  PRO A 333     122.452 131.887 168.968  1.00  0.48           C
ATOM   2641  CG  PRO A 333     123.080 132.984 169.818  1.00  0.48           C
ATOM   2642  CD  PRO A 333     124.553 132.799 169.506  1.00  0.48           C
ATOM   2643  N   LYS A 334     124.546 129.833 167.045  1.00  0.62           N
ATOM   2644  CA  LYS A 334     124.760 128.977 165.899  1.00  0.62           C
ATOM   2645  C   LYS A 334     124.528 127.495 166.185  1.00  0.62           C
ATOM   2646  O   LYS A 334     123.936 126.784 165.373  1.00  0.62           O
ATOM   2647  CB  LYS A 334     126.236 129.170 165.442  1.00  0.62           C
ATOM   2648  CG  LYS A 334     126.718 128.289 164.273  1.00  0.62           C
ATOM   2649  CD  LYS A 334     126.039 128.572 162.918  1.00  0.62           C
ATOM   2650  CE  LYS A 334     126.399 129.900 162.241  1.00  0.62           C
ATOM   2651  NZ  LYS A 334     127.850 129.929 161.976  1.00  0.62           N
ATOM   2652  N   MET A 335     124.979 126.988 167.352  1.00  0.67           N
ATOM   2653  CA  MET A 335     124.793 125.599 167.726  1.00  0.67           C
ATOM   2654  C   MET A 335     123.380 125.232 168.150  1.00  0.67           C
ATOM   2655  O   MET A 335     123.100 124.955 169.319  1.00  0.67           O
ATOM   2656  CB  MET A 335     125.776 125.135 168.820  1.00  0.67           C
ATOM   2657  CG  MET A 335     127.232 125.026 168.345  1.00  0.67           C
ATOM   2658  SD  MET A 335     128.290 124.162 169.549  1.00  0.67           S
ATOM   2659  CE  MET A 335     127.764 122.462 169.180  1.00  0.67           C
ATOM   2660  N   LYS A 336     122.449 125.156 167.178  1.00  0.58           N
ATOM   2661  CA  LYS A 336     121.079 124.761 167.419  1.00  0.58           C
ATOM   2662  C   LYS A 336     120.916 123.366 167.973  1.00  0.58           C
ATOM   2663  O   LYS A 336     121.144 122.364 167.299  1.00  0.58           O
ATOM   2664  CB  LYS A 336     120.180 124.866 166.172  1.00  0.58           C
ATOM   2665  CG  LYS A 336     120.056 126.303 165.664  1.00  0.58           C
ATOM   2666  CD  LYS A 336     119.057 126.406 164.506  1.00  0.58           C
ATOM   2667  CE  LYS A 336     119.018 127.807 163.899  1.00  0.58           C
ATOM   2668  NZ  LYS A 336     118.138 127.816 162.714  1.00  0.58           N
ATOM   2669  N   GLU A 337     120.480 123.290 169.236  1.00  0.57           N
ATOM   2670  CA  GLU A 337     120.232 122.035 169.888  1.00  0.57           C
ATOM   2671  C   GLU A 337     118.801 121.971 170.347  1.00  0.57           C
ATOM   2672  O   GLU A 337     118.372 122.670 171.268  1.00  0.57           O
ATOM   2673  CB  GLU A 337     121.195 121.837 171.067  1.00  0.57           C
ATOM   2674  CG  GLU A 337     121.082 120.467 171.756  1.00  0.57           C
ATOM   2675  CD  GLU A 337     121.256 119.390 170.719  1.00  0.57           C
ATOM   2676  OE1 GLU A 337     122.358 119.388 170.115  1.00  0.57           O
ATOM   2677  OE2 GLU A 337     120.289 118.632 170.475  1.00  0.57           O
ATOM   2678  N   PHE A 338     118.026 121.116 169.661  1.00  0.54           N
ATOM   2679  CA  PHE A 338     116.640 120.834 169.955  1.00  0.54           C
ATOM   2680  C   PHE A 338     116.491 119.961 171.204  1.00  0.54           C
ATOM   2681  O   PHE A 338     115.695 120.277 172.092  1.00  0.54           O
ATOM   2682  CB  PHE A 338     115.977 120.271 168.673  1.00  0.54           C
ATOM   2683  CG  PHE A 338     114.481 120.230 168.780  1.00  0.54           C
ATOM   2684  CD1 PHE A 338     113.702 121.378 168.537  1.00  0.54           C
ATOM   2685  CD2 PHE A 338     113.842 119.030 169.118  1.00  0.54           C
ATOM   2686  CE1 PHE A 338     112.305 121.321 168.636  1.00  0.54           C
ATOM   2687  CE2 PHE A 338     112.450 118.971 169.224  1.00  0.54           C
ATOM   2688  CZ  PHE A 338     111.680 120.114 168.978  1.00  0.54           C
ATOM   2689  N   LEU A 339     117.357 118.929 171.387  1.00  0.61           N
ATOM   2690  CA  LEU A 339     117.336 118.002 172.507  1.00  0.61           C
ATOM   2691  C   LEU A 339     117.982 118.607 173.755  1.00  0.61           C
ATOM   2692  O   LEU A 339     118.348 117.942 174.682  1.00  0.61           O
ATOM   2693  CB  LEU A 339     118.131 116.695 172.163  1.00  0.61           C
ATOM   2694  CG  LEU A 339     117.619 115.764 171.031  1.00  0.61           C
ATOM   2695  CD1 LEU A 339     118.651 114.629 170.867  1.00  0.61           C
ATOM   2696  CD2 LEU A 339     116.243 115.183 171.375  1.00  0.61           C
ATOM   2697  N   LYS A 340     118.087 119.958 173.779  1.00  0.67           N
ATOM   2698  CA  LYS A 340     118.483 120.693 174.960  1.00  0.67           C
ATOM   2699  C   LYS A 340     117.330 121.520 175.442  1.00  0.67           C
ATOM   2700  O   LYS A 340     117.145 121.736 176.648  1.00  0.67           O
ATOM   2701  CB  LYS A 340     119.626 121.634 174.553  1.00  0.67           C
ATOM   2702  CG  LYS A 340     119.909 122.787 175.512  1.00  0.67           C
ATOM   2703  CD  LYS A 340     121.099 123.632 175.062  1.00  0.67           C
ATOM   2704  CE  LYS A 340     120.879 124.499 173.828  1.00  0.67           C
ATOM   2705  NZ  LYS A 340     119.931 125.567 174.120  1.00  0.67           N
ATOM   2706  N   TYR A 341     116.480 121.988 174.522  1.00  0.61           N
ATOM   2707  CA  TYR A 341     115.279 122.707 174.858  1.00  0.61           C
ATOM   2708  C   TYR A 341     114.312 121.799 175.621  1.00  0.61           C
ATOM   2709  O   TYR A 341     113.830 122.148 176.690  1.00  0.61           O
ATOM   2710  CB  TYR A 341     114.685 123.314 173.556  1.00  0.61           C
ATOM   2711  CG  TYR A 341     113.400 124.056 173.777  1.00  0.61           C
ATOM   2712  CD1 TYR A 341     113.179 124.793 174.953  1.00  0.61           C
ATOM   2713  CD2 TYR A 341     112.373 123.962 172.823  1.00  0.61           C
ATOM   2714  CE1 TYR A 341     111.920 125.328 175.215  1.00  0.61           C
ATOM   2715  CE2 TYR A 341     111.101 124.488 173.099  1.00  0.61           C
ATOM   2716  CZ  TYR A 341     110.870 125.125 174.323  1.00  0.61           C
ATOM   2717  OH  TYR A 341     109.573 125.411 174.770  1.00  0.61           O
ATOM   2718  N   GLU A 342     114.113 120.562 175.119  1.00  0.68           N
ATOM   2719  CA  GLU A 342     113.289 119.570 175.775  1.00  0.68           C
ATOM   2720  C   GLU A 342     113.807 119.140 177.149  1.00  0.68           C
ATOM   2721  O   GLU A 342     112.995 119.227 178.057  1.00  0.68           O
ATOM   2722  CB  GLU A 342     113.086 118.349 174.860  1.00  0.68           C
ATOM   2723  CG  GLU A 342     112.440 118.696 173.503  1.00  0.68           C
ATOM   2724  CD  GLU A 342     112.350 117.453 172.628  1.00  0.68           C
ATOM   2725  OE1 GLU A 342     113.390 116.756 172.505  1.00  0.68           O
ATOM   2726  OE2 GLU A 342     111.248 117.180 172.093  1.00  0.68           O
ATOM   2727  N   PRO A 343     115.050 118.759 177.490  1.00  0.69           N
ATOM   2728  CA  PRO A 343     115.493 118.634 178.885  1.00  0.69           C
ATOM   2729  C   PRO A 343     115.331 119.823 179.824  1.00  0.69           C
ATOM   2730  O   PRO A 343     115.103 119.615 181.016  1.00  0.69           O
ATOM   2731  CB  PRO A 343     116.967 118.264 178.798  1.00  0.69           C
ATOM   2732  CG  PRO A 343     117.077 117.498 177.487  1.00  0.69           C
ATOM   2733  CD  PRO A 343     116.040 118.174 176.576  1.00  0.69           C
ATOM   2734  N   SER A 344     115.504 121.069 179.344  1.00  0.71           N
ATOM   2735  CA  SER A 344     115.208 122.283 180.099  1.00  0.71           C
ATOM   2736  C   SER A 344     113.722 122.449 180.390  1.00  0.71           C
ATOM   2737  O   SER A 344     113.335 122.717 181.528  1.00  0.71           O
ATOM   2738  CB  SER A 344     115.748 123.537 179.374  1.00  0.71           C
ATOM   2739  OG  SER A 344     117.176 123.537 179.405  1.00  0.71           O
ATOM   2740  N   ASP A 345     112.835 122.218 179.404  1.00  0.68           N
ATOM   2741  CA  ASP A 345     111.393 122.156 179.618  1.00  0.68           C
ATOM   2742  C   ASP A 345     110.980 120.918 180.438  1.00  0.68           C
ATOM   2743  O   ASP A 345     110.091 120.961 181.284  1.00  0.68           O
ATOM   2744  CB  ASP A 345     110.606 122.300 178.284  1.00  0.68           C
ATOM   2745  CG  ASP A 345     110.527 123.758 177.840  1.00  0.68           C
ATOM   2746  OD1 ASP A 345     111.275 124.622 178.368  1.00  0.68           O
ATOM   2747  OD2 ASP A 345     109.670 124.042 176.963  1.00  0.68           O
ATOM   2748  N   TYR A 346     111.681 119.772 180.303  1.00  0.56           N
ATOM   2749  CA  TYR A 346     111.460 118.564 181.095  1.00  0.56           C
ATOM   2750  C   TYR A 346     112.022 118.666 182.505  1.00  0.56           C
ATOM   2751  O   TYR A 346     111.979 117.733 183.304  1.00  0.56           O
ATOM   2752  CB  TYR A 346     112.100 117.297 180.461  1.00  0.56           C
ATOM   2753  CG  TYR A 346     111.457 116.839 179.183  1.00  0.56           C
ATOM   2754  CD1 TYR A 346     110.109 117.083 178.857  1.00  0.56           C
ATOM   2755  CD2 TYR A 346     112.242 116.086 178.295  1.00  0.56           C
ATOM   2756  CE1 TYR A 346     109.572 116.600 177.657  1.00  0.56           C
ATOM   2757  CE2 TYR A 346     111.710 115.615 177.089  1.00  0.56           C
ATOM   2758  CZ  TYR A 346     110.375 115.880 176.768  1.00  0.56           C
ATOM   2759  OH  TYR A 346     109.839 115.438 175.545  1.00  0.56           O
ATOM   2760  N   SER A 347     112.495 119.853 182.883  1.00  0.65           N
ATOM   2761  CA  SER A 347     112.767 120.202 184.253  1.00  0.65           C
ATOM   2762  C   SER A 347     111.601 120.973 184.831  1.00  0.65           C
ATOM   2763  O   SER A 347     111.709 121.567 185.897  1.00  0.65           O
ATOM   2764  CB  SER A 347     114.015 121.079 184.321  1.00  0.65           C
ATOM   2765  OG  SER A 347     115.198 120.310 184.152  1.00  0.65           O
ATOM   2766  N   TYR A 348     110.447 120.975 184.147  1.00  0.47           N
ATOM   2767  CA  TYR A 348     109.154 121.426 184.641  1.00  0.47           C
ATOM   2768  C   TYR A 348     108.274 120.208 184.943  1.00  0.47           C
ATOM   2769  O   TYR A 348     107.049 120.258 184.974  1.00  0.47           O
ATOM   2770  CB  TYR A 348     108.461 122.401 183.647  1.00  0.47           C
ATOM   2771  CG  TYR A 348     109.324 123.596 183.282  1.00  0.47           C
ATOM   2772  CD1 TYR A 348     110.298 124.106 184.161  1.00  0.47           C
ATOM   2773  CD2 TYR A 348     109.151 124.241 182.041  1.00  0.47           C
ATOM   2774  CE1 TYR A 348     111.080 125.207 183.815  1.00  0.47           C
ATOM   2775  CE2 TYR A 348     109.940 125.351 181.689  1.00  0.47           C
ATOM   2776  CZ  TYR A 348     110.897 125.839 182.588  1.00  0.47           C
ATOM   2777  OH  TYR A 348     111.683 126.976 182.309  1.00  0.47           O
ATOM   2778  N   ILE A 349     108.959 119.075 185.191  1.00  0.54           N
ATOM   2779  CA  ILE A 349     108.475 117.780 185.638  1.00  0.54           C
ATOM   2780  C   ILE A 349     108.980 117.601 187.061  1.00  0.54           C
ATOM   2781  O   ILE A 349     110.157 117.813 187.346  1.00  0.54           O
ATOM   2782  CB  ILE A 349     109.042 116.675 184.747  1.00  0.54           C
ATOM   2783  CG1 ILE A 349     108.355 116.715 183.365  1.00  0.54           C
ATOM   2784  CG2 ILE A 349     108.938 115.270 185.383  1.00  0.54           C
ATOM   2785  CD1 ILE A 349     109.159 115.977 182.298  1.00  0.54           C
ATOM   2786  N   THR A 350     108.086 117.213 187.991  1.00  0.51           N
ATOM   2787  CA  THR A 350     108.264 117.296 189.441  1.00  0.51           C
ATOM   2788  C   THR A 350     109.455 116.587 190.061  1.00  0.51           C
ATOM   2789  O   THR A 350     110.102 117.127 190.952  1.00  0.51           O
ATOM   2790  CB  THR A 350     107.010 116.761 190.126  1.00  0.51           C
ATOM   2791  OG1 THR A 350     105.883 117.459 189.626  1.00  0.51           O
ATOM   2792  CG2 THR A 350     107.035 116.964 191.646  1.00  0.51           C
ATOM   2793  N   LYS A 351     109.788 115.346 189.650  1.00  0.49           N
ATOM   2794  CA  LYS A 351     110.855 114.601 190.313  1.00  0.49           C
ATOM   2795  C   LYS A 351     112.249 114.947 189.828  1.00  0.49           C
ATOM   2796  O   LYS A 351     113.242 114.589 190.459  1.00  0.49           O
ATOM   2797  CB  LYS A 351     110.694 113.083 190.089  1.00  0.49           C
ATOM   2798  CG  LYS A 351     109.487 112.460 190.804  1.00  0.49           C
ATOM   2799  CD  LYS A 351     109.360 110.970 190.464  1.00  0.49           C
ATOM   2800  CE  LYS A 351     110.442 110.092 191.097  1.00  0.49           C
ATOM   2801  NZ  LYS A 351     110.377 108.732 190.524  1.00  0.49           N
ATOM   2802  N   ASN A 352     112.368 115.634 188.682  1.00  0.53           N
ATOM   2803  CA  ASN A 352     113.650 116.114 188.225  1.00  0.53           C
ATOM   2804  C   ASN A 352     114.153 117.267 189.091  1.00  0.53           C
ATOM   2805  O   ASN A 352     113.376 118.109 189.528  1.00  0.53           O
ATOM   2806  CB  ASN A 352     113.589 116.527 186.729  1.00  0.53           C
ATOM   2807  CG  ASN A 352     113.467 115.269 185.875  1.00  0.53           C
ATOM   2808  OD1 ASN A 352     114.107 114.254 186.151  1.00  0.53           O
ATOM   2809  ND2 ASN A 352     112.671 115.329 184.784  1.00  0.53           N
ATOM   2810  N   LYS A 353     115.489 117.323 189.297  1.00  0.56           N
ATOM   2811  CA  LYS A 353     116.269 118.455 189.802  1.00  0.56           C
ATOM   2812  C   LYS A 353     116.141 118.964 191.253  1.00  0.56           C
ATOM   2813  O   LYS A 353     115.088 119.326 191.763  1.00  0.56           O
ATOM   2814  CB  LYS A 353     116.353 119.651 188.817  1.00  0.56           C
ATOM   2815  CG  LYS A 353     115.015 120.344 188.599  1.00  0.56           C
ATOM   2816  CD  LYS A 353     115.016 121.693 187.899  1.00  0.56           C
ATOM   2817  CE  LYS A 353     113.671 122.328 188.222  1.00  0.56           C
ATOM   2818  NZ  LYS A 353     113.189 123.281 187.212  1.00  0.56           N
ATOM   2819  N   SER A 354     117.298 119.038 191.953  1.00  0.51           N
ATOM   2820  CA  SER A 354     117.410 119.290 193.386  1.00  0.51           C
ATOM   2821  C   SER A 354     118.316 120.457 193.808  1.00  0.51           C
ATOM   2822  O   SER A 354     118.697 120.545 194.971  1.00  0.51           O
ATOM   2823  CB  SER A 354     117.974 117.995 194.038  1.00  0.51           C
ATOM   2824  OG  SER A 354     119.201 117.588 193.420  1.00  0.51           O
ATOM   2825  N   ILE A 355     118.710 121.397 192.921  1.00  0.42           N
ATOM   2826  CA  ILE A 355     119.799 122.329 193.235  1.00  0.42           C
ATOM   2827  C   ILE A 355     120.405 122.822 191.954  1.00  0.42           C
ATOM   2828  O   ILE A 355     119.624 123.051 191.029  1.00  0.42           O
ATOM   2829  CB  ILE A 355     119.436 123.535 194.108  1.00  0.42           C
ATOM   2830  CG1 ILE A 355     118.310 124.445 193.571  1.00  0.42           C
ATOM   2831  CG2 ILE A 355     120.682 124.323 194.558  1.00  0.42           C
ATOM   2832  CD1 ILE A 355     118.644 125.474 192.496  1.00  0.42           C
ATOM   2833  N   PRO A 356     121.748 122.977 191.812  1.00  0.69           N
ATOM   2834  CA  PRO A 356     122.431 124.097 191.138  1.00  0.69           C
ATOM   2835  C   PRO A 356     122.221 124.092 189.642  1.00  0.69           C
ATOM   2836  O   PRO A 356     122.730 124.933 188.912  1.00  0.69           O
ATOM   2837  CB  PRO A 356     123.919 123.921 191.521  1.00  0.69           C
ATOM   2838  CG  PRO A 356     124.063 122.447 191.892  1.00  0.69           C
ATOM   2839  CD  PRO A 356     122.719 122.173 192.559  1.00  0.69           C
ATOM   2840  N   VAL A 357     121.478 123.096 189.189  1.00  0.69           N
ATOM   2841  CA  VAL A 357     121.098 122.722 187.872  1.00  0.69           C
ATOM   2842  C   VAL A 357     119.992 123.656 187.338  1.00  0.69           C
ATOM   2843  O   VAL A 357     119.711 123.693 186.141  1.00  0.69           O
ATOM   2844  CB  VAL A 357     120.703 121.242 187.902  1.00  0.69           C
ATOM   2845  CG1 VAL A 357     121.645 120.370 188.786  1.00  0.69           C
ATOM   2846  CG2 VAL A 357     119.254 121.073 188.371  1.00  0.69           C
ATOM   2847  N   SER A 358     119.335 124.479 188.207  1.00  0.70           N
ATOM   2848  CA  SER A 358     118.432 125.563 187.795  1.00  0.70           C
ATOM   2849  C   SER A 358     119.128 126.633 186.977  1.00  0.70           C
ATOM   2850  O   SER A 358     118.625 127.032 185.927  1.00  0.70           O
ATOM   2851  CB  SER A 358     117.659 126.237 188.970  1.00  0.70           C
ATOM   2852  OG  SER A 358     118.509 126.981 189.840  1.00  0.70           O
ATOM   2853  N   THR A 359     120.340 127.036 187.414  1.00  0.77           N
ATOM   2854  CA  THR A 359     121.287 127.927 186.750  1.00  0.77           C
ATOM   2855  C   THR A 359     121.607 127.424 185.364  1.00  0.77           C
ATOM   2856  O   THR A 359     121.516 128.146 184.374  1.00  0.77           O
ATOM   2857  CB  THR A 359     122.600 127.959 187.536  1.00  0.77           C
ATOM   2858  OG1 THR A 359     122.372 128.476 188.838  1.00  0.77           O
ATOM   2859  CG2 THR A 359     123.681 128.830 186.889  1.00  0.77           C
ATOM   2860  N   LEU A 360     121.918 126.118 185.267  1.00  0.78           N
ATOM   2861  CA  LEU A 360     122.266 125.433 184.040  1.00  0.78           C
ATOM   2862  C   LEU A 360     121.128 125.398 183.045  1.00  0.78           C
ATOM   2863  O   LEU A 360     121.282 125.793 181.898  1.00  0.78           O
ATOM   2864  CB  LEU A 360     122.710 123.985 184.346  1.00  0.78           C
ATOM   2865  CG  LEU A 360     123.812 123.889 185.421  1.00  0.78           C
ATOM   2866  CD1 LEU A 360     124.194 122.426 185.646  1.00  0.78           C
ATOM   2867  CD2 LEU A 360     125.027 124.787 185.155  1.00  0.78           C
ATOM   2868  N   LEU A 361     119.909 125.007 183.461  1.00  0.75           N
ATOM   2869  CA  LEU A 361     118.765 124.963 182.565  1.00  0.75           C
ATOM   2870  C   LEU A 361     118.362 126.338 182.045  1.00  0.75           C
ATOM   2871  O   LEU A 361     118.020 126.522 180.876  1.00  0.75           O
ATOM   2872  CB  LEU A 361     117.643 124.107 183.195  1.00  0.75           C
ATOM   2873  CG  LEU A 361     116.462 124.826 183.865  1.00  0.75           C
ATOM   2874  CD1 LEU A 361     115.376 125.147 182.828  1.00  0.75           C
ATOM   2875  CD2 LEU A 361     115.905 123.919 184.964  1.00  0.75           C
ATOM   2876  N   THR A 362     118.465 127.365 182.912  1.00  0.77           N
ATOM   2877  CA  THR A 362     118.300 128.767 182.548  1.00  0.77           C
ATOM   2878  C   THR A 362     119.356 129.224 181.543  1.00  0.77           C
ATOM   2879  O   THR A 362     119.019 129.846 180.541  1.00  0.77           O
ATOM   2880  CB  THR A 362     118.294 129.671 183.778  1.00  0.77           C
ATOM   2881  OG1 THR A 362     117.233 129.308 184.662  1.00  0.77           O
ATOM   2882  CG2 THR A 362     118.055 131.135 183.400  1.00  0.77           C
ATOM   2883  N   TYR A 363     120.648 128.855 181.727  1.00  0.77           N
ATOM   2884  CA  TYR A 363     121.718 129.074 180.753  1.00  0.77           C
ATOM   2885  C   TYR A 363     121.451 128.394 179.422  1.00  0.77           C
ATOM   2886  O   TYR A 363     121.590 128.980 178.355  1.00  0.77           O
ATOM   2887  CB  TYR A 363     123.060 128.514 181.314  1.00  0.77           C
ATOM   2888  CG  TYR A 363     124.236 128.752 180.410  1.00  0.77           C
ATOM   2889  CD1 TYR A 363     124.685 130.047 180.101  1.00  0.77           C
ATOM   2890  CD2 TYR A 363     124.903 127.648 179.858  1.00  0.77           C
ATOM   2891  CE1 TYR A 363     125.835 130.234 179.326  1.00  0.77           C
ATOM   2892  CE2 TYR A 363     126.043 127.833 179.072  1.00  0.77           C
ATOM   2893  CZ  TYR A 363     126.519 129.123 178.834  1.00  0.77           C
ATOM   2894  OH  TYR A 363     127.718 129.280 178.139  1.00  0.77           O
ATOM   2895  N   LEU A 364     121.006 127.127 179.456  1.00  0.77           N
ATOM   2896  CA  LEU A 364     120.665 126.360 178.278  1.00  0.77           C
ATOM   2897  C   LEU A 364     119.574 127.025 177.466  1.00  0.77           C
ATOM   2898  O   LEU A 364     119.659 127.078 176.241  1.00  0.77           O
ATOM   2899  CB  LEU A 364     120.214 124.935 178.669  1.00  0.77           C
ATOM   2900  CG  LEU A 364     121.344 124.069 179.245  1.00  0.77           C
ATOM   2901  CD1 LEU A 364     120.790 122.805 179.894  1.00  0.77           C
ATOM   2902  CD2 LEU A 364     122.386 123.637 178.233  1.00  0.77           C
ATOM   2903  N   ALA A 365     118.538 127.568 178.124  1.00  0.76           N
ATOM   2904  CA  ALA A 365     117.515 128.372 177.494  1.00  0.76           C
ATOM   2905  C   ALA A 365     117.962 129.741 176.967  1.00  0.76           C
ATOM   2906  O   ALA A 365     117.568 130.125 175.872  1.00  0.76           O
ATOM   2907  CB  ALA A 365     116.323 128.507 178.450  1.00  0.76           C
ATOM   2908  N   THR A 366     118.814 130.508 177.691  1.00  0.73           N
ATOM   2909  CA  THR A 366     119.320 131.800 177.194  1.00  0.73           C
ATOM   2910  C   THR A 366     120.382 131.667 176.120  1.00  0.73           C
ATOM   2911  O   THR A 366     120.634 132.600 175.362  1.00  0.73           O
ATOM   2912  CB  THR A 366     119.873 132.767 178.247  1.00  0.73           C
ATOM   2913  OG1 THR A 366     121.003 132.274 178.955  1.00  0.73           O
ATOM   2914  CG2 THR A 366     118.809 133.088 179.293  1.00  0.73           C
ATOM   2915  N   ALA A 367     121.003 130.480 176.011  1.00  0.76           N
ATOM   2916  CA  ALA A 367     121.961 130.121 174.992  1.00  0.76           C
ATOM   2917  C   ALA A 367     121.307 129.313 173.861  1.00  0.76           C
ATOM   2918  O   ALA A 367     121.932 128.575 173.101  1.00  0.76           O
ATOM   2919  CB  ALA A 367     123.125 129.363 175.651  1.00  0.76           C
ATOM   2920  N   TYR A 368     119.981 129.459 173.729  1.00  0.68           N
ATOM   2921  CA  TYR A 368     119.226 129.299 172.505  1.00  0.68           C
ATOM   2922  C   TYR A 368     118.384 130.548 172.505  1.00  0.68           C
ATOM   2923  O   TYR A 368     118.419 131.329 173.450  1.00  0.68           O
ATOM   2924  CB  TYR A 368     118.258 128.085 172.559  1.00  0.68           C
ATOM   2925  CG  TYR A 368     117.772 127.551 171.234  1.00  0.68           C
ATOM   2926  CD1 TYR A 368     118.578 126.729 170.425  1.00  0.68           C
ATOM   2927  CD2 TYR A 368     116.432 127.742 170.871  1.00  0.68           C
ATOM   2928  CE1 TYR A 368     118.030 126.096 169.297  1.00  0.68           C
ATOM   2929  CE2 TYR A 368     115.897 127.150 169.720  1.00  0.68           C
ATOM   2930  CZ  TYR A 368     116.699 126.312 168.938  1.00  0.68           C
ATOM   2931  OH  TYR A 368     116.159 125.635 167.825  1.00  0.68           O
ATOM   2932  N   GLU A 369     117.563 130.778 171.482  1.00  0.68           N
ATOM   2933  CA  GLU A 369     116.631 131.882 171.528  1.00  0.68           C
ATOM   2934  C   GLU A 369     115.288 131.448 172.124  1.00  0.68           C
ATOM   2935  O   GLU A 369     114.207 131.702 171.603  1.00  0.68           O
ATOM   2936  CB  GLU A 369     116.593 132.551 170.145  1.00  0.68           C
ATOM   2937  CG  GLU A 369     118.029 132.999 169.734  1.00  0.68           C
ATOM   2938  CD  GLU A 369     118.128 133.758 168.414  1.00  0.68           C
ATOM   2939  OE1 GLU A 369     117.122 133.815 167.665  1.00  0.68           O
ATOM   2940  OE2 GLU A 369     119.249 134.266 168.146  1.00  0.68           O
ATOM   2941  N   THR A 370     115.346 130.768 173.294  1.00  0.69           N
ATOM   2942  CA  THR A 370     114.206 130.330 174.102  1.00  0.69           C
ATOM   2943  C   THR A 370     114.198 131.078 175.416  1.00  0.69           C
ATOM   2944  O   THR A 370     113.747 130.600 176.452  1.00  0.69           O
ATOM   2945  CB  THR A 370     114.091 128.828 174.379  1.00  0.69           C
ATOM   2946  OG1 THR A 370     115.339 128.208 174.656  1.00  0.69           O
ATOM   2947  CG2 THR A 370     113.457 128.134 173.166  1.00  0.69           C
ATOM   2948  N   ASN A 371     114.652 132.341 175.404  1.00  0.69           N
ATOM   2949  CA  ASN A 371     114.674 133.237 176.551  1.00  0.69           C
ATOM   2950  C   ASN A 371     113.294 133.479 177.178  1.00  0.69           C
ATOM   2951  O   ASN A 371     113.165 133.744 178.369  1.00  0.69           O
ATOM   2952  CB  ASN A 371     115.398 134.570 176.198  1.00  0.69           C
ATOM   2953  CG  ASN A 371     114.693 135.365 175.099  1.00  0.69           C
ATOM   2954  OD1 ASN A 371     113.945 134.847 174.276  1.00  0.69           O
ATOM   2955  ND2 ASN A 371     114.935 136.694 175.070  1.00  0.69           N
ATOM   2956  N   VAL A 372     112.227 133.351 176.371  1.00  0.66           N
ATOM   2957  CA  VAL A 372     110.835 133.440 176.776  1.00  0.66           C
ATOM   2958  C   VAL A 372     110.324 132.263 177.610  1.00  0.66           C
ATOM   2959  O   VAL A 372     109.244 132.343 178.186  1.00  0.66           O
ATOM   2960  CB  VAL A 372     109.920 133.603 175.562  1.00  0.66           C
ATOM   2961  CG1 VAL A 372     110.290 134.899 174.815  1.00  0.66           C
ATOM   2962  CG2 VAL A 372     110.009 132.383 174.621  1.00  0.66           C
ATOM   2963  N   THR A 373     111.069 131.134 177.713  1.00  0.68           N
ATOM   2964  CA  THR A 373     110.596 129.930 178.416  1.00  0.68           C
ATOM   2965  C   THR A 373     111.078 129.917 179.851  1.00  0.68           C
ATOM   2966  O   THR A 373     110.846 128.982 180.620  1.00  0.68           O
ATOM   2967  CB  THR A 373     111.001 128.600 177.760  1.00  0.68           C
ATOM   2968  OG1 THR A 373     112.395 128.314 177.823  1.00  0.68           O
ATOM   2969  CG2 THR A 373     110.611 128.638 176.276  1.00  0.68           C
ATOM   2970  N   ILE A 374     111.762 131.000 180.250  1.00  0.69           N
ATOM   2971  CA  ILE A 374     112.329 131.181 181.561  1.00  0.69           C
ATOM   2972  C   ILE A 374     111.382 132.015 182.405  1.00  0.69           C
ATOM   2973  O   ILE A 374     111.081 133.167 182.116  1.00  0.69           O
ATOM   2974  CB  ILE A 374     113.699 131.838 181.470  1.00  0.69           C
ATOM   2975  CG1 ILE A 374     114.693 130.956 180.682  1.00  0.69           C
ATOM   2976  CG2 ILE A 374     114.234 132.136 182.883  1.00  0.69           C
ATOM   2977  CD1 ILE A 374     115.876 131.774 180.167  1.00  0.69           C
ATOM   2978  N   SER A 375     110.871 131.426 183.499  1.00  0.69           N
ATOM   2979  CA  SER A 375     109.979 132.103 184.420  1.00  0.69           C
ATOM   2980  C   SER A 375     110.725 132.870 185.494  1.00  0.69           C
ATOM   2981  O   SER A 375     111.704 132.371 186.051  1.00  0.69           O
ATOM   2982  CB  SER A 375     109.075 131.088 185.173  1.00  0.69           C
ATOM   2983  OG  SER A 375     108.395 130.242 184.249  1.00  0.69           O
ATOM   2984  N   ARG A 376     110.212 134.060 185.881  1.00  0.63           N
ATOM   2985  CA  ARG A 376     110.763 134.961 186.893  1.00  0.63           C
ATOM   2986  C   ARG A 376     111.157 134.304 188.200  1.00  0.63           C
ATOM   2987  O   ARG A 376     112.211 134.568 188.770  1.00  0.63           O
ATOM   2988  CB  ARG A 376     109.711 136.049 187.229  1.00  0.63           C
ATOM   2989  CG  ARG A 376     110.156 137.073 188.300  1.00  0.63           C
ATOM   2990  CD  ARG A 376     109.079 138.097 188.654  1.00  0.63           C
ATOM   2991  NE  ARG A 376     108.007 137.355 189.406  1.00  0.63           N
ATOM   2992  CZ  ARG A 376     106.783 137.840 189.648  1.00  0.63           C
ATOM   2993  NH1 ARG A 376     105.890 137.104 190.307  1.00  0.63           N
ATOM   2994  NH2 ARG A 376     106.431 139.054 189.238  1.00  0.63           N
ATOM   2995  N   TYR A 377     110.321 133.376 188.700  1.00  0.59           N
ATOM   2996  CA  TYR A 377     110.572 132.621 189.910  1.00  0.59           C
ATOM   2997  C   TYR A 377     111.876 131.829 189.884  1.00  0.59           C
ATOM   2998  O   TYR A 377     112.560 131.705 190.898  1.00  0.59           O
ATOM   2999  CB  TYR A 377     109.387 131.663 190.177  1.00  0.59           C
ATOM   3000  CG  TYR A 377     108.188 132.415 190.684  1.00  0.59           C
ATOM   3001  CD1 TYR A 377     106.964 132.375 189.995  1.00  0.59           C
ATOM   3002  CD2 TYR A 377     108.274 133.165 191.871  1.00  0.59           C
ATOM   3003  CE1 TYR A 377     105.864 133.113 190.454  1.00  0.59           C
ATOM   3004  CE2 TYR A 377     107.173 133.896 192.338  1.00  0.59           C
ATOM   3005  CZ  TYR A 377     105.974 133.874 191.622  1.00  0.59           C
ATOM   3006  OH  TYR A 377     104.884 134.645 192.066  1.00  0.59           O
ATOM   3007  N   LYS A 378     112.278 131.310 188.707  1.00  0.69           N
ATOM   3008  CA  LYS A 378     113.582 130.710 188.510  1.00  0.69           C
ATOM   3009  C   LYS A 378     114.720 131.718 188.641  1.00  0.69           C
ATOM   3010  O   LYS A 378     115.728 131.437 189.276  1.00  0.69           O
ATOM   3011  CB  LYS A 378     113.691 130.052 187.112  1.00  0.69           C
ATOM   3012  CG  LYS A 378     112.632 128.971 186.824  1.00  0.69           C
ATOM   3013  CD  LYS A 378     112.580 128.573 185.335  1.00  0.69           C
ATOM   3014  CE  LYS A 378     113.910 128.147 184.704  1.00  0.69           C
ATOM   3015  NZ  LYS A 378     114.475 127.021 185.463  1.00  0.69           N
ATOM   3016  N   TRP A 379     114.599 132.932 188.072  1.00  0.70           N
ATOM   3017  CA  TRP A 379     115.582 133.987 188.287  1.00  0.70           C
ATOM   3018  C   TRP A 379     115.658 134.488 189.716  1.00  0.70           C
ATOM   3019  O   TRP A 379     116.740 134.775 190.215  1.00  0.70           O
ATOM   3020  CB  TRP A 379     115.406 135.174 187.319  1.00  0.70           C
ATOM   3021  CG  TRP A 379     116.179 134.989 186.035  1.00  0.70           C
ATOM   3022  CD1 TRP A 379     115.815 134.298 184.923  1.00  0.70           C
ATOM   3023  CD2 TRP A 379     117.497 135.508 185.775  1.00  0.70           C
ATOM   3024  NE1 TRP A 379     116.810 134.357 183.966  1.00  0.70           N
ATOM   3025  CE2 TRP A 379     117.841 135.112 184.472  1.00  0.70           C
ATOM   3026  CE3 TRP A 379     118.368 136.270 186.556  1.00  0.70           C
ATOM   3027  CZ2 TRP A 379     119.050 135.488 183.909  1.00  0.70           C
ATOM   3028  CZ3 TRP A 379     119.612 136.609 186.002  1.00  0.70           C
ATOM   3029  CH2 TRP A 379     119.945 136.224 184.700  1.00  0.70           C
ATOM   3030  N   SER A 380     114.528 134.579 190.439  1.00  0.77           N
ATOM   3031  CA  SER A 380     114.532 134.893 191.864  1.00  0.77           C
ATOM   3032  C   SER A 380     115.303 133.870 192.686  1.00  0.77           C
ATOM   3033  O   SER A 380     116.076 134.215 193.578  1.00  0.77           O
ATOM   3034  CB  SER A 380     113.105 134.997 192.462  1.00  0.77           C
ATOM   3035  OG  SER A 380     112.316 135.957 191.758  1.00  0.77           O
ATOM   3036  N   ASP A 381     115.137 132.573 192.364  1.00  0.70           N
ATOM   3037  CA  ASP A 381     115.874 131.460 192.931  1.00  0.70           C
ATOM   3038  C   ASP A 381     117.380 131.545 192.624  1.00  0.70           C
ATOM   3039  O   ASP A 381     118.210 131.513 193.532  1.00  0.70           O
ATOM   3040  CB  ASP A 381     115.179 130.204 192.341  1.00  0.70           C
ATOM   3041  CG  ASP A 381     115.579 128.854 192.907  1.00  0.70           C
ATOM   3042  OD1 ASP A 381     115.256 128.607 194.093  1.00  0.70           O
ATOM   3043  OD2 ASP A 381     116.105 128.028 192.109  1.00  0.70           O
ATOM   3044  N   ILE A 382     117.772 131.781 191.344  1.00  0.78           N
ATOM   3045  CA  ILE A 382     119.178 131.977 190.973  1.00  0.78           C
ATOM   3046  C   ILE A 382     119.808 133.226 191.612  1.00  0.78           C
ATOM   3047  O   ILE A 382     120.948 133.197 192.066  1.00  0.78           O
ATOM   3048  CB  ILE A 382     119.540 131.820 189.480  1.00  0.78           C
ATOM   3049  CG1 ILE A 382     119.249 133.043 188.576  1.00  0.78           C
ATOM   3050  CG2 ILE A 382     118.902 130.530 188.914  1.00  0.78           C
ATOM   3051  CD1 ILE A 382     120.518 133.665 187.988  1.00  0.78           C
ATOM   3052  N   ALA A 383     119.058 134.350 191.740  1.00  0.80           N
ATOM   3053  CA  ALA A 383     119.456 135.576 192.426  1.00  0.80           C
ATOM   3054  C   ALA A 383     119.825 135.342 193.895  1.00  0.80           C
ATOM   3055  O   ALA A 383     120.803 135.880 194.417  1.00  0.80           O
ATOM   3056  CB  ALA A 383     118.352 136.646 192.290  1.00  0.80           C
ATOM   3057  N   ASN A 384     119.066 134.479 194.595  1.00  0.79           N
ATOM   3058  CA  ASN A 384     119.396 134.022 195.935  1.00  0.79           C
ATOM   3059  C   ASN A 384     120.651 133.151 196.028  1.00  0.79           C
ATOM   3060  O   ASN A 384     121.424 133.276 196.977  1.00  0.79           O
ATOM   3061  CB  ASN A 384     118.199 133.297 196.588  1.00  0.79           C
ATOM   3062  CG  ASN A 384     117.061 134.291 196.793  1.00  0.79           C
ATOM   3063  OD1 ASN A 384     117.260 135.468 197.101  1.00  0.79           O
ATOM   3064  ND2 ASN A 384     115.808 133.805 196.646  1.00  0.79           N
ATOM   3065  N   THR A 385     120.932 132.252 195.060  1.00  0.78           N
ATOM   3066  CA  THR A 385     122.177 131.468 195.079  1.00  0.78           C
ATOM   3067  C   THR A 385     123.424 132.336 194.950  1.00  0.78           C
ATOM   3068  O   THR A 385     124.425 132.139 195.636  1.00  0.78           O
ATOM   3069  CB  THR A 385     122.233 130.289 194.109  1.00  0.78           C
ATOM   3070  OG1 THR A 385     122.214 130.680 192.747  1.00  0.78           O
ATOM   3071  CG2 THR A 385     121.015 129.384 194.335  1.00  0.78           C
ATOM   3072  N   LEU A 386     123.363 133.393 194.125  1.00  0.80           N
ATOM   3073  CA  LEU A 386     124.361 134.450 194.075  1.00  0.80           C
ATOM   3074  C   LEU A 386     124.531 135.219 195.370  1.00  0.80           C
ATOM   3075  O   LEU A 386     125.640 135.567 195.769  1.00  0.80           O
ATOM   3076  CB  LEU A 386     123.942 135.487 193.031  1.00  0.80           C
ATOM   3077  CG  LEU A 386     124.014 134.965 191.613  1.00  0.80           C
ATOM   3078  CD1 LEU A 386     122.853 135.509 190.795  1.00  0.80           C
ATOM   3079  CD2 LEU A 386     125.396 135.322 191.049  1.00  0.80           C
ATOM   3080  N   GLN A 387     123.421 135.523 196.064  1.00  0.78           N
ATOM   3081  CA  GLN A 387     123.447 136.174 197.358  1.00  0.78           C
ATOM   3082  C   GLN A 387     124.198 135.335 198.393  1.00  0.78           C
ATOM   3083  O   GLN A 387     125.064 135.834 199.103  1.00  0.78           O
ATOM   3084  CB  GLN A 387     121.997 136.488 197.788  1.00  0.78           C
ATOM   3085  CG  GLN A 387     121.871 137.250 199.121  1.00  0.78           C
ATOM   3086  CD  GLN A 387     122.568 138.608 199.077  1.00  0.78           C
ATOM   3087  OE1 GLN A 387     122.520 139.331 198.070  1.00  0.78           O
ATOM   3088  NE2 GLN A 387     123.177 138.990 200.221  1.00  0.78           N
ATOM   3089  N   LYS A 388     123.965 134.003 198.396  1.00  0.78           N
ATOM   3090  CA  LYS A 388     124.737 133.037 199.166  1.00  0.78           C
ATOM   3091  C   LYS A 388     126.224 133.029 198.824  1.00  0.78           C
ATOM   3092  O   LYS A 388     127.069 132.983 199.717  1.00  0.78           O
ATOM   3093  CB  LYS A 388     124.170 131.610 198.939  1.00  0.78           C
ATOM   3094  CG  LYS A 388     124.951 130.457 199.605  1.00  0.78           C
ATOM   3095  CD  LYS A 388     124.085 129.619 200.556  1.00  0.78           C
ATOM   3096  CE  LYS A 388     124.490 129.750 202.022  1.00  0.78           C
ATOM   3097  NZ  LYS A 388     125.805 129.102 202.216  1.00  0.78           N
ATOM   3098  N   ILE A 389     126.587 133.091 197.529  1.00  0.79           N
ATOM   3099  CA  ILE A 389     127.971 133.223 197.078  1.00  0.79           C
ATOM   3100  C   ILE A 389     128.633 134.487 197.618  1.00  0.79           C
ATOM   3101  O   ILE A 389     129.712 134.458 198.210  1.00  0.79           O
ATOM   3102  CB  ILE A 389     128.010 133.198 195.550  1.00  0.79           C
ATOM   3103  CG1 ILE A 389     127.807 131.747 195.056  1.00  0.79           C
ATOM   3104  CG2 ILE A 389     129.295 133.840 194.987  1.00  0.79           C
ATOM   3105  CD1 ILE A 389     127.511 131.643 193.557  1.00  0.79           C
ATOM   3106  N   TYR A 390     127.942 135.633 197.512  1.00  0.79           N
ATOM   3107  CA  TYR A 390     128.381 136.904 198.044  1.00  0.79           C
ATOM   3108  C   TYR A 390     128.574 136.925 199.563  1.00  0.79           C
ATOM   3109  O   TYR A 390     129.598 137.393 200.050  1.00  0.79           O
ATOM   3110  CB  TYR A 390     127.367 137.965 197.547  1.00  0.79           C
ATOM   3111  CG  TYR A 390     127.467 139.287 198.241  1.00  0.79           C
ATOM   3112  CD1 TYR A 390     128.654 140.024 198.185  1.00  0.79           C
ATOM   3113  CD2 TYR A 390     126.405 139.749 199.033  1.00  0.79           C
ATOM   3114  CE1 TYR A 390     128.791 141.204 198.929  1.00  0.79           C
ATOM   3115  CE2 TYR A 390     126.547 140.903 199.804  1.00  0.79           C
ATOM   3116  CZ  TYR A 390     127.741 141.622 199.752  1.00  0.79           C
ATOM   3117  OH  TYR A 390     127.874 142.747 200.567  1.00  0.79           O
ATOM   3118  N   GLU A 391     127.625 136.391 200.350  1.00  0.78           N
ATOM   3119  CA  GLU A 391     127.745 136.311 201.798  1.00  0.78           C
ATOM   3120  C   GLU A 391     128.840 135.353 202.256  1.00  0.78           C
ATOM   3121  O   GLU A 391     129.463 135.540 203.297  1.00  0.78           O
ATOM   3122  CB  GLU A 391     126.390 135.923 202.426  1.00  0.78           C
ATOM   3123  CG  GLU A 391     125.294 136.996 202.203  1.00  0.78           C
ATOM   3124  CD  GLU A 391     123.892 136.494 202.546  1.00  0.78           C
ATOM   3125  OE1 GLU A 391     123.753 135.350 203.048  1.00  0.78           O
ATOM   3126  OE2 GLU A 391     122.934 137.261 202.260  1.00  0.78           O
ATOM   3127  N   LYS A 392     129.127 134.293 201.471  1.00  0.76           N
ATOM   3128  CA  LYS A 392     130.269 133.422 201.700  1.00  0.76           C
ATOM   3129  C   LYS A 392     131.628 134.081 201.473  1.00  0.76           C
ATOM   3130  O   LYS A 392     132.559 133.824 202.229  1.00  0.76           O
ATOM   3131  CB  LYS A 392     130.159 132.123 200.855  1.00  0.76           C
ATOM   3132  CG  LYS A 392     129.120 131.113 201.392  1.00  0.76           C
ATOM   3133  CD  LYS A 392     129.540 130.368 202.680  1.00  0.76           C
ATOM   3134  CE  LYS A 392     130.634 129.315 202.448  1.00  0.76           C
ATOM   3135  NZ  LYS A 392     131.008 128.608 203.683  1.00  0.76           N
ATOM   3136  N   HIS A 393     131.772 134.923 200.430  1.00  0.78           N
ATOM   3137  CA  HIS A 393     133.065 135.441 199.990  1.00  0.78           C
ATOM   3138  C   HIS A 393     133.172 136.953 200.084  1.00  0.78           C
ATOM   3139  O   HIS A 393     133.877 137.617 199.322  1.00  0.78           O
ATOM   3140  CB  HIS A 393     133.345 134.963 198.560  1.00  0.78           C
ATOM   3141  CG  HIS A 393     133.391 133.469 198.522  1.00  0.78           C
ATOM   3142  ND1 HIS A 393     134.553 132.815 198.866  1.00  0.78           N
ATOM   3143  CD2 HIS A 393     132.452 132.575 198.133  1.00  0.78           C
ATOM   3144  CE1 HIS A 393     134.311 131.544 198.657  1.00  0.78           C
ATOM   3145  NE2 HIS A 393     133.052 131.335 198.204  1.00  0.78           N
ATOM   3146  N   MET A 394     132.434 137.562 201.027  1.00  0.76           N
ATOM   3147  CA  MET A 394     132.438 138.993 201.249  1.00  0.76           C
ATOM   3148  C   MET A 394     133.790 139.563 201.684  1.00  0.76           C
ATOM   3149  O   MET A 394     134.244 139.373 202.810  1.00  0.76           O
ATOM   3150  CB  MET A 394     131.332 139.394 202.251  1.00  0.76           C
ATOM   3151  CG  MET A 394     131.211 140.917 202.419  1.00  0.76           C
ATOM   3152  SD  MET A 394     129.898 141.466 203.532  1.00  0.76           S
ATOM   3153  CE  MET A 394     130.475 143.172 203.319  1.00  0.76           C
ATOM   3154  N   PHE A 395     134.478 140.271 200.758  1.00  0.73           N
ATOM   3155  CA  PHE A 395     135.810 140.840 200.915  1.00  0.73           C
ATOM   3156  C   PHE A 395     136.878 139.774 200.778  1.00  0.73           C
ATOM   3157  O   PHE A 395     137.764 139.867 199.928  1.00  0.73           O
ATOM   3158  CB  PHE A 395     136.028 141.739 202.171  1.00  0.73           C
ATOM   3159  CG  PHE A 395     137.361 142.477 202.105  1.00  0.73           C
ATOM   3160  CD1 PHE A 395     137.627 143.325 201.019  1.00  0.73           C
ATOM   3161  CD2 PHE A 395     138.360 142.341 203.083  1.00  0.73           C
ATOM   3162  CE1 PHE A 395     138.850 144.002 200.912  1.00  0.73           C
ATOM   3163  CE2 PHE A 395     139.580 143.014 202.977  1.00  0.73           C
ATOM   3164  CZ  PHE A 395     139.821 143.860 201.901  1.00  0.73           C
ATOM   3165  N   PHE A 396     136.792 138.734 201.615  1.00  0.57           N
ATOM   3166  CA  PHE A 396     137.763 137.682 201.690  1.00  0.57           C
ATOM   3167  C   PHE A 396     137.083 136.453 202.287  1.00  0.57           C
ATOM   3168  O   PHE A 396     136.017 136.555 202.885  1.00  0.57           O
ATOM   3169  CB  PHE A 396     139.042 138.108 202.487  1.00  0.57           C
ATOM   3170  CG  PHE A 396     138.864 138.212 203.978  1.00  0.57           C
ATOM   3171  CD1 PHE A 396     139.463 137.298 204.859  1.00  0.57           C
ATOM   3172  CD2 PHE A 396     138.072 139.225 204.509  1.00  0.57           C
ATOM   3173  CE1 PHE A 396     139.293 137.429 206.245  1.00  0.57           C
ATOM   3174  CE2 PHE A 396     137.886 139.367 205.883  1.00  0.57           C
ATOM   3175  CZ  PHE A 396     138.504 138.467 206.759  1.00  0.57           C
ATOM   3176  N   THR A 397     137.661 135.242 202.176  1.00  0.49           N
ATOM   3177  CA  THR A 397     138.780 134.835 201.326  1.00  0.49           C
ATOM   3178  C   THR A 397     138.467 134.926 199.841  1.00  0.49           C
ATOM   3179  O   THR A 397     137.407 135.385 199.434  1.00  0.49           O
ATOM   3180  CB  THR A 397     139.392 133.494 201.712  1.00  0.49           C
ATOM   3181  OG1 THR A 397     138.403 132.492 201.883  1.00  0.49           O
ATOM   3182  CG2 THR A 397     140.096 133.676 203.066  1.00  0.49           C
ATOM   3183  N   ASN A 398     139.432 134.595 198.957  1.00  0.59           N
ATOM   3184  CA  ASN A 398     139.164 134.549 197.528  1.00  0.59           C
ATOM   3185  C   ASN A 398     138.077 133.566 197.124  1.00  0.59           C
ATOM   3186  O   ASN A 398     137.787 132.622 197.858  1.00  0.59           O
ATOM   3187  CB  ASN A 398     140.451 134.325 196.709  1.00  0.59           C
ATOM   3188  CG  ASN A 398     141.128 132.977 196.947  1.00  0.59           C
ATOM   3189  OD1 ASN A 398     140.600 131.894 196.715  1.00  0.59           O
ATOM   3190  ND2 ASN A 398     142.403 133.024 197.394  1.00  0.59           N
ATOM   3191  N   LEU A 399     137.469 133.757 195.932  1.00  0.76           N
ATOM   3192  CA  LEU A 399     136.438 132.846 195.467  1.00  0.76           C
ATOM   3193  C   LEU A 399     136.909 131.398 195.418  1.00  0.76           C
ATOM   3194  O   LEU A 399     138.027 131.088 195.003  1.00  0.76           O
ATOM   3195  CB  LEU A 399     135.967 133.153 194.027  1.00  0.76           C
ATOM   3196  CG  LEU A 399     135.352 134.532 193.763  1.00  0.76           C
ATOM   3197  CD1 LEU A 399     134.885 134.538 192.305  1.00  0.76           C
ATOM   3198  CD2 LEU A 399     134.185 134.904 194.687  1.00  0.76           C
ATOM   3199  N   THR A 400     136.055 130.436 195.805  1.00  0.78           N
ATOM   3200  CA  THR A 400     136.372 129.033 195.568  1.00  0.78           C
ATOM   3201  C   THR A 400     136.335 128.713 194.086  1.00  0.78           C
ATOM   3202  O   THR A 400     135.763 129.428 193.266  1.00  0.78           O
ATOM   3203  CB  THR A 400     135.541 128.001 196.335  1.00  0.78           C
ATOM   3204  OG1 THR A 400     134.146 128.151 196.124  1.00  0.78           O
ATOM   3205  CG2 THR A 400     135.812 128.140 197.837  1.00  0.78           C
ATOM   3206  N   PHE A 401     136.970 127.610 193.662  1.00  0.69           N
ATOM   3207  CA  PHE A 401     136.859 127.155 192.288  1.00  0.69           C
ATOM   3208  C   PHE A 401     135.414 126.845 191.883  1.00  0.69           C
ATOM   3209  O   PHE A 401     134.967 127.255 190.820  1.00  0.69           O
ATOM   3210  CB  PHE A 401     137.781 125.934 192.076  1.00  0.69           C
ATOM   3211  CG  PHE A 401     139.256 126.254 192.254  1.00  0.69           C
ATOM   3212  CD1 PHE A 401     139.812 127.508 191.917  1.00  0.69           C
ATOM   3213  CD2 PHE A 401     140.131 125.232 192.666  1.00  0.69           C
ATOM   3214  CE1 PHE A 401     141.194 127.725 191.972  1.00  0.69           C
ATOM   3215  CE2 PHE A 401     141.516 125.445 192.721  1.00  0.69           C
ATOM   3216  CZ  PHE A 401     142.047 126.692 192.370  1.00  0.69           C
ATOM   3217  N   SER A 402     134.624 126.220 192.787  1.00  0.74           N
ATOM   3218  CA  SER A 402     133.182 125.999 192.660  1.00  0.74           C
ATOM   3219  C   SER A 402     132.353 127.257 192.472  1.00  0.74           C
ATOM   3220  O   SER A 402     131.401 127.303 191.698  1.00  0.74           O
ATOM   3221  CB  SER A 402     132.586 125.373 193.949  1.00  0.74           C
ATOM   3222  OG  SER A 402     133.381 124.278 194.393  1.00  0.74           O
ATOM   3223  N   ASP A 403     132.688 128.322 193.217  1.00  0.79           N
ATOM   3224  CA  ASP A 403     132.100 129.633 193.084  1.00  0.79           C
ATOM   3225  C   ASP A 403     132.412 130.260 191.721  1.00  0.79           C
ATOM   3226  O   ASP A 403     131.524 130.707 191.000  1.00  0.79           O
ATOM   3227  CB  ASP A 403     132.678 130.428 194.267  1.00  0.79           C
ATOM   3228  CG  ASP A 403     132.099 131.808 194.411  1.00  0.79           C
ATOM   3229  OD1 ASP A 403     131.449 132.309 193.474  1.00  0.79           O
ATOM   3230  OD2 ASP A 403     132.321 132.371 195.500  1.00  0.79           O
ATOM   3231  N   ARG A 404     133.685 130.197 191.281  1.00  0.74           N
ATOM   3232  CA  ARG A 404     134.089 130.631 189.955  1.00  0.74           C
ATOM   3233  C   ARG A 404     133.377 129.882 188.821  1.00  0.74           C
ATOM   3234  O   ARG A 404     132.957 130.507 187.847  1.00  0.74           O
ATOM   3235  CB  ARG A 404     135.624 130.541 189.751  1.00  0.74           C
ATOM   3236  CG  ARG A 404     136.458 131.543 190.573  1.00  0.74           C
ATOM   3237  CD  ARG A 404     137.960 131.467 190.261  1.00  0.74           C
ATOM   3238  NE  ARG A 404     138.609 132.609 190.982  1.00  0.74           N
ATOM   3239  CZ  ARG A 404     139.310 132.516 192.117  1.00  0.74           C
ATOM   3240  NH1 ARG A 404     139.509 131.356 192.728  1.00  0.74           N
ATOM   3241  NH2 ARG A 404     139.781 133.619 192.680  1.00  0.74           N
ATOM   3242  N   GLU A 405     133.171 128.545 188.947  1.00  0.75           N
ATOM   3243  CA  GLU A 405     132.324 127.758 188.051  1.00  0.75           C
ATOM   3244  C   GLU A 405     130.899 128.288 187.976  1.00  0.75           C
ATOM   3245  O   GLU A 405     130.377 128.615 186.909  1.00  0.75           O
ATOM   3246  CB  GLU A 405     132.249 126.257 188.508  1.00  0.75           C
ATOM   3247  CG  GLU A 405     133.566 125.431 188.410  1.00  0.75           C
ATOM   3248  CD  GLU A 405     133.479 123.934 188.740  1.00  0.75           C
ATOM   3249  OE1 GLU A 405     132.418 123.440 189.199  1.00  0.75           O
ATOM   3250  OE2 GLU A 405     134.494 123.239 188.455  1.00  0.75           O
ATOM   3251  N   THR A 406     130.257 128.458 189.142  1.00  0.80           N
ATOM   3252  CA  THR A 406     128.890 128.951 189.246  1.00  0.80           C
ATOM   3253  C   THR A 406     128.718 130.393 188.767  1.00  0.80           C
ATOM   3254  O   THR A 406     127.837 130.692 187.960  1.00  0.80           O
ATOM   3255  CB  THR A 406     128.379 128.775 190.672  1.00  0.80           C
ATOM   3256  OG1 THR A 406     128.312 127.391 190.988  1.00  0.80           O
ATOM   3257  CG2 THR A 406     126.953 129.290 190.856  1.00  0.80           C
ATOM   3258  N   LEU A 407     129.586 131.335 189.192  1.00  0.79           N
ATOM   3259  CA  LEU A 407     129.551 132.731 188.777  1.00  0.79           C
ATOM   3260  C   LEU A 407     129.831 132.997 187.311  1.00  0.79           C
ATOM   3261  O   LEU A 407     129.238 133.914 186.745  1.00  0.79           O
ATOM   3262  CB  LEU A 407     130.503 133.643 189.574  1.00  0.79           C
ATOM   3263  CG  LEU A 407     130.141 133.891 191.041  1.00  0.79           C
ATOM   3264  CD1 LEU A 407     131.121 134.917 191.622  1.00  0.79           C
ATOM   3265  CD2 LEU A 407     128.702 134.368 191.251  1.00  0.79           C
ATOM   3266  N   PHE A 408     130.722 132.224 186.645  1.00  0.79           N
ATOM   3267  CA  PHE A 408     130.938 132.344 185.204  1.00  0.79           C
ATOM   3268  C   PHE A 408     129.638 132.110 184.451  1.00  0.79           C
ATOM   3269  O   PHE A 408     129.244 132.913 183.605  1.00  0.79           O
ATOM   3270  CB  PHE A 408     132.006 131.308 184.730  1.00  0.79           C
ATOM   3271  CG  PHE A 408     132.162 131.120 183.223  1.00  0.79           C
ATOM   3272  CD1 PHE A 408     131.855 132.104 182.257  1.00  0.79           C
ATOM   3273  CD2 PHE A 408     132.613 129.872 182.762  1.00  0.79           C
ATOM   3274  CE1 PHE A 408     131.970 131.833 180.886  1.00  0.79           C
ATOM   3275  CE2 PHE A 408     132.753 129.600 181.397  1.00  0.79           C
ATOM   3276  CZ  PHE A 408     132.426 130.581 180.456  1.00  0.79           C
ATOM   3277  N   MET A 409     128.903 131.040 184.806  1.00  0.79           N
ATOM   3278  CA  MET A 409     127.598 130.801 184.228  1.00  0.79           C
ATOM   3279  C   MET A 409     126.634 131.931 184.514  1.00  0.79           C
ATOM   3280  O   MET A 409     126.076 132.511 183.598  1.00  0.79           O
ATOM   3281  CB  MET A 409     127.005 129.457 184.715  1.00  0.79           C
ATOM   3282  CG  MET A 409     127.771 128.238 184.174  1.00  0.79           C
ATOM   3283  SD  MET A 409     127.816 128.198 182.357  1.00  0.79           S
ATOM   3284  CE  MET A 409     129.545 128.728 182.215  1.00  0.79           C
ATOM   3285  N   LEU A 410     126.496 132.358 185.778  1.00  0.80           N
ATOM   3286  CA  LEU A 410     125.568 133.409 186.178  1.00  0.80           C
ATOM   3287  C   LEU A 410     125.803 134.763 185.524  1.00  0.80           C
ATOM   3288  O   LEU A 410     124.854 135.406 185.075  1.00  0.80           O
ATOM   3289  CB  LEU A 410     125.527 133.512 187.713  1.00  0.80           C
ATOM   3290  CG  LEU A 410     124.958 132.226 188.354  1.00  0.80           C
ATOM   3291  CD1 LEU A 410     125.365 132.103 189.814  1.00  0.80           C
ATOM   3292  CD2 LEU A 410     123.437 132.088 188.235  1.00  0.80           C
ATOM   3293  N   ALA A 411     127.069 135.206 185.394  1.00  0.80           N
ATOM   3294  CA  ALA A 411     127.422 136.397 184.647  1.00  0.80           C
ATOM   3295  C   ALA A 411     127.091 136.316 183.158  1.00  0.80           C
ATOM   3296  O   ALA A 411     126.513 137.237 182.578  1.00  0.80           O
ATOM   3297  CB  ALA A 411     128.925 136.670 184.838  1.00  0.80           C
ATOM   3298  N   GLU A 412     127.421 135.177 182.516  1.00  0.77           N
ATOM   3299  CA  GLU A 412     127.126 134.901 181.120  1.00  0.77           C
ATOM   3300  C   GLU A 412     125.621 134.782 180.835  1.00  0.77           C
ATOM   3301  O   GLU A 412     125.099 135.341 179.871  1.00  0.77           O
ATOM   3302  CB  GLU A 412     127.925 133.640 180.688  1.00  0.77           C
ATOM   3303  CG  GLU A 412     128.086 133.430 179.160  1.00  0.77           C
ATOM   3304  CD  GLU A 412     129.057 134.372 178.466  1.00  0.77           C
ATOM   3305  OE1 GLU A 412     129.037 135.601 178.719  1.00  0.77           O
ATOM   3306  OE2 GLU A 412     129.814 133.910 177.565  1.00  0.77           O
ATOM   3307  N   ILE A 413     124.863 134.114 181.739  1.00  0.78           N
ATOM   3308  CA  ILE A 413     123.420 133.870 181.684  1.00  0.78           C
ATOM   3309  C   ILE A 413     122.606 135.150 181.486  1.00  0.78           C
ATOM   3310  O   ILE A 413     121.695 135.197 180.658  1.00  0.78           O
ATOM   3311  CB  ILE A 413     122.969 133.141 182.969  1.00  0.78           C
ATOM   3312  CG1 ILE A 413     123.309 131.645 182.902  1.00  0.78           C
ATOM   3313  CG2 ILE A 413     121.461 133.268 183.247  1.00  0.78           C
ATOM   3314  CD1 ILE A 413     123.189 130.903 184.234  1.00  0.78           C
ATOM   3315  N   ALA A 414     122.941 136.223 182.233  1.00  0.77           N
ATOM   3316  CA  ALA A 414     122.308 137.530 182.164  1.00  0.77           C
ATOM   3317  C   ALA A 414     122.468 138.295 180.878  1.00  0.77           C
ATOM   3318  O   ALA A 414     121.511 138.851 180.349  1.00  0.77           O
ATOM   3319  CB  ALA A 414     122.897 138.422 183.244  1.00  0.77           C
ATOM   3320  N   ASN A 415     123.687 138.325 180.311  1.00  0.73           N
ATOM   3321  CA  ASN A 415     123.992 139.116 179.123  1.00  0.73           C
ATOM   3322  C   ASN A 415     123.318 138.502 177.894  1.00  0.73           C
ATOM   3323  O   ASN A 415     123.171 139.087 176.821  1.00  0.73           O
ATOM   3324  CB  ASN A 415     125.526 139.266 178.950  1.00  0.73           C
ATOM   3325  CG  ASN A 415     126.077 140.057 180.134  1.00  0.73           C
ATOM   3326  OD1 ASN A 415     125.406 140.889 180.748  1.00  0.73           O
ATOM   3327  ND2 ASN A 415     127.350 139.793 180.503  1.00  0.73           N
ATOM   3328  N   PHE A 416     122.804 137.278 178.058  1.00  0.71           N
ATOM   3329  CA  PHE A 416     122.058 136.577 177.053  1.00  0.71           C
ATOM   3330  C   PHE A 416     120.531 136.748 177.199  1.00  0.71           C
ATOM   3331  O   PHE A 416     119.782 136.212 176.387  1.00  0.71           O
ATOM   3332  CB  PHE A 416     122.478 135.085 177.097  1.00  0.71           C
ATOM   3333  CG  PHE A 416     123.921 134.808 176.708  1.00  0.71           C
ATOM   3334  CD1 PHE A 416     124.821 135.767 176.188  1.00  0.71           C
ATOM   3335  CD2 PHE A 416     124.380 133.487 176.859  1.00  0.71           C
ATOM   3336  CE1 PHE A 416     126.135 135.418 175.857  1.00  0.71           C
ATOM   3337  CE2 PHE A 416     125.685 133.127 176.499  1.00  0.71           C
ATOM   3338  CZ  PHE A 416     126.566 134.097 176.008  1.00  0.71           C
ATOM   3339  N   ILE A 417     120.001 137.555 178.157  1.00  0.68           N
ATOM   3340  CA  ILE A 417     118.546 137.747 178.299  1.00  0.68           C
ATOM   3341  C   ILE A 417     118.136 139.187 178.657  1.00  0.68           C
ATOM   3342  O   ILE A 417     118.835 139.844 179.422  1.00  0.68           O
ATOM   3343  CB  ILE A 417     117.918 136.744 179.281  1.00  0.68           C
ATOM   3344  CG1 ILE A 417     116.366 136.781 179.330  1.00  0.68           C
ATOM   3345  CG2 ILE A 417     118.519 136.906 180.690  1.00  0.68           C
ATOM   3346  CD1 ILE A 417     115.719 135.541 179.960  1.00  0.68           C
ATOM   3347  N   PRO A 418     117.032 139.761 178.129  1.00  0.69           N
ATOM   3348  CA  PRO A 418     116.585 141.093 178.555  1.00  0.69           C
ATOM   3349  C   PRO A 418     115.360 141.021 179.460  1.00  0.69           C
ATOM   3350  O   PRO A 418     114.951 142.041 180.004  1.00  0.69           O
ATOM   3351  CB  PRO A 418     116.226 141.769 177.224  1.00  0.69           C
ATOM   3352  CG  PRO A 418     115.684 140.629 176.354  1.00  0.69           C
ATOM   3353  CD  PRO A 418     116.508 139.418 176.795  1.00  0.69           C
ATOM   3354  N   ALA A 419     114.721 139.846 179.610  1.00  0.69           N
ATOM   3355  CA  ALA A 419     113.651 139.620 180.565  1.00  0.69           C
ATOM   3356  C   ALA A 419     114.193 139.456 181.985  1.00  0.69           C
ATOM   3357  O   ALA A 419     115.367 139.149 182.185  1.00  0.69           O
ATOM   3358  CB  ALA A 419     112.792 138.408 180.151  1.00  0.69           C
ATOM   3359  N   ASP A 420     113.337 139.716 182.998  1.00  0.71           N
ATOM   3360  CA  ASP A 420     113.660 139.686 184.416  1.00  0.71           C
ATOM   3361  C   ASP A 420     114.840 140.557 184.846  1.00  0.71           C
ATOM   3362  O   ASP A 420     115.662 140.193 185.692  1.00  0.71           O
ATOM   3363  CB  ASP A 420     113.732 138.239 184.962  1.00  0.71           C
ATOM   3364  CG  ASP A 420     112.330 137.667 184.974  1.00  0.71           C
ATOM   3365  OD1 ASP A 420     111.437 138.345 185.556  1.00  0.71           O
ATOM   3366  OD2 ASP A 420     112.126 136.555 184.435  1.00  0.71           O
ATOM   3367  N   GLU A 421     114.885 141.810 184.327  1.00  0.71           N
ATOM   3368  CA  GLU A 421     115.968 142.761 184.555  1.00  0.71           C
ATOM   3369  C   GLU A 421     116.231 143.066 186.033  1.00  0.71           C
ATOM   3370  O   GLU A 421     117.369 143.184 186.474  1.00  0.71           O
ATOM   3371  CB  GLU A 421     115.777 144.071 183.744  1.00  0.71           C
ATOM   3372  CG  GLU A 421     117.051 144.966 183.677  1.00  0.71           C
ATOM   3373  CD  GLU A 421     116.845 146.286 182.929  1.00  0.71           C
ATOM   3374  OE1 GLU A 421     115.672 146.698 182.770  1.00  0.71           O
ATOM   3375  OE2 GLU A 421     117.870 146.941 182.588  1.00  0.71           O
ATOM   3376  N   ARG A 422     115.189 143.126 186.891  1.00  0.71           N
ATOM   3377  CA  ARG A 422     115.361 143.306 188.330  1.00  0.71           C
ATOM   3378  C   ARG A 422     116.218 142.227 189.009  1.00  0.71           C
ATOM   3379  O   ARG A 422     117.083 142.523 189.834  1.00  0.71           O
ATOM   3380  CB  ARG A 422     113.979 143.345 189.037  1.00  0.71           C
ATOM   3381  CG  ARG A 422     113.115 144.567 188.660  1.00  0.71           C
ATOM   3382  CD  ARG A 422     111.748 144.556 189.354  1.00  0.71           C
ATOM   3383  NE  ARG A 422     111.030 145.798 188.931  1.00  0.71           N
ATOM   3384  CZ  ARG A 422     109.742 146.052 189.194  1.00  0.71           C
ATOM   3385  NH1 ARG A 422     109.199 147.185 188.752  1.00  0.71           N
ATOM   3386  NH2 ARG A 422     108.985 145.207 189.888  1.00  0.71           N
ATOM   3387  N   MET A 423     116.012 140.942 188.660  1.00  0.77           N
ATOM   3388  CA  MET A 423     116.802 139.835 189.175  1.00  0.77           C
ATOM   3389  C   MET A 423     118.179 139.763 188.529  1.00  0.77           C
ATOM   3390  O   MET A 423     119.187 139.497 189.186  1.00  0.77           O
ATOM   3391  CB  MET A 423     116.039 138.507 189.003  1.00  0.77           C
ATOM   3392  CG  MET A 423     114.721 138.435 189.808  1.00  0.77           C
ATOM   3393  SD  MET A 423     114.932 138.569 191.615  1.00  0.77           S
ATOM   3394  CE  MET A 423     114.428 140.298 191.846  1.00  0.77           C
ATOM   3395  N   GLN A 424     118.255 140.079 187.219  1.00  0.75           N
ATOM   3396  CA  GLN A 424     119.487 140.213 186.458  1.00  0.75           C
ATOM   3397  C   GLN A 424     120.440 141.249 187.054  1.00  0.75           C
ATOM   3398  O   GLN A 424     121.634 141.001 187.211  1.00  0.75           O
ATOM   3399  CB  GLN A 424     119.107 140.578 184.997  1.00  0.75           C
ATOM   3400  CG  GLN A 424     120.261 140.735 183.979  1.00  0.75           C
ATOM   3401  CD  GLN A 424     120.989 142.084 184.072  1.00  0.75           C
ATOM   3402  OE1 GLN A 424     120.452 143.096 184.519  1.00  0.75           O
ATOM   3403  NE2 GLN A 424     122.274 142.092 183.654  1.00  0.75           N
ATOM   3404  N   ARG A 425     119.914 142.419 187.462  1.00  0.72           N
ATOM   3405  CA  ARG A 425     120.644 143.464 188.152  1.00  0.72           C
ATOM   3406  C   ARG A 425     121.191 143.065 189.499  1.00  0.72           C
ATOM   3407  O   ARG A 425     122.326 143.403 189.836  1.00  0.72           O
ATOM   3408  CB  ARG A 425     119.743 144.677 188.407  1.00  0.72           C
ATOM   3409  CG  ARG A 425     119.519 145.517 187.154  1.00  0.72           C
ATOM   3410  CD  ARG A 425     118.609 146.690 187.481  1.00  0.72           C
ATOM   3411  NE  ARG A 425     119.233 147.897 186.868  1.00  0.72           N
ATOM   3412  CZ  ARG A 425     119.676 148.967 187.538  1.00  0.72           C
ATOM   3413  NH1 ARG A 425     119.841 148.972 188.853  1.00  0.72           N
ATOM   3414  NH2 ARG A 425     119.921 150.082 186.856  1.00  0.72           N
ATOM   3415  N   HIS A 426     120.403 142.315 190.309  1.00  0.78           N
ATOM   3416  CA  HIS A 426     120.877 141.813 191.589  1.00  0.78           C
ATOM   3417  C   HIS A 426     122.088 140.920 191.368  1.00  0.78           C
ATOM   3418  O   HIS A 426     123.113 141.109 192.009  1.00  0.78           O
ATOM   3419  CB  HIS A 426     119.764 141.073 192.385  1.00  0.78           C
ATOM   3420  CG  HIS A 426     120.092 140.684 193.814  1.00  0.78           C
ATOM   3421  ND1 HIS A 426     119.201 139.856 194.469  1.00  0.78           N
ATOM   3422  CD2 HIS A 426     121.216 140.828 194.568  1.00  0.78           C
ATOM   3423  CE1 HIS A 426     119.806 139.470 195.570  1.00  0.78           C
ATOM   3424  NE2 HIS A 426     121.021 140.049 195.696  1.00  0.78           N
ATOM   3425  N   MET A 427     122.041 140.023 190.359  1.00  0.79           N
ATOM   3426  CA  MET A 427     123.200 139.255 189.927  1.00  0.79           C
ATOM   3427  C   MET A 427     124.374 140.092 189.452  1.00  0.79           C
ATOM   3428  O   MET A 427     125.505 139.889 189.894  1.00  0.79           O
ATOM   3429  CB  MET A 427     122.801 138.292 188.775  1.00  0.79           C
ATOM   3430  CG  MET A 427     123.895 137.285 188.341  1.00  0.79           C
ATOM   3431  SD  MET A 427     125.275 137.871 187.343  1.00  0.79           S
ATOM   3432  CE  MET A 427     124.309 138.459 185.966  1.00  0.79           C
ATOM   3433  N   GLN A 428     124.143 141.075 188.557  1.00  0.78           N
ATOM   3434  CA  GLN A 428     125.200 141.835 187.912  1.00  0.78           C
ATOM   3435  C   GLN A 428     126.067 142.590 188.908  1.00  0.78           C
ATOM   3436  O   GLN A 428     127.295 142.618 188.817  1.00  0.78           O
ATOM   3437  CB  GLN A 428     124.605 142.815 186.871  1.00  0.78           C
ATOM   3438  CG  GLN A 428     125.670 143.580 186.049  1.00  0.78           C
ATOM   3439  CD  GLN A 428     125.029 144.510 185.022  1.00  0.78           C
ATOM   3440  OE1 GLN A 428     124.202 144.108 184.207  1.00  0.78           O
ATOM   3441  NE2 GLN A 428     125.430 145.803 185.039  1.00  0.78           N
ATOM   3442  N   LEU A 429     125.430 143.180 189.933  1.00  0.78           N
ATOM   3443  CA  LEU A 429     126.127 143.759 191.058  1.00  0.78           C
ATOM   3444  C   LEU A 429     126.833 142.751 191.942  1.00  0.78           C
ATOM   3445  O   LEU A 429     127.946 143.007 192.391  1.00  0.78           O
ATOM   3446  CB  LEU A 429     125.188 144.604 191.932  1.00  0.78           C
ATOM   3447  CG  LEU A 429     125.910 145.573 192.886  1.00  0.78           C
ATOM   3448  CD1 LEU A 429     126.812 146.582 192.163  1.00  0.78           C
ATOM   3449  CD2 LEU A 429     124.860 146.319 193.689  1.00  0.78           C
ATOM   3450  N   LEU A 430     126.238 141.566 192.211  1.00  0.79           N
ATOM   3451  CA  LEU A 430     126.882 140.514 192.980  1.00  0.79           C
ATOM   3452  C   LEU A 430     128.186 140.047 192.365  1.00  0.79           C
ATOM   3453  O   LEU A 430     129.197 139.907 193.044  1.00  0.79           O
ATOM   3454  CB  LEU A 430     125.920 139.353 193.282  1.00  0.79           C
ATOM   3455  CG  LEU A 430     124.764 139.738 194.234  1.00  0.79           C
ATOM   3456  CD1 LEU A 430     123.742 138.610 194.269  1.00  0.79           C
ATOM   3457  CD2 LEU A 430     125.204 140.032 195.666  1.00  0.79           C
ATOM   3458  N   ILE A 431     128.216 139.923 191.030  1.00  0.78           N
ATOM   3459  CA  ILE A 431     129.446 139.797 190.265  1.00  0.78           C
ATOM   3460  C   ILE A 431     130.364 141.007 190.440  1.00  0.78           C
ATOM   3461  O   ILE A 431     131.533 140.877 190.785  1.00  0.78           O
ATOM   3462  CB  ILE A 431     129.115 139.613 188.785  1.00  0.78           C
ATOM   3463  CG1 ILE A 431     128.311 138.321 188.547  1.00  0.78           C
ATOM   3464  CG2 ILE A 431     130.377 139.648 187.905  1.00  0.78           C
ATOM   3465  CD1 ILE A 431     129.057 137.012 188.799  1.00  0.78           C
ATOM   3466  N   GLY A 432     129.865 142.245 190.266  1.00  0.79           N
ATOM   3467  CA  GLY A 432     130.716 143.430 190.328  1.00  0.79           C
ATOM   3468  C   GLY A 432     131.382 143.730 191.654  1.00  0.79           C
ATOM   3469  O   GLY A 432     132.459 144.325 191.689  1.00  0.79           O
ATOM   3470  N   ASN A 433     130.763 143.328 192.781  1.00  0.77           N
ATOM   3471  CA  ASN A 433     131.295 143.605 194.106  1.00  0.77           C
ATOM   3472  C   ASN A 433     132.290 142.563 194.609  1.00  0.77           C
ATOM   3473  O   ASN A 433     133.113 142.843 195.476  1.00  0.77           O
ATOM   3474  CB  ASN A 433     130.154 143.821 195.133  1.00  0.77           C
ATOM   3475  CG  ASN A 433     129.399 142.543 195.486  1.00  0.77           C
ATOM   3476  OD1 ASN A 433     129.970 141.585 195.995  1.00  0.77           O
ATOM   3477  ND2 ASN A 433     128.076 142.507 195.287  1.00  0.77           N
ATOM   3478  N   LEU A 434     132.274 141.337 194.038  1.00  0.78           N
ATOM   3479  CA  LEU A 434     133.152 140.252 194.447  1.00  0.78           C
ATOM   3480  C   LEU A 434     134.564 140.500 193.931  1.00  0.78           C
ATOM   3481  O   LEU A 434     135.548 139.915 194.381  1.00  0.78           O
ATOM   3482  CB  LEU A 434     132.564 138.885 194.019  1.00  0.78           C
ATOM   3483  CG  LEU A 434     131.440 138.405 194.965  1.00  0.78           C
ATOM   3484  CD1 LEU A 434     130.590 137.314 194.308  1.00  0.78           C
ATOM   3485  CD2 LEU A 434     132.011 137.874 196.286  1.00  0.78           C
ATOM   3486  N   CYS A 435     134.691 141.488 193.022  1.00  0.81           N
ATOM   3487  CA  CYS A 435     135.932 142.123 192.620  1.00  0.81           C
ATOM   3488  C   CYS A 435     136.543 143.020 193.712  1.00  0.81           C
ATOM   3489  O   CYS A 435     136.635 144.248 193.615  1.00  0.81           O
ATOM   3490  CB  CYS A 435     135.713 142.907 191.302  1.00  0.81           C
ATOM   3491  SG  CYS A 435     137.262 143.495 190.548  1.00  0.81           S
ATOM   3492  N   ASN A 436     137.002 142.353 194.785  1.00  0.78           N
ATOM   3493  CA  ASN A 436     137.752 142.875 195.910  1.00  0.78           C
ATOM   3494  C   ASN A 436     139.246 142.909 195.587  1.00  0.78           C
ATOM   3495  O   ASN A 436     139.663 142.177 194.686  1.00  0.78           O
ATOM   3496  CB  ASN A 436     137.513 141.946 197.135  1.00  0.78           C
ATOM   3497  CG  ASN A 436     136.034 141.966 197.505  1.00  0.78           C
ATOM   3498  OD1 ASN A 436     135.524 143.001 197.933  1.00  0.78           O
ATOM   3499  ND2 ASN A 436     135.331 140.819 197.382  1.00  0.78           N
ATOM   3500  N   PRO A 437     140.135 143.672 196.252  1.00  0.78           N
ATOM   3501  CA  PRO A 437     141.571 143.558 196.030  1.00  0.78           C
ATOM   3502  C   PRO A 437     142.075 142.181 196.398  1.00  0.78           C
ATOM   3503  O   PRO A 437     142.992 141.703 195.754  1.00  0.78           O
ATOM   3504  CB  PRO A 437     142.193 144.641 196.922  1.00  0.78           C
ATOM   3505  CG  PRO A 437     141.198 144.788 198.072  1.00  0.78           C
ATOM   3506  CD  PRO A 437     139.852 144.571 197.370  1.00  0.78           C
ATOM   3507  N   VAL A 438     141.476 141.498 197.395  1.00  0.72           N
ATOM   3508  CA  VAL A 438     141.788 140.123 197.756  1.00  0.72           C
ATOM   3509  C   VAL A 438     141.575 139.167 196.591  1.00  0.72           C
ATOM   3510  O   VAL A 438     142.429 138.337 196.281  1.00  0.72           O
ATOM   3511  CB  VAL A 438     140.944 139.693 198.952  1.00  0.72           C
ATOM   3512  CG1 VAL A 438     141.201 138.217 199.326  1.00  0.72           C
ATOM   3513  CG2 VAL A 438     141.270 140.616 200.145  1.00  0.72           C
ATOM   3514  N   GLU A 439     140.450 139.304 195.860  1.00  0.73           N
ATOM   3515  CA  GLU A 439     140.209 138.550 194.645  1.00  0.73           C
ATOM   3516  C   GLU A 439     141.208 138.881 193.539  1.00  0.73           C
ATOM   3517  O   GLU A 439     141.832 137.988 192.977  1.00  0.73           O
ATOM   3518  CB  GLU A 439     138.740 138.738 194.195  1.00  0.73           C
ATOM   3519  CG  GLU A 439     138.324 137.946 192.933  1.00  0.73           C
ATOM   3520  CD  GLU A 439     138.553 136.445 192.989  1.00  0.73           C
ATOM   3521  OE1 GLU A 439     138.632 135.851 191.877  1.00  0.73           O
ATOM   3522  OE2 GLU A 439     138.648 135.841 194.090  1.00  0.73           O
ATOM   3523  N   ILE A 440     141.483 140.176 193.270  1.00  0.74           N
ATOM   3524  CA  ILE A 440     142.464 140.598 192.268  1.00  0.74           C
ATOM   3525  C   ILE A 440     143.887 140.128 192.566  1.00  0.74           C
ATOM   3526  O   ILE A 440     144.561 139.553 191.712  1.00  0.74           O
ATOM   3527  CB  ILE A 440     142.459 142.123 192.120  1.00  0.74           C
ATOM   3528  CG1 ILE A 440     141.092 142.577 191.570  1.00  0.74           C
ATOM   3529  CG2 ILE A 440     143.605 142.609 191.197  1.00  0.74           C
ATOM   3530  CD1 ILE A 440     140.880 144.093 191.553  1.00  0.74           C
ATOM   3531  N   VAL A 441     144.366 140.329 193.812  1.00  0.73           N
ATOM   3532  CA  VAL A 441     145.692 139.933 194.267  1.00  0.73           C
ATOM   3533  C   VAL A 441     145.877 138.436 194.260  1.00  0.73           C
ATOM   3534  O   VAL A 441     146.874 137.917 193.762  1.00  0.73           O
ATOM   3535  CB  VAL A 441     145.969 140.438 195.684  1.00  0.73           C
ATOM   3536  CG1 VAL A 441     147.314 139.918 196.236  1.00  0.73           C
ATOM   3537  CG2 VAL A 441     146.028 141.970 195.657  1.00  0.73           C
ATOM   3538  N   SER A 442     144.893 137.681 194.790  1.00  0.73           N
ATOM   3539  CA  SER A 442     144.952 136.228 194.792  1.00  0.73           C
ATOM   3540  C   SER A 442     144.955 135.654 193.397  1.00  0.73           C
ATOM   3541  O   SER A 442     145.730 134.751 193.095  1.00  0.73           O
ATOM   3542  CB  SER A 442     143.822 135.573 195.618  1.00  0.73           C
ATOM   3543  OG  SER A 442     142.532 135.774 195.048  1.00  0.73           O
ATOM   3544  N   TRP A 443     144.114 136.216 192.507  1.00  0.71           N
ATOM   3545  CA  TRP A 443     144.034 135.806 191.133  1.00  0.71           C
ATOM   3546  C   TRP A 443     145.335 136.040 190.378  1.00  0.71           C
ATOM   3547  O   TRP A 443     145.870 135.123 189.765  1.00  0.71           O
ATOM   3548  CB  TRP A 443     142.796 136.477 190.467  1.00  0.71           C
ATOM   3549  CG  TRP A 443     142.496 136.122 189.021  1.00  0.71           C
ATOM   3550  CD1 TRP A 443     142.159 136.979 188.006  1.00  0.71           C
ATOM   3551  CD2 TRP A 443     142.700 134.832 188.422  1.00  0.71           C
ATOM   3552  NE1 TRP A 443     142.141 136.306 186.806  1.00  0.71           N
ATOM   3553  CE2 TRP A 443     142.526 135.004 187.032  1.00  0.71           C
ATOM   3554  CE3 TRP A 443     143.066 133.591 188.948  1.00  0.71           C
ATOM   3555  CZ2 TRP A 443     142.772 133.959 186.163  1.00  0.71           C
ATOM   3556  CZ3 TRP A 443     143.366 132.555 188.062  1.00  0.71           C
ATOM   3557  CH2 TRP A 443     143.245 132.745 186.686  1.00  0.71           C
ATOM   3558  N   ALA A 444     145.943 137.238 190.501  1.00  0.76           N
ATOM   3559  CA  ALA A 444     147.241 137.527 189.917  1.00  0.76           C
ATOM   3560  C   ALA A 444     148.371 136.655 190.457  1.00  0.76           C
ATOM   3561  O   ALA A 444     149.129 136.044 189.709  1.00  0.76           O
ATOM   3562  CB  ALA A 444     147.564 139.015 190.146  1.00  0.76           C
ATOM   3563  N   HIS A 445     148.443 136.490 191.790  1.00  0.67           N
ATOM   3564  CA  HIS A 445     149.439 135.658 192.443  1.00  0.67           C
ATOM   3565  C   HIS A 445     149.383 134.187 192.048  1.00  0.67           C
ATOM   3566  O   HIS A 445     150.403 133.522 191.884  1.00  0.67           O
ATOM   3567  CB  HIS A 445     149.303 135.786 193.975  1.00  0.67           C
ATOM   3568  CG  HIS A 445     150.392 135.088 194.716  1.00  0.67           C
ATOM   3569  ND1 HIS A 445     151.663 135.620 194.688  1.00  0.67           N
ATOM   3570  CD2 HIS A 445     150.393 133.895 195.365  1.00  0.67           C
ATOM   3571  CE1 HIS A 445     152.417 134.744 195.314  1.00  0.67           C
ATOM   3572  NE2 HIS A 445     151.699 133.680 195.748  1.00  0.67           N
ATOM   3573  N   MET A 446     148.172 133.630 191.854  1.00  0.68           N
ATOM   3574  CA  MET A 446     148.014 132.229 191.520  1.00  0.68           C
ATOM   3575  C   MET A 446     148.003 131.985 190.023  1.00  0.68           C
ATOM   3576  O   MET A 446     147.817 130.852 189.587  1.00  0.68           O
ATOM   3577  CB  MET A 446     146.701 131.667 192.116  1.00  0.68           C
ATOM   3578  CG  MET A 446     146.716 131.546 193.653  1.00  0.68           C
ATOM   3579  SD  MET A 446     148.033 130.477 194.327  1.00  0.68           S
ATOM   3580  CE  MET A 446     147.454 128.892 193.651  1.00  0.68           C
ATOM   3581  N   LEU A 447     148.266 133.013 189.191  1.00  0.69           N
ATOM   3582  CA  LEU A 447     148.433 132.830 187.759  1.00  0.69           C
ATOM   3583  C   LEU A 447     149.740 132.120 187.399  1.00  0.69           C
ATOM   3584  O   LEU A 447     149.845 131.474 186.361  1.00  0.69           O
ATOM   3585  CB  LEU A 447     148.367 134.191 186.997  1.00  0.69           C
ATOM   3586  CG  LEU A 447     147.199 134.409 186.005  1.00  0.69           C
ATOM   3587  CD1 LEU A 447     146.669 133.116 185.386  1.00  0.69           C
ATOM   3588  CD2 LEU A 447     146.046 135.182 186.643  1.00  0.69           C
ATOM   3589  N   THR A 448     150.776 132.206 188.257  1.00  0.68           N
ATOM   3590  CA  THR A 448     152.031 131.478 188.088  1.00  0.68           C
ATOM   3591  C   THR A 448     151.859 129.967 188.216  1.00  0.68           C
ATOM   3592  O   THR A 448     152.504 129.178 187.528  1.00  0.68           O
ATOM   3593  CB  THR A 448     153.077 131.916 189.113  1.00  0.68           C
ATOM   3594  OG1 THR A 448     152.618 131.697 190.438  1.00  0.68           O
ATOM   3595  CG2 THR A 448     153.345 133.425 189.029  1.00  0.68           C
ATOM   3596  N   ALA A 449     150.996 129.556 189.164  1.00  0.65           N
ATOM   3597  CA  ALA A 449     150.676 128.198 189.521  1.00  0.65           C
ATOM   3598  C   ALA A 449     149.918 127.411 188.455  1.00  0.65           C
ATOM   3599  O   ALA A 449     149.178 127.934 187.625  1.00  0.65           O
ATOM   3600  CB  ALA A 449     149.933 128.191 190.872  1.00  0.65           C
ATOM   3601  N   ASP A 450     150.089 126.085 188.466  1.00  0.58           N
ATOM   3602  CA  ASP A 450     149.615 125.176 187.454  1.00  0.58           C
ATOM   3603  C   ASP A 450     148.253 124.576 187.792  1.00  0.58           C
ATOM   3604  O   ASP A 450     147.647 123.853 187.001  1.00  0.58           O
ATOM   3605  CB  ASP A 450     150.682 124.054 187.302  1.00  0.58           C
ATOM   3606  CG  ASP A 450     151.068 123.359 188.614  1.00  0.58           C
ATOM   3607  OD1 ASP A 450     150.607 123.781 189.711  1.00  0.58           O
ATOM   3608  OD2 ASP A 450     151.861 122.393 188.521  1.00  0.58           O
ATOM   3609  N   LYS A 451     147.696 124.910 188.972  1.00  0.56           N
ATOM   3610  CA  LYS A 451     146.439 124.370 189.459  1.00  0.56           C
ATOM   3611  C   LYS A 451     145.190 124.991 188.841  1.00  0.56           C
ATOM   3612  O   LYS A 451     144.269 125.435 189.525  1.00  0.56           O
ATOM   3613  CB  LYS A 451     146.358 124.432 191.003  1.00  0.56           C
ATOM   3614  CG  LYS A 451     147.400 123.526 191.673  1.00  0.56           C
ATOM   3615  CD  LYS A 451     147.222 123.446 193.196  1.00  0.56           C
ATOM   3616  CE  LYS A 451     148.224 122.482 193.834  1.00  0.56           C
ATOM   3617  NZ  LYS A 451     148.013 122.429 195.298  1.00  0.56           N
ATOM   3618  N   ALA A 452     145.114 124.962 187.504  1.00  0.66           N
ATOM   3619  CA  ALA A 452     143.959 125.348 186.739  1.00  0.66           C
ATOM   3620  C   ALA A 452     143.542 124.188 185.837  1.00  0.66           C
ATOM   3621  O   ALA A 452     144.175 123.960 184.807  1.00  0.66           O
ATOM   3622  CB  ALA A 452     144.327 126.581 185.893  1.00  0.66           C
ATOM   3623  N   PRO A 453     142.481 123.443 186.153  1.00  0.62           N
ATOM   3624  CA  PRO A 453     142.104 122.309 185.305  1.00  0.62           C
ATOM   3625  C   PRO A 453     140.945 122.663 184.398  1.00  0.62           C
ATOM   3626  O   PRO A 453     140.723 121.956 183.421  1.00  0.62           O
ATOM   3627  CB  PRO A 453     141.658 121.232 186.311  1.00  0.62           C
ATOM   3628  CG  PRO A 453     141.170 122.017 187.529  1.00  0.62           C
ATOM   3629  CD  PRO A 453     142.151 123.185 187.565  1.00  0.62           C
ATOM   3630  N   ASN A 454     140.170 123.717 184.714  1.00  0.68           N
ATOM   3631  CA  ASN A 454     138.946 124.057 183.997  1.00  0.68           C
ATOM   3632  C   ASN A 454     138.907 125.542 183.645  1.00  0.68           C
ATOM   3633  O   ASN A 454     139.568 126.354 184.292  1.00  0.68           O
ATOM   3634  CB  ASN A 454     137.643 123.679 184.756  1.00  0.68           C
ATOM   3635  CG  ASN A 454     137.574 122.194 185.082  1.00  0.68           C
ATOM   3636  OD1 ASN A 454     137.738 121.338 184.213  1.00  0.68           O
ATOM   3637  ND2 ASN A 454     137.273 121.866 186.361  1.00  0.68           N
ATOM   3638  N   LEU A 455     138.110 125.926 182.623  1.00  0.73           N
ATOM   3639  CA  LEU A 455     137.983 127.273 182.066  1.00  0.73           C
ATOM   3640  C   LEU A 455     137.272 128.230 183.023  1.00  0.73           C
ATOM   3641  O   LEU A 455     137.388 129.447 183.001  1.00  0.73           O
ATOM   3642  CB  LEU A 455     137.155 127.182 180.765  1.00  0.73           C
ATOM   3643  CG  LEU A 455     137.161 128.464 179.912  1.00  0.73           C
ATOM   3644  CD1 LEU A 455     138.433 128.570 179.061  1.00  0.73           C
ATOM   3645  CD2 LEU A 455     135.916 128.497 179.026  1.00  0.73           C
ATOM   3646  N   GLU A 456     136.542 127.649 183.956  1.00  0.72           N
ATOM   3647  CA  GLU A 456     135.943 128.209 185.126  1.00  0.72           C
ATOM   3648  C   GLU A 456     136.976 128.748 186.113  1.00  0.72           C
ATOM   3649  O   GLU A 456     136.760 129.749 186.786  1.00  0.72           O
ATOM   3650  CB  GLU A 456     135.082 127.093 185.747  1.00  0.72           C
ATOM   3651  CG  GLU A 456     133.859 126.638 184.884  1.00  0.72           C
ATOM   3652  CD  GLU A 456     134.150 125.815 183.624  1.00  0.72           C
ATOM   3653  OE1 GLU A 456     135.318 125.388 183.429  1.00  0.72           O
ATOM   3654  OE2 GLU A 456     133.202 125.598 182.838  1.00  0.72           O
ATOM   3655  N   ASN A 457     138.175 128.135 186.219  1.00  0.70           N
ATOM   3656  CA  ASN A 457     139.168 128.522 187.218  1.00  0.70           C
ATOM   3657  C   ASN A 457     139.893 129.809 186.904  1.00  0.70           C
ATOM   3658  O   ASN A 457     140.512 130.406 187.779  1.00  0.70           O
ATOM   3659  CB  ASN A 457     140.261 127.448 187.397  1.00  0.70           C
ATOM   3660  CG  ASN A 457     139.587 126.259 188.040  1.00  0.70           C
ATOM   3661  OD1 ASN A 457     139.227 126.295 189.209  1.00  0.70           O
ATOM   3662  ND2 ASN A 457     139.337 125.184 187.275  1.00  0.70           N
ATOM   3663  N   ILE A 458     139.807 130.266 185.648  1.00  0.73           N
ATOM   3664  CA  ILE A 458     140.415 131.498 185.196  1.00  0.73           C
ATOM   3665  C   ILE A 458     139.409 132.633 185.230  1.00  0.73           C
ATOM   3666  O   ILE A 458     139.725 133.785 184.936  1.00  0.73           O
ATOM   3667  CB  ILE A 458     140.979 131.355 183.784  1.00  0.73           C
ATOM   3668  CG1 ILE A 458     139.900 130.810 182.843  1.00  0.73           C
ATOM   3669  CG2 ILE A 458     142.204 130.416 183.770  1.00  0.73           C
ATOM   3670  CD1 ILE A 458     140.191 130.950 181.365  1.00  0.73           C
ATOM   3671  N   TYR A 459     138.154 132.336 185.624  1.00  0.78           N
ATOM   3672  CA  TYR A 459     137.157 133.344 185.883  1.00  0.78           C
ATOM   3673  C   TYR A 459     137.520 134.226 187.080  1.00  0.78           C
ATOM   3674  O   TYR A 459     138.053 133.793 188.099  1.00  0.78           O
ATOM   3675  CB  TYR A 459     135.750 132.700 186.046  1.00  0.78           C
ATOM   3676  CG  TYR A 459     134.684 133.735 186.255  1.00  0.78           C
ATOM   3677  CD1 TYR A 459     134.414 134.686 185.264  1.00  0.78           C
ATOM   3678  CD2 TYR A 459     134.056 133.853 187.499  1.00  0.78           C
ATOM   3679  CE1 TYR A 459     133.547 135.755 185.507  1.00  0.78           C
ATOM   3680  CE2 TYR A 459     133.179 134.914 187.749  1.00  0.78           C
ATOM   3681  CZ  TYR A 459     132.926 135.858 186.750  1.00  0.78           C
ATOM   3682  OH  TYR A 459     132.045 136.915 186.994  1.00  0.78           O
ATOM   3683  N   SER A 460     137.184 135.516 186.980  1.00  0.81           N
ATOM   3684  CA  SER A 460     137.325 136.453 188.066  1.00  0.81           C
ATOM   3685  C   SER A 460     136.174 137.424 187.923  1.00  0.81           C
ATOM   3686  O   SER A 460     135.868 137.796 186.787  1.00  0.81           O
ATOM   3687  CB  SER A 460     138.669 137.218 188.011  1.00  0.81           C
ATOM   3688  OG  SER A 460     138.785 138.183 189.062  1.00  0.81           O
ATOM   3689  N   PRO A 461     135.505 137.906 188.970  1.00  0.80           N
ATOM   3690  CA  PRO A 461     134.414 138.874 188.854  1.00  0.80           C
ATOM   3691  C   PRO A 461     134.902 140.234 188.396  1.00  0.80           C
ATOM   3692  O   PRO A 461     134.109 141.126 188.117  1.00  0.80           O
ATOM   3693  CB  PRO A 461     133.830 138.957 190.272  1.00  0.80           C
ATOM   3694  CG  PRO A 461     134.383 137.754 191.022  1.00  0.80           C
ATOM   3695  CD  PRO A 461     135.719 137.490 190.353  1.00  0.80           C
ATOM   3696  N   CYS A 462     136.223 140.419 188.294  1.00  0.79           N
ATOM   3697  CA  CYS A 462     136.846 141.610 187.765  1.00  0.79           C
ATOM   3698  C   CYS A 462     136.858 141.599 186.241  1.00  0.79           C
ATOM   3699  O   CYS A 462     137.076 142.616 185.584  1.00  0.79           O
ATOM   3700  CB  CYS A 462     138.273 141.709 188.323  1.00  0.79           C
ATOM   3701  SG  CYS A 462     138.251 141.779 190.134  1.00  0.79           S
ATOM   3702  N   ALA A 463     136.540 140.440 185.629  1.00  0.80           N
ATOM   3703  CA  ALA A 463     136.292 140.300 184.208  1.00  0.80           C
ATOM   3704  C   ALA A 463     134.802 140.483 183.904  1.00  0.80           C
ATOM   3705  O   ALA A 463     134.251 140.000 182.924  1.00  0.80           O
ATOM   3706  CB  ALA A 463     136.784 138.929 183.717  1.00  0.80           C
ATOM   3707  N   SER A 464     134.098 141.224 184.768  1.00  0.80           N
ATOM   3708  CA  SER A 464     132.712 141.618 184.590  1.00  0.80           C
ATOM   3709  C   SER A 464     132.578 142.832 183.697  1.00  0.80           C
ATOM   3710  O   SER A 464     133.516 143.628 183.629  1.00  0.80           O
ATOM   3711  CB  SER A 464     132.125 141.970 185.976  1.00  0.80           C
ATOM   3712  OG  SER A 464     130.749 142.358 185.953  1.00  0.80           O
ATOM   3713  N   PRO A 465     131.460 143.083 183.011  1.00  0.79           N
ATOM   3714  CA  PRO A 465     131.235 144.367 182.370  1.00  0.79           C
ATOM   3715  C   PRO A 465     130.969 145.470 183.383  1.00  0.79           C
ATOM   3716  O   PRO A 465     130.922 146.624 182.965  1.00  0.79           O
ATOM   3717  CB  PRO A 465     130.012 144.111 181.476  1.00  0.79           C
ATOM   3718  CG  PRO A 465     129.222 143.035 182.219  1.00  0.79           C
ATOM   3719  CD  PRO A 465     130.329 142.163 182.811  1.00  0.79           C
ATOM   3720  N   VAL A 466     130.794 145.148 184.686  1.00  0.80           N
ATOM   3721  CA  VAL A 466     130.728 146.114 185.775  1.00  0.80           C
ATOM   3722  C   VAL A 466     132.017 146.876 186.015  1.00  0.80           C
ATOM   3723  O   VAL A 466     131.990 148.095 186.139  1.00  0.80           O
ATOM   3724  CB  VAL A 466     130.342 145.450 187.095  1.00  0.80           C
ATOM   3725  CG1 VAL A 466     130.481 146.405 188.303  1.00  0.80           C
ATOM   3726  CG2 VAL A 466     128.889 144.972 186.970  1.00  0.80           C
ATOM   3727  N   ARG A 467     133.177 146.192 186.076  1.00  0.78           N
ATOM   3728  CA  ARG A 467     134.451 146.831 186.368  1.00  0.78           C
ATOM   3729  C   ARG A 467     135.254 146.913 185.096  1.00  0.78           C
ATOM   3730  O   ARG A 467     135.804 145.924 184.622  1.00  0.78           O
ATOM   3731  CB  ARG A 467     135.269 146.039 187.426  1.00  0.78           C
ATOM   3732  CG  ARG A 467     134.678 146.111 188.846  1.00  0.78           C
ATOM   3733  CD  ARG A 467     134.779 147.497 189.502  1.00  0.78           C
ATOM   3734  NE  ARG A 467     136.138 147.693 190.100  1.00  0.78           N
ATOM   3735  CZ  ARG A 467     136.518 147.218 191.297  1.00  0.78           C
ATOM   3736  NH1 ARG A 467     135.713 146.463 192.046  1.00  0.78           N
ATOM   3737  NH2 ARG A 467     137.729 147.505 191.762  1.00  0.78           N
ATOM   3738  N   ARG A 468     135.334 148.113 184.501  1.00  0.73           N
ATOM   3739  CA  ARG A 468     136.005 148.352 183.239  1.00  0.73           C
ATOM   3740  C   ARG A 468     137.155 149.325 183.426  1.00  0.73           C
ATOM   3741  O   ARG A 468     137.674 149.898 182.476  1.00  0.73           O
ATOM   3742  CB  ARG A 468     134.998 148.882 182.190  1.00  0.73           C
ATOM   3743  CG  ARG A 468     134.041 147.780 181.706  1.00  0.73           C
ATOM   3744  CD  ARG A 468     133.054 148.268 180.647  1.00  0.73           C
ATOM   3745  NE  ARG A 468     132.317 147.064 180.148  1.00  0.73           N
ATOM   3746  CZ  ARG A 468     132.707 146.277 179.134  1.00  0.73           C
ATOM   3747  NH1 ARG A 468     131.960 145.219 178.836  1.00  0.73           N
ATOM   3748  NH2 ARG A 468     133.810 146.518 178.431  1.00  0.73           N
ATOM   3749  N   ASP A 469     137.581 149.509 184.680  1.00  0.78           N
ATOM   3750  CA  ASP A 469     138.517 150.493 185.163  1.00  0.78           C
ATOM   3751  C   ASP A 469     139.938 149.955 185.362  1.00  0.78           C
ATOM   3752  O   ASP A 469     140.875 150.695 185.663  1.00  0.78           O
ATOM   3753  CB  ASP A 469     137.928 151.021 186.516  1.00  0.78           C
ATOM   3754  CG  ASP A 469     137.502 149.949 187.537  1.00  0.78           C
ATOM   3755  OD1 ASP A 469     137.448 148.735 187.204  1.00  0.78           O
ATOM   3756  OD2 ASP A 469     137.180 150.316 188.692  1.00  0.78           O
ATOM   3757  N   VAL A 470     140.140 148.638 185.158  1.00  0.77           N
ATOM   3758  CA  VAL A 470     141.419 147.955 185.302  1.00  0.77           C
ATOM   3759  C   VAL A 470     142.519 148.496 184.389  1.00  0.77           C
ATOM   3760  O   VAL A 470     142.355 148.652 183.182  1.00  0.77           O
ATOM   3761  CB  VAL A 470     141.284 146.443 185.096  1.00  0.77           C
ATOM   3762  CG1 VAL A 470     142.636 145.725 185.300  1.00  0.77           C
ATOM   3763  CG2 VAL A 470     140.238 145.885 186.086  1.00  0.77           C
ATOM   3764  N   THR A 471     143.710 148.765 184.961  1.00  0.77           N
ATOM   3765  CA  THR A 471     144.874 149.208 184.210  1.00  0.77           C
ATOM   3766  C   THR A 471     146.086 148.488 184.755  1.00  0.77           C
ATOM   3767  O   THR A 471     146.059 147.957 185.862  1.00  0.77           O
ATOM   3768  CB  THR A 471     145.153 150.719 184.268  1.00  0.77           C
ATOM   3769  OG1 THR A 471     145.448 151.191 185.576  1.00  0.77           O
ATOM   3770  CG2 THR A 471     143.932 151.521 183.812  1.00  0.77           C
ATOM   3771  N   ASN A 472     147.221 148.504 184.021  1.00  0.73           N
ATOM   3772  CA  ASN A 472     148.515 148.053 184.529  1.00  0.73           C
ATOM   3773  C   ASN A 472     148.942 148.814 185.784  1.00  0.73           C
ATOM   3774  O   ASN A 472     149.607 148.277 186.666  1.00  0.73           O
ATOM   3775  CB  ASN A 472     149.645 148.225 183.475  1.00  0.73           C
ATOM   3776  CG  ASN A 472     149.407 147.308 182.283  1.00  0.73           C
ATOM   3777  OD1 ASN A 472     148.784 146.256 182.391  1.00  0.73           O
ATOM   3778  ND2 ASN A 472     149.931 147.706 181.101  1.00  0.73           N
ATOM   3779  N   SER A 473     148.570 150.109 185.885  1.00  0.74           N
ATOM   3780  CA  SER A 473     148.838 150.916 187.064  1.00  0.74           C
ATOM   3781  C   SER A 473     148.053 150.482 188.295  1.00  0.74           C
ATOM   3782  O   SER A 473     148.608 150.340 189.375  1.00  0.74           O
ATOM   3783  CB  SER A 473     148.590 152.421 186.815  1.00  0.74           C
ATOM   3784  OG  SER A 473     149.405 153.218 187.678  1.00  0.74           O
ATOM   3785  N   PHE A 474     146.743 150.202 188.136  1.00  0.70           N
ATOM   3786  CA  PHE A 474     145.879 149.666 189.184  1.00  0.70           C
ATOM   3787  C   PHE A 474     146.309 148.268 189.633  1.00  0.70           C
ATOM   3788  O   PHE A 474     146.350 147.949 190.815  1.00  0.70           O
ATOM   3789  CB  PHE A 474     144.400 149.684 188.695  1.00  0.70           C
ATOM   3790  CG  PHE A 474     143.435 149.290 189.782  1.00  0.70           C
ATOM   3791  CD1 PHE A 474     143.127 150.177 190.827  1.00  0.70           C
ATOM   3792  CD2 PHE A 474     142.852 148.012 189.778  1.00  0.70           C
ATOM   3793  CE1 PHE A 474     142.264 149.784 191.858  1.00  0.70           C
ATOM   3794  CE2 PHE A 474     141.979 147.628 190.801  1.00  0.70           C
ATOM   3795  CZ  PHE A 474     141.686 148.511 191.845  1.00  0.70           C
ATOM   3796  N   VAL A 475     146.680 147.389 188.683  1.00  0.72           N
ATOM   3797  CA  VAL A 475     147.209 146.068 188.989  1.00  0.72           C
ATOM   3798  C   VAL A 475     148.544 146.111 189.735  1.00  0.72           C
ATOM   3799  O   VAL A 475     148.771 145.336 190.655  1.00  0.72           O
ATOM   3800  CB  VAL A 475     147.271 145.195 187.737  1.00  0.72           C
ATOM   3801  CG1 VAL A 475     147.885 143.816 188.047  1.00  0.72           C
ATOM   3802  CG2 VAL A 475     145.828 145.000 187.229  1.00  0.72           C
ATOM   3803  N   LYS A 476     149.484 147.020 189.395  1.00  0.69           N
ATOM   3804  CA  LYS A 476     150.760 147.079 190.099  1.00  0.69           C
ATOM   3805  C   LYS A 476     150.690 147.676 191.502  1.00  0.69           C
ATOM   3806  O   LYS A 476     151.534 147.358 192.334  1.00  0.69           O
ATOM   3807  CB  LYS A 476     151.871 147.805 189.285  1.00  0.69           C
ATOM   3808  CG  LYS A 476     151.716 149.326 189.205  1.00  0.69           C
ATOM   3809  CD  LYS A 476     152.753 150.031 188.321  1.00  0.69           C
ATOM   3810  CE  LYS A 476     152.554 151.550 188.382  1.00  0.69           C
ATOM   3811  NZ  LYS A 476     153.435 152.249 187.422  1.00  0.69           N
ATOM   3812  N   THR A 477     149.684 148.524 191.820  1.00  0.68           N
ATOM   3813  CA  THR A 477     149.592 149.208 193.115  1.00  0.68           C
ATOM   3814  C   THR A 477     149.072 148.318 194.221  1.00  0.68           C
ATOM   3815  O   THR A 477     149.142 148.663 195.399  1.00  0.68           O
ATOM   3816  CB  THR A 477     148.766 150.492 193.112  1.00  0.68           C
ATOM   3817  OG1 THR A 477     147.499 150.316 192.498  1.00  0.68           O
ATOM   3818  CG2 THR A 477     149.506 151.576 192.321  1.00  0.68           C
ATOM   3819  N   VAL A 478     148.583 147.110 193.884  1.00  0.68           N
ATOM   3820  CA  VAL A 478     148.169 146.113 194.858  1.00  0.68           C
ATOM   3821  C   VAL A 478     149.347 145.420 195.550  1.00  0.68           C
ATOM   3822  O   VAL A 478     149.172 144.715 196.544  1.00  0.68           O
ATOM   3823  CB  VAL A 478     147.219 145.075 194.258  1.00  0.68           C
ATOM   3824  CG1 VAL A 478     146.135 145.755 193.404  1.00  0.68           C
ATOM   3825  CG2 VAL A 478     147.959 144.012 193.424  1.00  0.68           C
ATOM   3826  N   LEU A 479     150.585 145.602 195.037  1.00  0.64           N
ATOM   3827  CA  LEU A 479     151.790 144.988 195.565  1.00  0.64           C
ATOM   3828  C   LEU A 479     152.877 146.030 195.801  1.00  0.64           C
ATOM   3829  O   LEU A 479     152.903 147.110 195.216  1.00  0.64           O
ATOM   3830  CB  LEU A 479     152.357 143.930 194.581  1.00  0.64           C
ATOM   3831  CG  LEU A 479     151.433 142.727 194.312  1.00  0.64           C
ATOM   3832  CD1 LEU A 479     151.960 141.900 193.137  1.00  0.64           C
ATOM   3833  CD2 LEU A 479     151.249 141.827 195.540  1.00  0.64           C
ATOM   3834  N   THR A 480     153.841 145.732 196.693  1.00  0.41           N
ATOM   3835  CA  THR A 480     155.030 146.556 196.885  1.00  0.41           C
ATOM   3836  C   THR A 480     155.986 146.490 195.702  1.00  0.41           C
ATOM   3837  O   THR A 480     156.082 145.475 195.022  1.00  0.41           O
ATOM   3838  CB  THR A 480     155.809 146.217 198.152  1.00  0.41           C
ATOM   3839  OG1 THR A 480     156.169 144.843 198.179  1.00  0.41           O
ATOM   3840  CG2 THR A 480     154.928 146.473 199.382  1.00  0.41           C
ATOM   3841  N   TYR A 481     156.756 147.573 195.430  1.00  0.37           N
ATOM   3842  CA  TYR A 481     157.646 147.659 194.272  1.00  0.37           C
ATOM   3843  C   TYR A 481     158.694 146.537 194.189  1.00  0.37           C
ATOM   3844  O   TYR A 481     158.971 145.995 193.123  1.00  0.37           O
ATOM   3845  CB  TYR A 481     158.316 149.066 194.212  1.00  0.37           C
ATOM   3846  CG  TYR A 481     159.180 149.239 192.982  1.00  0.37           C
ATOM   3847  CD1 TYR A 481     158.611 149.547 191.735  1.00  0.37           C
ATOM   3848  CD2 TYR A 481     160.568 149.025 193.061  1.00  0.37           C
ATOM   3849  CE1 TYR A 481     159.411 149.609 190.583  1.00  0.37           C
ATOM   3850  CE2 TYR A 481     161.368 149.083 191.912  1.00  0.37           C
ATOM   3851  CZ  TYR A 481     160.786 149.371 190.672  1.00  0.37           C
ATOM   3852  OH  TYR A 481     161.575 149.414 189.507  1.00  0.37           O
ATOM   3853  N   ALA A 482     159.283 146.131 195.326  1.00  0.40           N
ATOM   3854  CA  ALA A 482     160.276 145.076 195.347  1.00  0.40           C
ATOM   3855  C   ALA A 482     159.697 143.670 195.175  1.00  0.40           C
ATOM   3856  O   ALA A 482     160.416 142.726 194.857  1.00  0.40           O
ATOM   3857  CB  ALA A 482     161.041 145.168 196.679  1.00  0.40           C
ATOM   3858  N   SER A 483     158.371 143.515 195.359  1.00  0.42           N
ATOM   3859  CA  SER A 483     157.697 142.223 195.339  1.00  0.42           C
ATOM   3860  C   SER A 483     156.638 142.164 194.259  1.00  0.42           C
ATOM   3861  O   SER A 483     155.691 141.385 194.349  1.00  0.42           O
ATOM   3862  CB  SER A 483     156.997 141.872 196.682  1.00  0.42           C
ATOM   3863  OG  SER A 483     157.922 141.891 197.772  1.00  0.42           O
ATOM   3864  N   LEU A 484     156.740 143.005 193.209  1.00  0.37           N
ATOM   3865  CA  LEU A 484     155.781 143.030 192.118  1.00  0.37           C
ATOM   3866  C   LEU A 484     155.663 141.725 191.337  1.00  0.37           C
ATOM   3867  O   LEU A 484     156.642 141.042 191.035  1.00  0.37           O
ATOM   3868  CB  LEU A 484     156.095 144.143 191.083  1.00  0.37           C
ATOM   3869  CG  LEU A 484     156.017 145.581 191.629  1.00  0.37           C
ATOM   3870  CD1 LEU A 484     156.745 146.577 190.713  1.00  0.37           C
ATOM   3871  CD2 LEU A 484     154.584 146.033 191.943  1.00  0.37           C
ATOM   3872  N   ASP A 485     154.417 141.384 190.958  1.00  0.63           N
ATOM   3873  CA  ASP A 485     154.076 140.248 190.137  1.00  0.63           C
ATOM   3874  C   ASP A 485     154.739 140.258 188.756  1.00  0.63           C
ATOM   3875  O   ASP A 485     154.920 141.286 188.098  1.00  0.63           O
ATOM   3876  CB  ASP A 485     152.529 140.127 190.069  1.00  0.63           C
ATOM   3877  CG  ASP A 485     152.017 138.906 189.323  1.00  0.63           C
ATOM   3878  OD1 ASP A 485     152.784 137.920 189.170  1.00  0.63           O
ATOM   3879  OD2 ASP A 485     150.875 139.002 188.821  1.00  0.63           O
ATOM   3880  N   ARG A 486     155.095 139.048 188.304  1.00  0.61           N
ATOM   3881  CA  ARG A 486     155.627 138.785 186.997  1.00  0.61           C
ATOM   3882  C   ARG A 486     154.517 138.517 185.986  1.00  0.61           C
ATOM   3883  O   ARG A 486     154.723 138.727 184.798  1.00  0.61           O
ATOM   3884  CB  ARG A 486     156.550 137.538 187.065  1.00  0.61           C
ATOM   3885  CG  ARG A 486     157.816 137.746 187.926  1.00  0.61           C
ATOM   3886  CD  ARG A 486     158.717 136.506 188.011  1.00  0.61           C
ATOM   3887  NE  ARG A 486     159.910 136.883 188.839  1.00  0.61           N
ATOM   3888  CZ  ARG A 486     160.915 136.050 189.145  1.00  0.61           C
ATOM   3889  NH1 ARG A 486     161.934 136.493 189.877  1.00  0.61           N
ATOM   3890  NH2 ARG A 486     160.922 134.785 188.737  1.00  0.61           N
ATOM   3891  N   TYR A 487     153.314 138.087 186.429  1.00  0.68           N
ATOM   3892  CA  TYR A 487     152.242 137.619 185.552  1.00  0.68           C
ATOM   3893  C   TYR A 487     151.123 138.654 185.461  1.00  0.68           C
ATOM   3894  O   TYR A 487     150.033 138.414 184.937  1.00  0.68           O
ATOM   3895  CB  TYR A 487     151.646 136.289 186.099  1.00  0.68           C
ATOM   3896  CG  TYR A 487     152.383 135.065 185.602  1.00  0.68           C
ATOM   3897  CD1 TYR A 487     153.757 134.880 185.825  1.00  0.68           C
ATOM   3898  CD2 TYR A 487     151.683 134.066 184.903  1.00  0.68           C
ATOM   3899  CE1 TYR A 487     154.400 133.697 185.429  1.00  0.68           C
ATOM   3900  CE2 TYR A 487     152.320 132.882 184.505  1.00  0.68           C
ATOM   3901  CZ  TYR A 487     153.674 132.691 184.787  1.00  0.68           C
ATOM   3902  OH  TYR A 487     154.301 131.488 184.412  1.00  0.68           O
ATOM   3903  N   ARG A 488     151.373 139.878 185.958  1.00  0.68           N
ATOM   3904  CA  ARG A 488     150.409 140.962 186.010  1.00  0.68           C
ATOM   3905  C   ARG A 488     149.887 141.417 184.649  1.00  0.68           C
ATOM   3906  O   ARG A 488     148.718 141.778 184.512  1.00  0.68           O
ATOM   3907  CB  ARG A 488     150.974 142.162 186.810  1.00  0.68           C
ATOM   3908  CG  ARG A 488     152.265 142.783 186.243  1.00  0.68           C
ATOM   3909  CD  ARG A 488     152.804 143.895 187.143  1.00  0.68           C
ATOM   3910  NE  ARG A 488     153.974 144.507 186.442  1.00  0.68           N
ATOM   3911  CZ  ARG A 488     154.737 145.459 186.987  1.00  0.68           C
ATOM   3912  NH1 ARG A 488     155.790 145.915 186.311  1.00  0.68           N
ATOM   3913  NH2 ARG A 488     154.454 145.969 188.181  1.00  0.68           N
ATOM   3914  N   SER A 489     150.734 141.403 183.597  1.00  0.76           N
ATOM   3915  CA  SER A 489     150.323 141.662 182.222  1.00  0.76           C
ATOM   3916  C   SER A 489     149.363 140.624 181.687  1.00  0.76           C
ATOM   3917  O   SER A 489     148.320 140.943 181.121  1.00  0.76           O
ATOM   3918  CB  SER A 489     151.559 141.688 181.281  1.00  0.76           C
ATOM   3919  OG  SER A 489     152.516 140.676 181.615  1.00  0.76           O
ATOM   3920  N   ASP A 490     149.690 139.351 181.919  1.00  0.76           N
ATOM   3921  CA  ASP A 490     148.993 138.161 181.504  1.00  0.76           C
ATOM   3922  C   ASP A 490     147.597 138.115 182.124  1.00  0.76           C
ATOM   3923  O   ASP A 490     146.576 137.896 181.472  1.00  0.76           O
ATOM   3924  CB  ASP A 490     149.830 136.922 181.943  1.00  0.76           C
ATOM   3925  CG  ASP A 490     151.340 137.009 181.680  1.00  0.76           C
ATOM   3926  OD1 ASP A 490     151.867 138.061 181.225  1.00  0.76           O
ATOM   3927  OD2 ASP A 490     152.003 136.004 182.025  1.00  0.76           O
ATOM   3928  N   MET A 491     147.523 138.433 183.434  1.00  0.77           N
ATOM   3929  CA  MET A 491     146.289 138.603 184.179  1.00  0.77           C
ATOM   3930  C   MET A 491     145.404 139.729 183.636  1.00  0.77           C
ATOM   3931  O   MET A 491     144.192 139.567 183.487  1.00  0.77           O
ATOM   3932  CB  MET A 491     146.636 138.813 185.674  1.00  0.77           C
ATOM   3933  CG  MET A 491     145.454 138.686 186.661  1.00  0.77           C
ATOM   3934  SD  MET A 491     144.380 140.131 186.840  1.00  0.77           S
ATOM   3935  CE  MET A 491     145.542 141.311 187.572  1.00  0.77           C
ATOM   3936  N   MET A 492     145.989 140.891 183.266  1.00  0.77           N
ATOM   3937  CA  MET A 492     145.284 141.986 182.603  1.00  0.77           C
ATOM   3938  C   MET A 492     144.685 141.606 181.249  1.00  0.77           C
ATOM   3939  O   MET A 492     143.533 141.940 180.951  1.00  0.77           O
ATOM   3940  CB  MET A 492     146.228 143.209 182.456  1.00  0.77           C
ATOM   3941  CG  MET A 492     145.608 144.494 181.855  1.00  0.77           C
ATOM   3942  SD  MET A 492     145.437 144.553 180.035  1.00  0.77           S
ATOM   3943  CE  MET A 492     147.197 144.522 179.588  1.00  0.77           C
ATOM   3944  N   GLU A 493     145.430 140.852 180.409  1.00  0.77           N
ATOM   3945  CA  GLU A 493     144.919 140.318 179.156  1.00  0.77           C
ATOM   3946  C   GLU A 493     143.733 139.391 179.370  1.00  0.77           C
ATOM   3947  O   GLU A 493     142.695 139.526 178.725  1.00  0.77           O
ATOM   3948  CB  GLU A 493     146.007 139.574 178.345  1.00  0.77           C
ATOM   3949  CG  GLU A 493     147.104 140.509 177.771  1.00  0.77           C
ATOM   3950  CD  GLU A 493     147.928 139.859 176.653  1.00  0.77           C
ATOM   3951  OE1 GLU A 493     147.656 138.683 176.305  1.00  0.77           O
ATOM   3952  OE2 GLU A 493     148.807 140.569 176.095  1.00  0.77           O
ATOM   3953  N   MET A 494     143.814 138.474 180.351  1.00  0.77           N
ATOM   3954  CA  MET A 494     142.725 137.594 180.728  1.00  0.77           C
ATOM   3955  C   MET A 494     141.495 138.325 181.244  1.00  0.77           C
ATOM   3956  O   MET A 494     140.378 138.009 180.837  1.00  0.77           O
ATOM   3957  CB  MET A 494     143.228 136.555 181.742  1.00  0.77           C
ATOM   3958  CG  MET A 494     144.235 135.583 181.098  1.00  0.77           C
ATOM   3959  SD  MET A 494     145.181 134.616 182.295  1.00  0.77           S
ATOM   3960  CE  MET A 494     143.803 133.548 182.785  1.00  0.77           C
ATOM   3961  N   LEU A 495     141.657 139.372 182.084  1.00  0.78           N
ATOM   3962  CA  LEU A 495     140.550 140.227 182.490  1.00  0.78           C
ATOM   3963  C   LEU A 495     139.859 140.892 181.309  1.00  0.78           C
ATOM   3964  O   LEU A 495     138.636 140.913 181.228  1.00  0.78           O
ATOM   3965  CB  LEU A 495     141.017 141.359 183.441  1.00  0.78           C
ATOM   3966  CG  LEU A 495     141.407 140.922 184.864  1.00  0.78           C
ATOM   3967  CD1 LEU A 495     141.954 142.132 185.629  1.00  0.78           C
ATOM   3968  CD2 LEU A 495     140.227 140.331 185.638  1.00  0.78           C
ATOM   3969  N   SER A 496     140.634 141.425 180.348  1.00  0.80           N
ATOM   3970  CA  SER A 496     140.106 142.019 179.125  1.00  0.80           C
ATOM   3971  C   SER A 496     139.444 141.046 178.157  1.00  0.80           C
ATOM   3972  O   SER A 496     138.400 141.349 177.587  1.00  0.80           O
ATOM   3973  CB  SER A 496     141.201 142.774 178.334  1.00  0.80           C
ATOM   3974  OG  SER A 496     141.697 143.878 179.091  1.00  0.80           O
ATOM   3975  N   VAL A 497     140.043 139.863 177.905  1.00  0.80           N
ATOM   3976  CA  VAL A 497     139.512 138.857 176.986  1.00  0.80           C
ATOM   3977  C   VAL A 497     138.285 138.138 177.502  1.00  0.80           C
ATOM   3978  O   VAL A 497     137.329 137.913 176.762  1.00  0.80           O
ATOM   3979  CB  VAL A 497     140.570 137.821 176.602  1.00  0.80           C
ATOM   3980  CG1 VAL A 497     139.983 136.654 175.774  1.00  0.80           C
ATOM   3981  CG2 VAL A 497     141.670 138.517 175.781  1.00  0.80           C
ATOM   3982  N   TYR A 498     138.279 137.738 178.788  1.00  0.80           N
ATOM   3983  CA  TYR A 498     137.170 137.002 179.368  1.00  0.80           C
ATOM   3984  C   TYR A 498     135.923 137.871 179.488  1.00  0.80           C
ATOM   3985  O   TYR A 498     134.792 137.405 179.365  1.00  0.80           O
ATOM   3986  CB  TYR A 498     137.605 136.447 180.746  1.00  0.80           C
ATOM   3987  CG  TYR A 498     136.854 135.207 181.142  1.00  0.80           C
ATOM   3988  CD1 TYR A 498     137.528 133.974 181.127  1.00  0.80           C
ATOM   3989  CD2 TYR A 498     135.509 135.244 181.556  1.00  0.80           C
ATOM   3990  CE1 TYR A 498     136.884 132.808 181.547  1.00  0.80           C
ATOM   3991  CE2 TYR A 498     134.859 134.068 181.955  1.00  0.80           C
ATOM   3992  CZ  TYR A 498     135.564 132.863 181.975  1.00  0.80           C
ATOM   3993  OH  TYR A 498     134.984 131.677 182.425  1.00  0.80           O
ATOM   3994  N   ARG A 499     136.130 139.181 179.725  1.00  0.77           N
ATOM   3995  CA  ARG A 499     135.080 140.164 179.845  1.00  0.77           C
ATOM   3996  C   ARG A 499     134.150 140.272 178.642  1.00  0.77           C
ATOM   3997  O   ARG A 499     134.611 140.622 177.554  1.00  0.77           O
ATOM   3998  CB  ARG A 499     135.704 141.548 180.130  1.00  0.77           C
ATOM   3999  CG  ARG A 499     134.719 142.666 180.517  1.00  0.77           C
ATOM   4000  CD  ARG A 499     135.412 143.995 180.846  1.00  0.77           C
ATOM   4001  NE  ARG A 499     136.264 143.778 182.055  1.00  0.77           N
ATOM   4002  CZ  ARG A 499     137.324 144.517 182.399  1.00  0.77           C
ATOM   4003  NH1 ARG A 499     137.955 144.265 183.543  1.00  0.77           N
ATOM   4004  NH2 ARG A 499     137.771 145.510 181.634  1.00  0.77           N
ATOM   4005  N   PRO A 500     132.843 140.010 178.741  1.00  0.79           N
ATOM   4006  CA  PRO A 500     131.924 140.262 177.646  1.00  0.79           C
ATOM   4007  C   PRO A 500     131.910 141.730 177.217  1.00  0.79           C
ATOM   4008  O   PRO A 500     131.698 142.570 178.098  1.00  0.79           O
ATOM   4009  CB  PRO A 500     130.567 139.740 178.152  1.00  0.79           C
ATOM   4010  CG  PRO A 500     130.648 139.791 179.681  1.00  0.79           C
ATOM   4011  CD  PRO A 500     132.143 139.716 179.997  1.00  0.79           C
ATOM   4012  N   PRO A 501     132.104 142.139 175.964  1.00  0.77           N
ATOM   4013  CA  PRO A 501     132.016 143.546 175.573  1.00  0.77           C
ATOM   4014  C   PRO A 501     130.574 143.960 175.330  1.00  0.77           C
ATOM   4015  O   PRO A 501     130.288 144.676 174.377  1.00  0.77           O
ATOM   4016  CB  PRO A 501     132.866 143.611 174.294  1.00  0.77           C
ATOM   4017  CG  PRO A 501     132.763 142.215 173.682  1.00  0.77           C
ATOM   4018  CD  PRO A 501     132.694 141.308 174.905  1.00  0.77           C
ATOM   4019  N   ASP A 502     129.674 143.580 176.248  1.00  0.70           N
ATOM   4020  CA  ASP A 502     128.259 143.829 176.184  1.00  0.70           C
ATOM   4021  C   ASP A 502     127.836 144.535 177.472  1.00  0.70           C
ATOM   4022  O   ASP A 502     128.471 144.435 178.527  1.00  0.70           O
ATOM   4023  CB  ASP A 502     127.492 142.490 175.952  1.00  0.70           C
ATOM   4024  CG  ASP A 502     126.009 142.682 175.664  1.00  0.70           C
ATOM   4025  OD1 ASP A 502     125.255 143.006 176.616  1.00  0.70           O
ATOM   4026  OD2 ASP A 502     125.602 142.531 174.492  1.00  0.70           O
ATOM   4027  N   MET A 503     126.750 145.303 177.344  1.00  0.63           N
ATOM   4028  CA  MET A 503     125.960 145.903 178.393  1.00  0.63           C
ATOM   4029  C   MET A 503     124.592 146.191 177.798  1.00  0.63           C
ATOM   4030  O   MET A 503     123.793 146.966 178.323  1.00  0.63           O
ATOM   4031  CB  MET A 503     126.590 147.189 178.984  1.00  0.63           C
ATOM   4032  CG  MET A 503     126.990 148.290 177.972  1.00  0.63           C
ATOM   4033  SD  MET A 503     128.503 147.987 177.001  1.00  0.63           S
ATOM   4034  CE  MET A 503     129.673 148.056 178.384  1.00  0.63           C
ATOM   4035  N   ALA A 504     124.294 145.540 176.656  1.00  0.68           N
ATOM   4036  CA  ALA A 504     123.202 145.837 175.762  1.00  0.68           C
ATOM   4037  C   ALA A 504     121.863 145.418 176.328  1.00  0.68           C
ATOM   4038  O   ALA A 504     120.815 145.970 176.002  1.00  0.68           O
ATOM   4039  CB  ALA A 504     123.440 145.096 174.435  1.00  0.68           C
ATOM   4040  N   ARG A 505     121.882 144.430 177.237  1.00  0.62           N
ATOM   4041  CA  ARG A 505     120.700 143.951 177.916  1.00  0.62           C
ATOM   4042  C   ARG A 505     120.191 144.883 179.002  1.00  0.62           C
ATOM   4043  O   ARG A 505     119.038 144.770 179.399  1.00  0.62           O
ATOM   4044  CB  ARG A 505     120.980 142.566 178.543  1.00  0.62           C
ATOM   4045  CG  ARG A 505     121.347 141.469 177.527  1.00  0.62           C
ATOM   4046  CD  ARG A 505     120.305 141.253 176.431  1.00  0.62           C
ATOM   4047  NE  ARG A 505     120.725 140.050 175.657  1.00  0.62           N
ATOM   4048  CZ  ARG A 505     120.040 139.548 174.623  1.00  0.62           C
ATOM   4049  NH1 ARG A 505     120.461 138.429 174.045  1.00  0.62           N
ATOM   4050  NH2 ARG A 505     118.966 140.165 174.138  1.00  0.62           N
ATOM   4051  N   VAL A 506     121.012 145.842 179.477  1.00  0.69           N
ATOM   4052  CA  VAL A 506     120.584 146.778 180.505  1.00  0.69           C
ATOM   4053  C   VAL A 506     120.213 148.094 179.850  1.00  0.69           C
ATOM   4054  O   VAL A 506     121.056 148.797 179.288  1.00  0.69           O
ATOM   4055  CB  VAL A 506     121.658 147.021 181.559  1.00  0.69           C
ATOM   4056  CG1 VAL A 506     121.153 148.027 182.615  1.00  0.69           C
ATOM   4057  CG2 VAL A 506     122.000 145.686 182.242  1.00  0.69           C
ATOM   4058  N   ALA A 507     118.928 148.499 179.925  1.00  0.69           N
ATOM   4059  CA  ALA A 507     118.391 149.620 179.167  1.00  0.69           C
ATOM   4060  C   ALA A 507     119.087 150.958 179.427  1.00  0.69           C
ATOM   4061  O   ALA A 507     119.339 151.752 178.515  1.00  0.69           O
ATOM   4062  CB  ALA A 507     116.879 149.746 179.430  1.00  0.69           C
ATOM   4063  N   ALA A 508     119.467 151.191 180.693  1.00  0.72           N
ATOM   4064  CA  ALA A 508     120.125 152.394 181.146  1.00  0.72           C
ATOM   4065  C   ALA A 508     121.649 152.369 181.006  1.00  0.72           C
ATOM   4066  O   ALA A 508     122.305 153.382 181.225  1.00  0.72           O
ATOM   4067  CB  ALA A 508     119.773 152.581 182.632  1.00  0.72           C
ATOM   4068  N   ILE A 509     122.261 151.225 180.618  1.00  0.69           N
ATOM   4069  CA  ILE A 509     123.719 151.114 180.502  1.00  0.69           C
ATOM   4070  C   ILE A 509     124.161 150.826 179.065  1.00  0.69           C
ATOM   4071  O   ILE A 509     125.310 151.052 178.699  1.00  0.69           O
ATOM   4072  CB  ILE A 509     124.268 150.047 181.465  1.00  0.69           C
ATOM   4073  CG1 ILE A 509     123.846 150.328 182.931  1.00  0.69           C
ATOM   4074  CG2 ILE A 509     125.808 149.909 181.400  1.00  0.69           C
ATOM   4075  CD1 ILE A 509     124.415 151.631 183.511  1.00  0.69           C
ATOM   4076  N   GLN A 510     123.247 150.401 178.169  1.00  0.59           N
ATOM   4077  CA  GLN A 510     123.539 149.965 176.803  1.00  0.59           C
ATOM   4078  C   GLN A 510     124.349 150.901 175.910  1.00  0.59           C
ATOM   4079  O   GLN A 510     125.048 150.457 175.005  1.00  0.59           O
ATOM   4080  CB  GLN A 510     122.228 149.595 176.060  1.00  0.59           C
ATOM   4081  CG  GLN A 510     121.309 150.793 175.717  1.00  0.59           C
ATOM   4082  CD  GLN A 510     120.020 150.346 175.027  1.00  0.59           C
ATOM   4083  OE1 GLN A 510     120.024 149.818 173.916  1.00  0.59           O
ATOM   4084  NE2 GLN A 510     118.867 150.591 175.687  1.00  0.59           N
ATOM   4085  N   CYS A 511     124.276 152.226 176.137  1.00  0.73           N
ATOM   4086  CA  CYS A 511     124.970 153.210 175.330  1.00  0.73           C
ATOM   4087  C   CYS A 511     126.283 153.665 175.938  1.00  0.73           C
ATOM   4088  O   CYS A 511     126.917 154.590 175.432  1.00  0.73           O
ATOM   4089  CB  CYS A 511     124.078 154.454 175.076  1.00  0.73           C
ATOM   4090  SG  CYS A 511     123.997 155.678 176.432  1.00  0.73           S
ATOM   4091  N   LEU A 512     126.741 153.036 177.045  1.00  0.69           N
ATOM   4092  CA  LEU A 512     128.096 153.232 177.537  1.00  0.69           C
ATOM   4093  C   LEU A 512     129.099 152.855 176.459  1.00  0.69           C
ATOM   4094  O   LEU A 512     128.876 151.929 175.691  1.00  0.69           O
ATOM   4095  CB  LEU A 512     128.429 152.378 178.799  1.00  0.69           C
ATOM   4096  CG  LEU A 512     128.350 153.099 180.163  1.00  0.69           C
ATOM   4097  CD1 LEU A 512     129.364 154.246 180.282  1.00  0.69           C
ATOM   4098  CD2 LEU A 512     126.931 153.558 180.511  1.00  0.69           C
ATOM   4099  N   SER A 513     130.232 153.568 176.363  1.00  0.73           N
ATOM   4100  CA  SER A 513     131.227 153.250 175.351  1.00  0.73           C
ATOM   4101  C   SER A 513     132.153 152.144 175.849  1.00  0.73           C
ATOM   4102  O   SER A 513     132.877 152.397 176.818  1.00  0.73           O
ATOM   4103  CB  SER A 513     132.052 154.508 174.987  1.00  0.73           C
ATOM   4104  OG  SER A 513     132.865 154.283 173.836  1.00  0.73           O
ATOM   4105  N   PRO A 514     132.207 150.914 175.303  1.00  0.73           N
ATOM   4106  CA  PRO A 514     132.951 149.827 175.947  1.00  0.73           C
ATOM   4107  C   PRO A 514     134.445 149.871 175.647  1.00  0.73           C
ATOM   4108  O   PRO A 514     135.046 148.861 175.298  1.00  0.73           O
ATOM   4109  CB  PRO A 514     132.258 148.557 175.411  1.00  0.73           C
ATOM   4110  CG  PRO A 514     131.664 148.964 174.064  1.00  0.73           C
ATOM   4111  CD  PRO A 514     131.207 150.386 174.358  1.00  0.73           C
ATOM   4112  N   SER A 515     135.070 151.031 175.869  1.00  0.73           N
ATOM   4113  CA  SER A 515     136.468 151.289 175.579  1.00  0.73           C
ATOM   4114  C   SER A 515     137.035 152.337 176.510  1.00  0.73           C
ATOM   4115  O   SER A 515     138.245 152.541 176.567  1.00  0.73           O
ATOM   4116  CB  SER A 515     136.638 151.786 174.119  1.00  0.73           C
ATOM   4117  OG  SER A 515     135.734 152.847 173.796  1.00  0.73           O
ATOM   4118  N   GLU A 516     136.156 152.958 177.312  1.00  0.69           N
ATOM   4119  CA  GLU A 516     136.485 153.984 178.273  1.00  0.69           C
ATOM   4120  C   GLU A 516     136.691 153.366 179.654  1.00  0.69           C
ATOM   4121  O   GLU A 516     136.157 152.280 179.913  1.00  0.69           O
ATOM   4122  CB  GLU A 516     135.325 155.011 178.374  1.00  0.69           C
ATOM   4123  CG  GLU A 516     135.059 155.787 177.060  1.00  0.69           C
ATOM   4124  CD  GLU A 516     136.008 156.969 176.870  1.00  0.69           C
ATOM   4125  OE1 GLU A 516     137.246 156.755 176.883  1.00  0.69           O
ATOM   4126  OE2 GLU A 516     135.485 158.103 176.720  1.00  0.69           O
ATOM   4127  N   PRO A 517     137.381 154.006 180.603  1.00  0.74           N
ATOM   4128  CA  PRO A 517     137.519 153.424 181.932  1.00  0.74           C
ATOM   4129  C   PRO A 517     136.326 153.822 182.772  1.00  0.74           C
ATOM   4130  O   PRO A 517     136.059 155.009 182.932  1.00  0.74           O
ATOM   4131  CB  PRO A 517     138.784 154.089 182.520  1.00  0.74           C
ATOM   4132  CG  PRO A 517     139.549 154.614 181.302  1.00  0.74           C
ATOM   4133  CD  PRO A 517     138.428 155.001 180.338  1.00  0.74           C
ATOM   4134  N   ALA A 518     135.580 152.862 183.328  1.00  0.78           N
ATOM   4135  CA  ALA A 518     134.408 153.190 184.103  1.00  0.78           C
ATOM   4136  C   ALA A 518     133.990 152.018 184.962  1.00  0.78           C
ATOM   4137  O   ALA A 518     134.423 150.884 184.756  1.00  0.78           O
ATOM   4138  CB  ALA A 518     133.225 153.610 183.196  1.00  0.78           C
ATOM   4139  N   ALA A 519     133.109 152.264 185.943  1.00  0.80           N
ATOM   4140  CA  ALA A 519     132.468 151.205 186.682  1.00  0.80           C
ATOM   4141  C   ALA A 519     130.970 151.409 186.693  1.00  0.80           C
ATOM   4142  O   ALA A 519     130.471 152.470 187.053  1.00  0.80           O
ATOM   4143  CB  ALA A 519     133.021 151.093 188.106  1.00  0.80           C
ATOM   4144  N   SER A 520     130.207 150.385 186.275  1.00  0.80           N
ATOM   4145  CA  SER A 520     128.752 150.434 186.229  1.00  0.80           C
ATOM   4146  C   SER A 520     128.207 149.655 187.395  1.00  0.80           C
ATOM   4147  O   SER A 520     128.225 148.428 187.381  1.00  0.80           O
ATOM   4148  CB  SER A 520     128.216 149.800 184.915  1.00  0.80           C
ATOM   4149  OG  SER A 520     126.789 149.829 184.833  1.00  0.80           O
ATOM   4150  N   LEU A 521     127.702 150.330 188.444  1.00  0.79           N
ATOM   4151  CA  LEU A 521     127.236 149.657 189.642  1.00  0.79           C
ATOM   4152  C   LEU A 521     125.712 149.589 189.676  1.00  0.79           C
ATOM   4153  O   LEU A 521     125.080 150.581 190.052  1.00  0.79           O
ATOM   4154  CB  LEU A 521     127.670 150.395 190.943  1.00  0.79           C
ATOM   4155  CG  LEU A 521     129.170 150.406 191.322  1.00  0.79           C
ATOM   4156  CD1 LEU A 521     129.853 149.051 191.107  1.00  0.79           C
ATOM   4157  CD2 LEU A 521     129.941 151.527 190.622  1.00  0.79           C
ATOM   4158  N   PRO A 522     125.054 148.464 189.382  1.00  0.78           N
ATOM   4159  CA  PRO A 522     123.598 148.460 189.340  1.00  0.78           C
ATOM   4160  C   PRO A 522     123.034 148.169 190.706  1.00  0.78           C
ATOM   4161  O   PRO A 522     123.023 147.017 191.121  1.00  0.78           O
ATOM   4162  CB  PRO A 522     123.248 147.321 188.365  1.00  0.78           C
ATOM   4163  CG  PRO A 522     124.466 146.402 188.418  1.00  0.78           C
ATOM   4164  CD  PRO A 522     125.617 147.383 188.568  1.00  0.78           C
ATOM   4165  N   LEU A 523     122.499 149.192 191.398  1.00  0.74           N
ATOM   4166  CA  LEU A 523     122.043 149.114 192.773  1.00  0.74           C
ATOM   4167  C   LEU A 523     120.494 149.107 192.859  1.00  0.74           C
ATOM   4168  O   LEU A 523     119.909 150.116 193.255  1.00  0.74           O
ATOM   4169  CB  LEU A 523     122.603 150.317 193.611  1.00  0.74           C
ATOM   4170  CG  LEU A 523     124.096 150.719 193.483  1.00  0.74           C
ATOM   4171  CD1 LEU A 523     124.470 151.756 194.550  1.00  0.74           C
ATOM   4172  CD2 LEU A 523     125.048 149.542 193.575  1.00  0.74           C
ATOM   4173  N   PRO A 524     119.728 148.055 192.521  1.00  0.54           N
ATOM   4174  CA  PRO A 524     118.289 148.033 192.723  1.00  0.54           C
ATOM   4175  C   PRO A 524     117.583 148.776 191.607  1.00  0.54           C
ATOM   4176  O   PRO A 524     117.693 148.386 190.445  1.00  0.54           O
ATOM   4177  CB  PRO A 524     117.944 146.535 192.734  1.00  0.54           C
ATOM   4178  CG  PRO A 524     118.976 145.891 191.811  1.00  0.54           C
ATOM   4179  CD  PRO A 524     120.204 146.793 191.968  1.00  0.54           C
ATOM   4180  N   ASN A 525     116.863 149.865 191.923  1.00  0.69           N
ATOM   4181  CA  ASN A 525     116.104 150.596 190.918  1.00  0.69           C
ATOM   4182  C   ASN A 525     116.896 151.775 190.364  1.00  0.69           C
ATOM   4183  O   ASN A 525     116.543 152.384 189.352  1.00  0.69           O
ATOM   4184  CB  ASN A 525     114.795 151.146 191.538  1.00  0.69           C
ATOM   4185  CG  ASN A 525     113.880 149.989 191.926  1.00  0.69           C
ATOM   4186  OD1 ASN A 525     113.755 148.995 191.210  1.00  0.69           O
ATOM   4187  ND2 ASN A 525     113.190 150.109 193.084  1.00  0.69           N
ATOM   4188  N   VAL A 526     118.032 152.087 191.002  1.00  0.77           N
ATOM   4189  CA  VAL A 526     118.962 153.119 190.603  1.00  0.77           C
ATOM   4190  C   VAL A 526     120.228 152.428 190.122  1.00  0.77           C
ATOM   4191  O   VAL A 526     120.409 151.219 190.263  1.00  0.77           O
ATOM   4192  CB  VAL A 526     119.234 154.123 191.724  1.00  0.77           C
ATOM   4193  CG1 VAL A 526     117.933 154.900 192.018  1.00  0.77           C
ATOM   4194  CG2 VAL A 526     119.738 153.435 193.006  1.00  0.77           C
ATOM   4195  N   THR A 527     121.135 153.144 189.453  1.00  0.78           N
ATOM   4196  CA  THR A 527     122.468 152.634 189.153  1.00  0.78           C
ATOM   4197  C   THR A 527     123.388 153.814 189.087  1.00  0.78           C
ATOM   4198  O   THR A 527     122.971 154.936 188.799  1.00  0.78           O
ATOM   4199  CB  THR A 527     122.579 151.735 187.914  1.00  0.78           C
ATOM   4200  OG1 THR A 527     123.907 151.331 187.621  1.00  0.78           O
ATOM   4201  CG2 THR A 527     122.062 152.376 186.639  1.00  0.78           C
ATOM   4202  N   PHE A 528     124.663 153.584 189.427  1.00  0.80           N
ATOM   4203  CA  PHE A 528     125.642 154.633 189.520  1.00  0.80           C
ATOM   4204  C   PHE A 528     126.812 154.258 188.652  1.00  0.80           C
ATOM   4205  O   PHE A 528     127.310 153.134 188.684  1.00  0.80           O
ATOM   4206  CB  PHE A 528     126.152 154.855 190.962  1.00  0.80           C
ATOM   4207  CG  PHE A 528     125.052 155.364 191.855  1.00  0.80           C
ATOM   4208  CD1 PHE A 528     124.193 154.462 192.500  1.00  0.80           C
ATOM   4209  CD2 PHE A 528     124.879 156.739 192.082  1.00  0.80           C
ATOM   4210  CE1 PHE A 528     123.196 154.914 193.372  1.00  0.80           C
ATOM   4211  CE2 PHE A 528     123.889 157.194 192.966  1.00  0.80           C
ATOM   4212  CZ  PHE A 528     123.064 156.280 193.625  1.00  0.80           C
ATOM   4213  N   VAL A 529     127.275 155.214 187.840  1.00  0.79           N
ATOM   4214  CA  VAL A 529     128.378 155.005 186.930  1.00  0.79           C
ATOM   4215  C   VAL A 529     129.549 155.835 187.410  1.00  0.79           C
ATOM   4216  O   VAL A 529     129.456 157.054 187.533  1.00  0.79           O
ATOM   4217  CB  VAL A 529     128.012 155.368 185.497  1.00  0.79           C
ATOM   4218  CG1 VAL A 529     129.218 155.154 184.557  1.00  0.79           C
ATOM   4219  CG2 VAL A 529     126.821 154.493 185.051  1.00  0.79           C
ATOM   4220  N   ILE A 530     130.688 155.185 187.705  1.00  0.79           N
ATOM   4221  CA  ILE A 530     131.920 155.870 188.072  1.00  0.79           C
ATOM   4222  C   ILE A 530     132.712 156.111 186.810  1.00  0.79           C
ATOM   4223  O   ILE A 530     132.871 155.201 185.997  1.00  0.79           O
ATOM   4224  CB  ILE A 530     132.814 155.099 189.041  1.00  0.79           C
ATOM   4225  CG1 ILE A 530     132.007 154.411 190.164  1.00  0.79           C
ATOM   4226  CG2 ILE A 530     133.896 156.048 189.611  1.00  0.79           C
ATOM   4227  CD1 ILE A 530     131.258 155.338 191.120  1.00  0.79           C
ATOM   4228  N   SER A 531     133.227 157.332 186.593  1.00  0.78           N
ATOM   4229  CA  SER A 531     133.933 157.629 185.359  1.00  0.78           C
ATOM   4230  C   SER A 531     134.965 158.742 185.527  1.00  0.78           C
ATOM   4231  O   SER A 531     134.927 159.478 186.513  1.00  0.78           O
ATOM   4232  CB  SER A 531     132.941 157.988 184.211  1.00  0.78           C
ATOM   4233  OG  SER A 531     132.127 159.121 184.521  1.00  0.78           O
ATOM   4234  N   PRO A 532     135.929 158.902 184.608  1.00  0.75           N
ATOM   4235  CA  PRO A 532     136.931 159.965 184.703  1.00  0.75           C
ATOM   4236  C   PRO A 532     136.483 161.160 183.894  1.00  0.75           C
ATOM   4237  O   PRO A 532     137.138 162.195 183.912  1.00  0.75           O
ATOM   4238  CB  PRO A 532     138.175 159.331 184.055  1.00  0.75           C
ATOM   4239  CG  PRO A 532     137.606 158.385 182.997  1.00  0.75           C
ATOM   4240  CD  PRO A 532     136.369 157.835 183.699  1.00  0.75           C
ATOM   4241  N   SER A 533     135.398 161.036 183.125  1.00  0.74           N
ATOM   4242  CA  SER A 533     134.867 162.100 182.301  1.00  0.74           C
ATOM   4243  C   SER A 533     133.362 161.978 182.292  1.00  0.74           C
ATOM   4244  O   SER A 533     132.793 160.989 182.749  1.00  0.74           O
ATOM   4245  CB  SER A 533     135.415 162.077 180.847  1.00  0.74           C
ATOM   4246  OG  SER A 533     135.099 160.848 180.189  1.00  0.74           O
ATOM   4247  N   TYR A 534     132.650 163.005 181.800  1.00  0.71           N
ATOM   4248  CA  TYR A 534     131.207 162.947 181.673  1.00  0.71           C
ATOM   4249  C   TYR A 534     130.821 162.149 180.436  1.00  0.71           C
ATOM   4250  O   TYR A 534     131.022 162.608 179.318  1.00  0.71           O
ATOM   4251  CB  TYR A 534     130.599 164.367 181.535  1.00  0.71           C
ATOM   4252  CG  TYR A 534     130.878 165.205 182.754  1.00  0.71           C
ATOM   4253  CD1 TYR A 534     130.047 165.132 183.885  1.00  0.71           C
ATOM   4254  CD2 TYR A 534     131.958 166.105 182.762  1.00  0.71           C
ATOM   4255  CE1 TYR A 534     130.291 165.948 185.003  1.00  0.71           C
ATOM   4256  CE2 TYR A 534     132.197 166.925 183.873  1.00  0.71           C
ATOM   4257  CZ  TYR A 534     131.362 166.852 184.990  1.00  0.71           C
ATOM   4258  OH  TYR A 534     131.578 167.754 186.053  1.00  0.71           O
ATOM   4259  N   VAL A 535     130.258 160.937 180.620  1.00  0.73           N
ATOM   4260  CA  VAL A 535     129.961 160.051 179.499  1.00  0.73           C
ATOM   4261  C   VAL A 535     128.460 159.903 179.288  1.00  0.73           C
ATOM   4262  O   VAL A 535     127.978 159.897 178.162  1.00  0.73           O
ATOM   4263  CB  VAL A 535     130.567 158.660 179.735  1.00  0.73           C
ATOM   4264  CG1 VAL A 535     130.339 157.730 178.524  1.00  0.73           C
ATOM   4265  CG2 VAL A 535     132.085 158.780 179.974  1.00  0.73           C
ATOM   4266  N   ILE A 536     127.660 159.795 180.368  1.00  0.71           N
ATOM   4267  CA  ILE A 536     126.237 159.483 180.278  1.00  0.71           C
ATOM   4268  C   ILE A 536     125.404 160.582 180.910  1.00  0.71           C
ATOM   4269  O   ILE A 536     125.758 161.166 181.937  1.00  0.71           O
ATOM   4270  CB  ILE A 536     125.920 158.090 180.858  1.00  0.71           C
ATOM   4271  CG1 ILE A 536     125.522 157.102 179.738  1.00  0.71           C
ATOM   4272  CG2 ILE A 536     124.830 158.078 181.960  1.00  0.71           C
ATOM   4273  CD1 ILE A 536     126.642 156.793 178.739  1.00  0.71           C
ATOM   4274  N   LYS A 537     124.241 160.886 180.294  1.00  0.69           N
ATOM   4275  CA  LYS A 537     123.228 161.766 180.840  1.00  0.69           C
ATOM   4276  C   LYS A 537     122.602 161.238 182.125  1.00  0.69           C
ATOM   4277  O   LYS A 537     121.800 160.307 182.128  1.00  0.69           O
ATOM   4278  CB  LYS A 537     122.120 162.009 179.781  1.00  0.69           C
ATOM   4279  CG  LYS A 537     120.811 162.677 180.257  1.00  0.69           C
ATOM   4280  CD  LYS A 537     120.967 164.118 180.769  1.00  0.69           C
ATOM   4281  CE  LYS A 537     119.733 164.628 181.525  1.00  0.69           C
ATOM   4282  NZ  LYS A 537     119.683 164.030 182.881  1.00  0.69           N
ATOM   4283  N   GLY A 538     122.900 161.874 183.269  1.00  0.77           N
ATOM   4284  CA  GLY A 538     122.238 161.523 184.514  1.00  0.77           C
ATOM   4285  C   GLY A 538     122.171 162.688 185.438  1.00  0.77           C
ATOM   4286  O   GLY A 538     121.838 163.800 185.024  1.00  0.77           O
ATOM   4287  N   VAL A 539     122.469 162.413 186.715  1.00  0.76           N
ATOM   4288  CA  VAL A 539     122.713 163.375 187.770  1.00  0.76           C
ATOM   4289  C   VAL A 539     124.150 163.141 188.198  1.00  0.76           C
ATOM   4290  O   VAL A 539     124.477 162.093 188.751  1.00  0.76           O
ATOM   4291  CB  VAL A 539     121.758 163.136 188.938  1.00  0.76           C
ATOM   4292  CG1 VAL A 539     122.066 164.047 190.135  1.00  0.76           C
ATOM   4293  CG2 VAL A 539     120.312 163.380 188.468  1.00  0.76           C
ATOM   4294  N   SER A 540     125.068 164.086 187.907  1.00  0.79           N
ATOM   4295  CA  SER A 540     126.496 163.802 187.965  1.00  0.79           C
ATOM   4296  C   SER A 540     127.176 164.516 189.107  1.00  0.79           C
ATOM   4297  O   SER A 540     127.137 165.736 189.239  1.00  0.79           O
ATOM   4298  CB  SER A 540     127.262 164.195 186.676  1.00  0.79           C
ATOM   4299  OG  SER A 540     126.630 163.666 185.508  1.00  0.79           O
ATOM   4300  N   LEU A 541     127.850 163.748 189.973  1.00  0.78           N
ATOM   4301  CA  LEU A 541     128.516 164.259 191.147  1.00  0.78           C
ATOM   4302  C   LEU A 541     130.011 164.178 190.960  1.00  0.78           C
ATOM   4303  O   LEU A 541     130.602 163.107 190.839  1.00  0.78           O
ATOM   4304  CB  LEU A 541     128.138 163.476 192.421  1.00  0.78           C
ATOM   4305  CG  LEU A 541     126.671 163.659 192.859  1.00  0.78           C
ATOM   4306  CD1 LEU A 541     125.703 162.653 192.215  1.00  0.78           C
ATOM   4307  CD2 LEU A 541     126.600 163.625 194.384  1.00  0.78           C
ATOM   4308  N   THR A 542     130.669 165.339 190.931  1.00  0.76           N
ATOM   4309  CA  THR A 542     132.085 165.436 190.630  1.00  0.76           C
ATOM   4310  C   THR A 542     132.845 165.525 191.917  1.00  0.76           C
ATOM   4311  O   THR A 542     132.623 166.423 192.726  1.00  0.76           O
ATOM   4312  CB  THR A 542     132.381 166.647 189.770  1.00  0.76           C
ATOM   4313  OG1 THR A 542     131.658 166.486 188.561  1.00  0.76           O
ATOM   4314  CG2 THR A 542     133.876 166.753 189.437  1.00  0.76           C
ATOM   4315  N   ILE A 543     133.763 164.573 192.161  1.00  0.71           N
ATOM   4316  CA  ILE A 543     134.617 164.575 193.334  1.00  0.71           C
ATOM   4317  C   ILE A 543     135.591 165.743 193.299  1.00  0.71           C
ATOM   4318  O   ILE A 543     136.303 165.969 192.324  1.00  0.71           O
ATOM   4319  CB  ILE A 543     135.331 163.237 193.499  1.00  0.71           C
ATOM   4320  CG1 ILE A 543     134.287 162.137 193.828  1.00  0.71           C
ATOM   4321  CG2 ILE A 543     136.427 163.325 194.581  1.00  0.71           C
ATOM   4322  CD1 ILE A 543     134.882 160.731 193.961  1.00  0.71           C
ATOM   4323  N   THR A 544     135.616 166.537 194.384  1.00  0.69           N
ATOM   4324  CA  THR A 544     136.363 167.785 194.454  1.00  0.69           C
ATOM   4325  C   THR A 544     137.642 167.666 195.249  1.00  0.69           C
ATOM   4326  O   THR A 544     138.398 168.626 195.360  1.00  0.69           O
ATOM   4327  CB  THR A 544     135.534 168.896 195.093  1.00  0.69           C
ATOM   4328  OG1 THR A 544     134.968 168.474 196.330  1.00  0.69           O
ATOM   4329  CG2 THR A 544     134.366 169.244 194.162  1.00  0.69           C
ATOM   4330  N   THR A 545     137.942 166.481 195.813  1.00  0.68           N
ATOM   4331  CA  THR A 545     139.149 166.281 196.609  1.00  0.68           C
ATOM   4332  C   THR A 545     140.327 165.805 195.764  1.00  0.68           C
ATOM   4333  O   THR A 545     141.490 165.988 196.126  1.00  0.68           O
ATOM   4334  CB  THR A 545     138.927 165.267 197.734  1.00  0.68           C
ATOM   4335  OG1 THR A 545     138.598 163.972 197.240  1.00  0.68           O
ATOM   4336  CG2 THR A 545     137.777 165.730 198.654  1.00  0.68           C
ATOM   4337  N   THR A 546     140.040 165.200 194.590  1.00  0.68           N
ATOM   4338  CA  THR A 546     141.010 164.628 193.661  1.00  0.68           C
ATOM   4339  C   THR A 546     141.985 165.617 193.053  1.00  0.68           C
ATOM   4340  O   THR A 546     141.638 166.730 192.670  1.00  0.68           O
ATOM   4341  CB  THR A 546     140.382 163.839 192.511  1.00  0.68           C
ATOM   4342  OG1 THR A 546     139.260 164.517 191.961  1.00  0.68           O
ATOM   4343  CG2 THR A 546     139.870 162.494 193.038  1.00  0.68           C
ATOM   4344  N   ILE A 547     143.266 165.208 192.917  1.00  0.59           N
ATOM   4345  CA  ILE A 547     144.284 165.979 192.209  1.00  0.59           C
ATOM   4346  C   ILE A 547     144.105 165.884 190.703  1.00  0.59           C
ATOM   4347  O   ILE A 547     144.241 166.857 189.964  1.00  0.59           O
ATOM   4348  CB  ILE A 547     145.686 165.500 192.586  1.00  0.59           C
ATOM   4349  CG1 ILE A 547     145.928 165.691 194.103  1.00  0.59           C
ATOM   4350  CG2 ILE A 547     146.768 166.230 191.751  1.00  0.59           C
ATOM   4351  CD1 ILE A 547     147.223 165.023 194.569  1.00  0.59           C
ATOM   4352  N   VAL A 548     143.805 164.667 190.210  1.00  0.63           N
ATOM   4353  CA  VAL A 548     143.601 164.372 188.804  1.00  0.63           C
ATOM   4354  C   VAL A 548     142.445 165.167 188.201  1.00  0.63           C
ATOM   4355  O   VAL A 548     141.331 165.170 188.725  1.00  0.63           O
ATOM   4356  CB  VAL A 548     143.380 162.872 188.613  1.00  0.63           C
ATOM   4357  CG1 VAL A 548     143.109 162.517 187.136  1.00  0.63           C
ATOM   4358  CG2 VAL A 548     144.616 162.102 189.125  1.00  0.63           C
ATOM   4359  N   ALA A 549     142.703 165.848 187.064  1.00  0.46           N
ATOM   4360  CA  ALA A 549     141.706 166.525 186.274  1.00  0.46           C
ATOM   4361  C   ALA A 549     141.810 166.011 184.835  1.00  0.46           C
ATOM   4362  O   ALA A 549     142.906 165.936 184.286  1.00  0.46           O
ATOM   4363  CB  ALA A 549     141.900 168.052 186.321  1.00  0.46           C
ATOM   4364  N   THR A 550     140.717 165.621 184.142  1.00  0.46           N
ATOM   4365  CA  THR A 550     139.317 165.550 184.567  1.00  0.46           C
ATOM   4366  C   THR A 550     139.092 164.639 185.763  1.00  0.46           C
ATOM   4367  O   THR A 550     139.551 163.501 185.819  1.00  0.46           O
ATOM   4368  CB  THR A 550     138.380 165.105 183.448  1.00  0.46           C
ATOM   4369  OG1 THR A 550     138.625 165.863 182.273  1.00  0.46           O
ATOM   4370  CG2 THR A 550     136.904 165.335 183.815  1.00  0.46           C
ATOM   4371  N   SER A 551     138.421 165.187 186.794  1.00  0.60           N
ATOM   4372  CA  SER A 551     138.161 164.562 188.078  1.00  0.60           C
ATOM   4373  C   SER A 551     137.269 163.345 188.026  1.00  0.60           C
ATOM   4374  O   SER A 551     136.447 163.198 187.130  1.00  0.60           O
ATOM   4375  CB  SER A 551     137.540 165.564 189.082  1.00  0.60           C
ATOM   4376  OG  SER A 551     138.321 166.759 189.133  1.00  0.60           O
ATOM   4377  N   ILE A 552     137.390 162.428 189.015  1.00  0.72           N
ATOM   4378  CA  ILE A 552     136.441 161.331 189.184  1.00  0.72           C
ATOM   4379  C   ILE A 552     135.010 161.844 189.340  1.00  0.72           C
ATOM   4380  O   ILE A 552     134.713 162.702 190.172  1.00  0.72           O
ATOM   4381  CB  ILE A 552     136.791 160.448 190.386  1.00  0.72           C
ATOM   4382  CG1 ILE A 552     138.187 159.805 190.216  1.00  0.72           C
ATOM   4383  CG2 ILE A 552     135.717 159.352 190.603  1.00  0.72           C
ATOM   4384  CD1 ILE A 552     138.693 159.112 191.488  1.00  0.72           C
ATOM   4385  N   ILE A 553     134.097 161.316 188.511  1.00  0.79           N
ATOM   4386  CA  ILE A 553     132.701 161.701 188.467  1.00  0.79           C
ATOM   4387  C   ILE A 553     131.875 160.469 188.781  1.00  0.79           C
ATOM   4388  O   ILE A 553     132.197 159.348 188.385  1.00  0.79           O
ATOM   4389  CB  ILE A 553     132.312 162.292 187.109  1.00  0.79           C
ATOM   4390  CG1 ILE A 553     133.114 163.582 186.820  1.00  0.79           C
ATOM   4391  CG2 ILE A 553     130.802 162.609 187.023  1.00  0.79           C
ATOM   4392  CD1 ILE A 553     133.501 163.705 185.347  1.00  0.79           C
ATOM   4393  N   ILE A 554     130.793 160.645 189.557  1.00  0.79           N
ATOM   4394  CA  ILE A 554     129.835 159.603 189.873  1.00  0.79           C
ATOM   4395  C   ILE A 554     128.504 160.035 189.293  1.00  0.79           C
ATOM   4396  O   ILE A 554     127.901 161.012 189.733  1.00  0.79           O
ATOM   4397  CB  ILE A 554     129.704 159.391 191.377  1.00  0.79           C
ATOM   4398  CG1 ILE A 554     131.043 158.932 191.984  1.00  0.79           C
ATOM   4399  CG2 ILE A 554     128.575 158.382 191.694  1.00  0.79           C
ATOM   4400  CD1 ILE A 554     131.213 159.459 193.404  1.00  0.79           C
ATOM   4401  N   THR A 555     127.993 159.322 188.276  1.00  0.80           N
ATOM   4402  CA  THR A 555     126.748 159.690 187.609  1.00  0.80           C
ATOM   4403  C   THR A 555     125.646 158.753 188.033  1.00  0.80           C
ATOM   4404  O   THR A 555     125.715 157.547 187.817  1.00  0.80           O
ATOM   4405  CB  THR A 555     126.823 159.677 186.085  1.00  0.80           C
ATOM   4406  OG1 THR A 555     127.796 160.601 185.624  1.00  0.80           O
ATOM   4407  CG2 THR A 555     125.502 160.141 185.463  1.00  0.80           C
ATOM   4408  N   ALA A 556     124.581 159.296 188.652  1.00  0.81           N
ATOM   4409  CA  ALA A 556     123.406 158.556 189.053  1.00  0.81           C
ATOM   4410  C   ALA A 556     122.354 158.560 187.953  1.00  0.81           C
ATOM   4411  O   ALA A 556     122.056 159.597 187.352  1.00  0.81           O
ATOM   4412  CB  ALA A 556     122.819 159.188 190.329  1.00  0.81           C
ATOM   4413  N   ILE A 557     121.770 157.382 187.659  1.00  0.76           N
ATOM   4414  CA  ILE A 557     120.759 157.216 186.623  1.00  0.76           C
ATOM   4415  C   ILE A 557     119.680 156.222 187.088  1.00  0.76           C
ATOM   4416  O   ILE A 557     119.985 155.226 187.754  1.00  0.76           O
ATOM   4417  CB  ILE A 557     121.334 156.751 185.277  1.00  0.76           C
ATOM   4418  CG1 ILE A 557     122.325 155.596 185.481  1.00  0.76           C
ATOM   4419  CG2 ILE A 557     122.021 157.922 184.554  1.00  0.76           C
ATOM   4420  CD1 ILE A 557     122.805 154.932 184.189  1.00  0.76           C
ATOM   4421  N   PRO A 558     118.392 156.438 186.807  1.00  0.78           N
ATOM   4422  CA  PRO A 558     117.335 155.483 187.124  1.00  0.78           C
ATOM   4423  C   PRO A 558     117.266 154.370 186.087  1.00  0.78           C
ATOM   4424  O   PRO A 558     117.586 154.589 184.923  1.00  0.78           O
ATOM   4425  CB  PRO A 558     116.065 156.350 187.105  1.00  0.78           C
ATOM   4426  CG  PRO A 558     116.358 157.429 186.060  1.00  0.78           C
ATOM   4427  CD  PRO A 558     117.860 157.668 186.211  1.00  0.78           C
ATOM   4428  N   LEU A 559     116.853 153.155 186.497  1.00  0.70           N
ATOM   4429  CA  LEU A 559     116.827 151.959 185.665  1.00  0.70           C
ATOM   4430  C   LEU A 559     116.012 152.029 184.381  1.00  0.70           C
ATOM   4431  O   LEU A 559     116.494 151.658 183.315  1.00  0.70           O
ATOM   4432  CB  LEU A 559     116.280 150.810 186.547  1.00  0.70           C
ATOM   4433  CG  LEU A 559     115.942 149.471 185.860  1.00  0.70           C
ATOM   4434  CD1 LEU A 559     117.048 148.947 184.940  1.00  0.70           C
ATOM   4435  CD2 LEU A 559     115.533 148.436 186.922  1.00  0.70           C
ATOM   4436  N   ASN A 560     114.773 152.549 184.424  1.00  0.65           N
ATOM   4437  CA  ASN A 560     113.868 152.407 183.293  1.00  0.65           C
ATOM   4438  C   ASN A 560     114.054 153.517 182.269  1.00  0.65           C
ATOM   4439  O   ASN A 560     113.339 153.591 181.273  1.00  0.65           O
ATOM   4440  CB  ASN A 560     112.392 152.506 183.764  1.00  0.65           C
ATOM   4441  CG  ASN A 560     112.009 151.379 184.712  1.00  0.65           C
ATOM   4442  OD1 ASN A 560     112.624 150.325 184.827  1.00  0.65           O
ATOM   4443  ND2 ASN A 560     110.906 151.611 185.463  1.00  0.65           N
ATOM   4444  N   SER A 561     115.024 154.422 182.491  1.00  0.69           N
ATOM   4445  CA  SER A 561     115.290 155.506 181.565  1.00  0.69           C
ATOM   4446  C   SER A 561     116.359 155.087 180.585  1.00  0.69           C
ATOM   4447  O   SER A 561     117.448 154.657 180.964  1.00  0.69           O
ATOM   4448  CB  SER A 561     115.751 156.798 182.275  1.00  0.69           C
ATOM   4449  OG  SER A 561     115.689 157.923 181.395  1.00  0.69           O
ATOM   4450  N   THR A 562     116.060 155.189 179.279  1.00  0.68           N
ATOM   4451  CA  THR A 562     116.972 154.841 178.199  1.00  0.68           C
ATOM   4452  C   THR A 562     118.267 155.627 178.240  1.00  0.68           C
ATOM   4453  O   THR A 562     118.287 156.851 178.348  1.00  0.68           O
ATOM   4454  CB  THR A 562     116.340 155.053 176.826  1.00  0.68           C
ATOM   4455  OG1 THR A 562     115.159 154.274 176.715  1.00  0.68           O
ATOM   4456  CG2 THR A 562     117.261 154.617 175.676  1.00  0.68           C
ATOM   4457  N   CYS A 563     119.400 154.910 178.126  1.00  0.73           N
ATOM   4458  CA  CYS A 563     120.735 155.470 178.065  1.00  0.73           C
ATOM   4459  C   CYS A 563     120.930 156.468 176.924  1.00  0.73           C
ATOM   4460  O   CYS A 563     120.608 156.182 175.772  1.00  0.73           O
ATOM   4461  CB  CYS A 563     121.720 154.286 177.873  1.00  0.73           C
ATOM   4462  SG  CYS A 563     123.487 154.646 178.104  1.00  0.73           S
ATOM   4463  N   VAL A 564     121.532 157.640 177.214  1.00  0.70           N
ATOM   4464  CA  VAL A 564     121.986 158.563 176.185  1.00  0.70           C
ATOM   4465  C   VAL A 564     123.288 159.230 176.621  1.00  0.70           C
ATOM   4466  O   VAL A 564     123.463 159.641 177.770  1.00  0.70           O
ATOM   4467  CB  VAL A 564     120.914 159.567 175.765  1.00  0.70           C
ATOM   4468  CG1 VAL A 564     120.444 160.435 176.945  1.00  0.70           C
ATOM   4469  CG2 VAL A 564     121.388 160.439 174.582  1.00  0.70           C
ATOM   4470  N   SER A 565     124.274 159.286 175.700  1.00  0.69           N
ATOM   4471  CA  SER A 565     125.566 159.937 175.898  1.00  0.69           C
ATOM   4472  C   SER A 565     125.473 161.452 176.042  1.00  0.69           C
ATOM   4473  O   SER A 565     124.639 162.102 175.410  1.00  0.69           O
ATOM   4474  CB  SER A 565     126.558 159.602 174.747  1.00  0.69           C
ATOM   4475  OG  SER A 565     127.897 159.974 175.071  1.00  0.69           O
ATOM   4476  N   THR A 566     126.342 162.069 176.867  1.00  0.64           N
ATOM   4477  CA  THR A 566     126.419 163.525 176.991  1.00  0.64           C
ATOM   4478  C   THR A 566     127.411 164.125 176.013  1.00  0.64           C
ATOM   4479  O   THR A 566     128.551 163.700 175.890  1.00  0.64           O
ATOM   4480  CB  THR A 566     126.747 164.068 178.388  1.00  0.64           C
ATOM   4481  OG1 THR A 566     127.547 163.175 179.154  1.00  0.64           O
ATOM   4482  CG2 THR A 566     125.438 164.258 179.164  1.00  0.64           C
ATOM   4483  N   ASN A 567     126.982 165.185 175.293  1.00  0.57           N
ATOM   4484  CA  ASN A 567     127.844 165.931 174.385  1.00  0.57           C
ATOM   4485  C   ASN A 567     127.730 167.413 174.713  1.00  0.57           C
ATOM   4486  O   ASN A 567     128.708 168.102 174.993  1.00  0.57           O
ATOM   4487  CB  ASN A 567     127.416 165.740 172.901  1.00  0.57           C
ATOM   4488  CG  ASN A 567     127.753 164.337 172.407  1.00  0.57           C
ATOM   4489  OD1 ASN A 567     128.866 163.838 172.551  1.00  0.57           O
ATOM   4490  ND2 ASN A 567     126.779 163.680 171.736  1.00  0.57           N
ATOM   4491  N   TYR A 568     126.494 167.950 174.713  1.00  0.56           N
ATOM   4492  CA  TYR A 568     126.245 169.349 175.001  1.00  0.56           C
ATOM   4493  C   TYR A 568     126.023 169.566 176.493  1.00  0.56           C
ATOM   4494  O   TYR A 568     124.920 169.396 177.007  1.00  0.56           O
ATOM   4495  CB  TYR A 568     125.018 169.881 174.213  1.00  0.56           C
ATOM   4496  CG  TYR A 568     125.283 169.873 172.729  1.00  0.56           C
ATOM   4497  CD1 TYR A 568     124.886 168.785 171.931  1.00  0.56           C
ATOM   4498  CD2 TYR A 568     125.916 170.968 172.116  1.00  0.56           C
ATOM   4499  CE1 TYR A 568     125.127 168.788 170.549  1.00  0.56           C
ATOM   4500  CE2 TYR A 568     126.150 170.978 170.731  1.00  0.56           C
ATOM   4501  CZ  TYR A 568     125.757 169.885 169.951  1.00  0.56           C
ATOM   4502  OH  TYR A 568     125.986 169.880 168.562  1.00  0.56           O
ATOM   4503  N   LYS A 569     127.092 169.987 177.205  1.00  0.58           N
ATOM   4504  CA  LYS A 569     127.112 170.214 178.644  1.00  0.58           C
ATOM   4505  C   LYS A 569     126.781 168.988 179.517  1.00  0.58           C
ATOM   4506  O   LYS A 569     126.816 167.837 179.086  1.00  0.58           O
ATOM   4507  CB  LYS A 569     126.261 171.455 179.052  1.00  0.58           C
ATOM   4508  CG  LYS A 569     126.659 172.772 178.360  1.00  0.58           C
ATOM   4509  CD  LYS A 569     125.765 173.936 178.828  1.00  0.58           C
ATOM   4510  CE  LYS A 569     126.141 175.289 178.218  1.00  0.58           C
ATOM   4511  NZ  LYS A 569     125.212 176.337 178.703  1.00  0.58           N
ATOM   4512  N   TYR A 570     126.532 169.230 180.818  1.00  0.56           N
ATOM   4513  CA  TYR A 570     126.355 168.219 181.833  1.00  0.56           C
ATOM   4514  C   TYR A 570     125.636 168.873 183.006  1.00  0.56           C
ATOM   4515  O   TYR A 570     125.421 170.084 183.006  1.00  0.56           O
ATOM   4516  CB  TYR A 570     127.705 167.569 182.270  1.00  0.56           C
ATOM   4517  CG  TYR A 570     128.687 168.558 182.852  1.00  0.56           C
ATOM   4518  CD1 TYR A 570     128.661 168.847 184.225  1.00  0.56           C
ATOM   4519  CD2 TYR A 570     129.652 169.188 182.047  1.00  0.56           C
ATOM   4520  CE1 TYR A 570     129.567 169.752 184.786  1.00  0.56           C
ATOM   4521  CE2 TYR A 570     130.574 170.086 182.607  1.00  0.56           C
ATOM   4522  CZ  TYR A 570     130.533 170.358 183.981  1.00  0.56           C
ATOM   4523  OH  TYR A 570     131.478 171.215 184.575  1.00  0.56           O
ATOM   4524  N   ALA A 571     125.250 168.091 184.033  1.00  0.66           N
ATOM   4525  CA  ALA A 571     124.678 168.621 185.255  1.00  0.66           C
ATOM   4526  C   ALA A 571     125.568 168.263 186.433  1.00  0.66           C
ATOM   4527  O   ALA A 571     125.678 167.095 186.795  1.00  0.66           O
ATOM   4528  CB  ALA A 571     123.277 168.018 185.484  1.00  0.66           C
ATOM   4529  N   GLY A 572     126.232 169.264 187.054  1.00  0.69           N
ATOM   4530  CA  GLY A 572     127.080 169.051 188.224  1.00  0.69           C
ATOM   4531  C   GLY A 572     126.300 169.189 189.502  1.00  0.69           C
ATOM   4532  O   GLY A 572     125.368 169.984 189.585  1.00  0.69           O
ATOM   4533  N   GLN A 573     126.666 168.414 190.534  1.00  0.71           N
ATOM   4534  CA  GLN A 573     125.915 168.339 191.772  1.00  0.71           C
ATOM   4535  C   GLN A 573     126.838 168.172 192.957  1.00  0.71           C
ATOM   4536  O   GLN A 573     127.964 167.694 192.824  1.00  0.71           O
ATOM   4537  CB  GLN A 573     124.972 167.114 191.762  1.00  0.71           C
ATOM   4538  CG  GLN A 573     123.818 167.217 190.747  1.00  0.71           C
ATOM   4539  CD  GLN A 573     122.832 168.324 191.110  1.00  0.71           C
ATOM   4540  OE1 GLN A 573     122.653 168.698 192.269  1.00  0.71           O
ATOM   4541  NE2 GLN A 573     122.130 168.852 190.081  1.00  0.71           N
ATOM   4542  N   ASP A 574     126.352 168.570 194.149  1.00  0.70           N
ATOM   4543  CA  ASP A 574     127.073 168.447 195.395  1.00  0.70           C
ATOM   4544  C   ASP A 574     126.819 167.081 196.032  1.00  0.70           C
ATOM   4545  O   ASP A 574     125.813 166.417 195.777  1.00  0.70           O
ATOM   4546  CB  ASP A 574     126.668 169.602 196.345  1.00  0.70           C
ATOM   4547  CG  ASP A 574     127.652 169.791 197.491  1.00  0.70           C
ATOM   4548  OD1 ASP A 574     128.729 169.139 197.467  1.00  0.70           O
ATOM   4549  OD2 ASP A 574     127.323 170.590 198.400  1.00  0.70           O
ATOM   4550  N   LEU A 575     127.753 166.624 196.877  1.00  0.73           N
ATOM   4551  CA  LEU A 575     127.758 165.297 197.444  1.00  0.73           C
ATOM   4552  C   LEU A 575     127.552 165.419 198.942  1.00  0.73           C
ATOM   4553  O   LEU A 575     128.368 165.958 199.683  1.00  0.73           O
ATOM   4554  CB  LEU A 575     129.068 164.565 197.045  1.00  0.73           C
ATOM   4555  CG  LEU A 575     129.167 163.079 197.433  1.00  0.73           C
ATOM   4556  CD1 LEU A 575     130.193 162.330 196.571  1.00  0.73           C
ATOM   4557  CD2 LEU A 575     129.580 162.915 198.887  1.00  0.73           C
ATOM   4558  N   LEU A 576     126.400 164.921 199.436  1.00  0.73           N
ATOM   4559  CA  LEU A 576     125.968 165.110 200.806  1.00  0.73           C
ATOM   4560  C   LEU A 576     126.848 164.439 201.856  1.00  0.73           C
ATOM   4561  O   LEU A 576     127.069 163.229 201.851  1.00  0.73           O
ATOM   4562  CB  LEU A 576     124.513 164.611 200.990  1.00  0.73           C
ATOM   4563  CG  LEU A 576     123.449 165.356 200.157  1.00  0.73           C
ATOM   4564  CD1 LEU A 576     122.102 164.625 200.270  1.00  0.73           C
ATOM   4565  CD2 LEU A 576     123.291 166.821 200.586  1.00  0.73           C
ATOM   4566  N   VAL A 577     127.355 165.215 202.829  1.00  0.72           N
ATOM   4567  CA  VAL A 577     128.165 164.680 203.912  1.00  0.72           C
ATOM   4568  C   VAL A 577     127.291 164.159 205.037  1.00  0.72           C
ATOM   4569  O   VAL A 577     126.494 164.889 205.626  1.00  0.72           O
ATOM   4570  CB  VAL A 577     129.179 165.688 204.442  1.00  0.72           C
ATOM   4571  CG1 VAL A 577     130.102 165.016 205.479  1.00  0.72           C
ATOM   4572  CG2 VAL A 577     130.023 166.221 203.266  1.00  0.72           C
ATOM   4573  N   LEU A 578     127.406 162.851 205.353  1.00  0.66           N
ATOM   4574  CA  LEU A 578     126.706 162.243 206.467  1.00  0.66           C
ATOM   4575  C   LEU A 578     127.157 162.761 207.827  1.00  0.66           C
ATOM   4576  O   LEU A 578     128.297 163.160 208.040  1.00  0.66           O
ATOM   4577  CB  LEU A 578     126.812 160.699 206.455  1.00  0.66           C
ATOM   4578  CG  LEU A 578     126.112 160.012 205.269  1.00  0.66           C
ATOM   4579  CD1 LEU A 578     126.446 158.513 205.251  1.00  0.66           C
ATOM   4580  CD2 LEU A 578     124.590 160.202 205.298  1.00  0.66           C
ATOM   4581  N   ARG A 579     126.236 162.765 208.804  1.00  0.53           N
ATOM   4582  CA  ARG A 579     126.548 163.135 210.174  1.00  0.53           C
ATOM   4583  C   ARG A 579     126.255 161.975 211.098  1.00  0.53           C
ATOM   4584  O   ARG A 579     126.930 161.747 212.096  1.00  0.53           O
ATOM   4585  CB  ARG A 579     125.665 164.332 210.601  1.00  0.53           C
ATOM   4586  CG  ARG A 579     125.890 165.603 209.755  1.00  0.53           C
ATOM   4587  CD  ARG A 579     127.315 166.157 209.848  1.00  0.53           C
ATOM   4588  NE  ARG A 579     127.330 167.423 209.053  1.00  0.53           N
ATOM   4589  CZ  ARG A 579     128.426 168.171 208.876  1.00  0.53           C
ATOM   4590  NH1 ARG A 579     128.321 169.319 208.209  1.00  0.53           N
ATOM   4591  NH2 ARG A 579     129.613 167.803 209.350  1.00  0.53           N
ATOM   4592  N   ASN A 580     125.238 161.185 210.743  1.00  0.62           N
ATOM   4593  CA  ASN A 580     124.813 160.012 211.450  1.00  0.62           C
ATOM   4594  C   ASN A 580     124.739 158.883 210.443  1.00  0.62           C
ATOM   4595  O   ASN A 580     124.508 159.103 209.256  1.00  0.62           O
ATOM   4596  CB  ASN A 580     123.426 160.253 212.123  1.00  0.62           C
ATOM   4597  CG  ASN A 580     122.351 160.711 211.127  1.00  0.62           C
ATOM   4598  OD1 ASN A 580     122.479 161.722 210.439  1.00  0.62           O
ATOM   4599  ND2 ASN A 580     121.245 159.938 211.035  1.00  0.62           N
ATOM   4600  N   ILE A 581     124.905 157.633 210.899  1.00  0.55           N
ATOM   4601  CA  ILE A 581     124.582 156.475 210.092  1.00  0.55           C
ATOM   4602  C   ILE A 581     123.523 155.739 210.873  1.00  0.55           C
ATOM   4603  O   ILE A 581     123.742 155.310 212.002  1.00  0.55           O
ATOM   4604  CB  ILE A 581     125.794 155.598 209.777  1.00  0.55           C
ATOM   4605  CG1 ILE A 581     126.714 156.364 208.794  1.00  0.55           C
ATOM   4606  CG2 ILE A 581     125.355 154.236 209.185  1.00  0.55           C
ATOM   4607  CD1 ILE A 581     128.030 155.654 208.468  1.00  0.55           C
ATOM   4608  N   SER A 582     122.317 155.602 210.292  1.00  0.58           N
ATOM   4609  CA  SER A 582     121.282 154.755 210.851  1.00  0.58           C
ATOM   4610  C   SER A 582     120.977 153.728 209.800  1.00  0.58           C
ATOM   4611  O   SER A 582     120.751 154.052 208.640  1.00  0.58           O
ATOM   4612  CB  SER A 582     119.961 155.476 211.231  1.00  0.58           C
ATOM   4613  OG  SER A 582     119.051 154.546 211.826  1.00  0.58           O
ATOM   4614  N   SER A 583     120.988 152.446 210.184  1.00  0.59           N
ATOM   4615  CA  SER A 583     120.745 151.346 209.272  1.00  0.59           C
ATOM   4616  C   SER A 583     119.312 150.864 209.360  1.00  0.59           C
ATOM   4617  O   SER A 583     118.916 149.906 208.693  1.00  0.59           O
ATOM   4618  CB  SER A 583     121.707 150.173 209.581  1.00  0.59           C
ATOM   4619  OG  SER A 583     121.634 149.775 210.954  1.00  0.59           O
ATOM   4620  N   GLN A 584     118.482 151.550 210.171  1.00  0.58           N
ATOM   4621  CA  GLN A 584     117.082 151.245 210.371  1.00  0.58           C
ATOM   4622  C   GLN A 584     116.253 151.298 209.092  1.00  0.58           C
ATOM   4623  O   GLN A 584     116.507 152.083 208.180  1.00  0.58           O
ATOM   4624  CB  GLN A 584     116.464 152.178 211.440  1.00  0.58           C
ATOM   4625  CG  GLN A 584     117.117 152.037 212.836  1.00  0.58           C
ATOM   4626  CD  GLN A 584     116.534 153.060 213.811  1.00  0.58           C
ATOM   4627  OE1 GLN A 584     116.893 154.239 213.801  1.00  0.58           O
ATOM   4628  NE2 GLN A 584     115.599 152.605 214.676  1.00  0.58           N
ATOM   4629  N   THR A 585     115.265 150.383 208.977  1.00  0.59           N
ATOM   4630  CA  THR A 585     114.296 150.330 207.873  1.00  0.59           C
ATOM   4631  C   THR A 585     114.944 149.919 206.551  1.00  0.59           C
ATOM   4632  O   THR A 585     114.379 150.001 205.465  1.00  0.59           O
ATOM   4633  CB  THR A 585     113.427 151.588 207.770  1.00  0.59           C
ATOM   4634  OG1 THR A 585     112.974 151.961 209.067  1.00  0.59           O
ATOM   4635  CG2 THR A 585     112.153 151.352 206.947  1.00  0.59           C
ATOM   4636  N   CYS A 586     116.184 149.391 206.633  1.00  0.68           N
ATOM   4637  CA  CYS A 586     116.987 148.908 205.522  1.00  0.68           C
ATOM   4638  C   CYS A 586     117.383 150.009 204.537  1.00  0.68           C
ATOM   4639  O   CYS A 586     117.485 149.787 203.327  1.00  0.68           O
ATOM   4640  CB  CYS A 586     116.328 147.690 204.804  1.00  0.68           C
ATOM   4641  SG  CYS A 586     117.414 146.246 204.528  1.00  0.68           S
ATOM   4642  N   GLU A 587     117.664 151.224 205.055  1.00  0.64           N
ATOM   4643  CA  GLU A 587     118.059 152.395 204.280  1.00  0.64           C
ATOM   4644  C   GLU A 587     119.365 152.211 203.511  1.00  0.64           C
ATOM   4645  O   GLU A 587     119.488 152.481 202.318  1.00  0.64           O
ATOM   4646  CB  GLU A 587     118.182 153.609 205.238  1.00  0.64           C
ATOM   4647  CG  GLU A 587     118.580 154.954 204.573  1.00  0.64           C
ATOM   4648  CD  GLU A 587     117.567 155.500 203.563  1.00  0.64           C
ATOM   4649  OE1 GLU A 587     116.532 154.842 203.291  1.00  0.64           O
ATOM   4650  OE2 GLU A 587     117.838 156.610 203.037  1.00  0.64           O
ATOM   4651  N   PHE A 588     120.369 151.615 204.184  1.00  0.70           N
ATOM   4652  CA  PHE A 588     121.701 151.398 203.646  1.00  0.70           C
ATOM   4653  C   PHE A 588     121.774 150.052 202.929  1.00  0.70           C
ATOM   4654  O   PHE A 588     122.826 149.621 202.470  1.00  0.70           O
ATOM   4655  CB  PHE A 588     122.756 151.434 204.792  1.00  0.70           C
ATOM   4656  CG  PHE A 588     123.112 152.849 205.199  1.00  0.70           C
ATOM   4657  CD1 PHE A 588     122.186 153.724 205.795  1.00  0.70           C
ATOM   4658  CD2 PHE A 588     124.419 153.317 204.988  1.00  0.70           C
ATOM   4659  CE1 PHE A 588     122.542 155.041 206.119  1.00  0.70           C
ATOM   4660  CE2 PHE A 588     124.787 154.629 205.315  1.00  0.70           C
ATOM   4661  CZ  PHE A 588     123.841 155.497 205.871  1.00  0.70           C
ATOM   4662  N   CYS A 589     120.628 149.368 202.767  1.00  0.73           N
ATOM   4663  CA  CYS A 589     120.539 148.122 202.032  1.00  0.73           C
ATOM   4664  C   CYS A 589     120.410 148.364 200.543  1.00  0.73           C
ATOM   4665  O   CYS A 589     119.629 149.206 200.105  1.00  0.73           O
ATOM   4666  CB  CYS A 589     119.297 147.311 202.454  1.00  0.73           C
ATOM   4667  SG  CYS A 589     119.272 146.987 204.227  1.00  0.73           S
ATOM   4668  N   GLN A 590     121.147 147.595 199.731  1.00  0.72           N
ATOM   4669  CA  GLN A 590     121.282 147.761 198.299  1.00  0.72           C
ATOM   4670  C   GLN A 590     122.053 149.009 197.912  1.00  0.72           C
ATOM   4671  O   GLN A 590     121.607 149.826 197.113  1.00  0.72           O
ATOM   4672  CB  GLN A 590     119.977 147.573 197.490  1.00  0.72           C
ATOM   4673  CG  GLN A 590     119.229 146.306 197.947  1.00  0.72           C
ATOM   4674  CD  GLN A 590     118.148 145.897 196.962  1.00  0.72           C
ATOM   4675  OE1 GLN A 590     116.984 146.272 197.073  1.00  0.72           O
ATOM   4676  NE2 GLN A 590     118.547 145.066 195.970  1.00  0.72           N
ATOM   4677  N   SER A 591     123.245 149.169 198.505  1.00  0.78           N
ATOM   4678  CA  SER A 591     124.072 150.355 198.357  1.00  0.78           C
ATOM   4679  C   SER A 591     125.503 149.964 198.042  1.00  0.78           C
ATOM   4680  O   SER A 591     125.874 148.806 198.182  1.00  0.78           O
ATOM   4681  CB  SER A 591     124.028 151.246 199.628  1.00  0.78           C
ATOM   4682  OG  SER A 591     124.664 150.662 200.764  1.00  0.78           O
ATOM   4683  N   VAL A 592     126.358 150.890 197.572  1.00  0.79           N
ATOM   4684  CA  VAL A 592     127.760 150.573 197.301  1.00  0.79           C
ATOM   4685  C   VAL A 592     128.652 151.500 198.107  1.00  0.79           C
ATOM   4686  O   VAL A 592     128.469 152.713 198.122  1.00  0.79           O
ATOM   4687  CB  VAL A 592     128.129 150.521 195.802  1.00  0.79           C
ATOM   4688  CG1 VAL A 592     129.600 150.917 195.557  1.00  0.79           C
ATOM   4689  CG2 VAL A 592     127.918 149.084 195.273  1.00  0.79           C
ATOM   4690  N   VAL A 593     129.670 150.932 198.784  1.00  0.81           N
ATOM   4691  CA  VAL A 593     130.755 151.659 199.415  1.00  0.81           C
ATOM   4692  C   VAL A 593     131.855 151.821 198.394  1.00  0.81           C
ATOM   4693  O   VAL A 593     132.312 150.865 197.768  1.00  0.81           O
ATOM   4694  CB  VAL A 593     131.264 151.008 200.697  1.00  0.81           C
ATOM   4695  CG1 VAL A 593     132.436 151.814 201.294  1.00  0.81           C
ATOM   4696  CG2 VAL A 593     130.071 151.003 201.660  1.00  0.81           C
ATOM   4697  N   MET A 594     132.273 153.072 198.176  1.00  0.81           N
ATOM   4698  CA  MET A 594     133.261 153.439 197.200  1.00  0.81           C
ATOM   4699  C   MET A 594     134.458 153.985 197.937  1.00  0.81           C
ATOM   4700  O   MET A 594     134.381 155.037 198.565  1.00  0.81           O
ATOM   4701  CB  MET A 594     132.699 154.533 196.258  1.00  0.81           C
ATOM   4702  CG  MET A 594     133.719 155.113 195.272  1.00  0.81           C
ATOM   4703  SD  MET A 594     132.996 156.377 194.207  1.00  0.81           S
ATOM   4704  CE  MET A 594     134.524 156.688 193.289  1.00  0.81           C
ATOM   4705  N   GLU A 595     135.601 153.287 197.861  1.00  0.79           N
ATOM   4706  CA  GLU A 595     136.865 153.747 198.395  1.00  0.79           C
ATOM   4707  C   GLU A 595     137.679 154.353 197.267  1.00  0.79           C
ATOM   4708  O   GLU A 595     137.850 153.749 196.205  1.00  0.79           O
ATOM   4709  CB  GLU A 595     137.659 152.578 199.017  1.00  0.79           C
ATOM   4710  CG  GLU A 595     138.978 153.011 199.698  1.00  0.79           C
ATOM   4711  CD  GLU A 595     139.732 151.818 200.270  1.00  0.79           C
ATOM   4712  OE1 GLU A 595     140.825 151.499 199.750  1.00  0.79           O
ATOM   4713  OE2 GLU A 595     139.225 151.214 201.243  1.00  0.79           O
ATOM   4714  N   TYR A 596     138.195 155.581 197.444  1.00  0.78           N
ATOM   4715  CA  TYR A 596     139.010 156.220 196.432  1.00  0.78           C
ATOM   4716  C   TYR A 596     140.152 156.992 197.062  1.00  0.78           C
ATOM   4717  O   TYR A 596     140.136 157.282 198.255  1.00  0.78           O
ATOM   4718  CB  TYR A 596     138.167 157.090 195.445  1.00  0.78           C
ATOM   4719  CG  TYR A 596     137.703 158.396 196.033  1.00  0.78           C
ATOM   4720  CD1 TYR A 596     136.522 158.494 196.788  1.00  0.78           C
ATOM   4721  CD2 TYR A 596     138.496 159.542 195.852  1.00  0.78           C
ATOM   4722  CE1 TYR A 596     136.149 159.726 197.348  1.00  0.78           C
ATOM   4723  CE2 TYR A 596     138.139 160.757 196.440  1.00  0.78           C
ATOM   4724  CZ  TYR A 596     136.958 160.854 197.176  1.00  0.78           C
ATOM   4725  OH  TYR A 596     136.580 162.079 197.755  1.00  0.78           O
ATOM   4726  N   ASP A 597     141.159 157.322 196.237  1.00  0.75           N
ATOM   4727  CA  ASP A 597     142.332 158.076 196.592  1.00  0.75           C
ATOM   4728  C   ASP A 597     142.364 159.363 195.754  1.00  0.75           C
ATOM   4729  O   ASP A 597     141.999 159.369 194.575  1.00  0.75           O
ATOM   4730  CB  ASP A 597     143.581 157.178 196.381  1.00  0.75           C
ATOM   4731  CG  ASP A 597     144.843 157.795 196.955  1.00  0.75           C
ATOM   4732  OD1 ASP A 597     145.231 158.879 196.456  1.00  0.75           O
ATOM   4733  OD2 ASP A 597     145.448 157.200 197.874  1.00  0.75           O
ATOM   4734  N   ASP A 598     142.766 160.508 196.352  1.00  0.70           N
ATOM   4735  CA  ASP A 598     142.950 161.761 195.631  1.00  0.70           C
ATOM   4736  C   ASP A 598     144.104 161.753 194.630  1.00  0.70           C
ATOM   4737  O   ASP A 598     144.062 162.446 193.608  1.00  0.70           O
ATOM   4738  CB  ASP A 598     143.251 162.982 196.531  1.00  0.70           C
ATOM   4739  CG  ASP A 598     142.238 163.222 197.633  1.00  0.70           C
ATOM   4740  OD1 ASP A 598     141.042 162.901 197.472  1.00  0.70           O
ATOM   4741  OD2 ASP A 598     142.662 163.850 198.643  1.00  0.70           O
ATOM   4742  N   ILE A 599     145.200 161.051 194.974  1.00  0.64           N
ATOM   4743  CA  ILE A 599     146.440 160.994 194.229  1.00  0.64           C
ATOM   4744  C   ILE A 599     146.301 159.978 193.115  1.00  0.64           C
ATOM   4745  O   ILE A 599     146.569 160.296 191.957  1.00  0.64           O
ATOM   4746  CB  ILE A 599     147.624 160.664 195.156  1.00  0.64           C
ATOM   4747  CG1 ILE A 599     147.919 161.848 196.116  1.00  0.64           C
ATOM   4748  CG2 ILE A 599     148.883 160.259 194.350  1.00  0.64           C
ATOM   4749  CD1 ILE A 599     148.854 161.480 197.274  1.00  0.64           C
ATOM   4750  N   ASP A 600     145.816 158.759 193.439  1.00  0.71           N
ATOM   4751  CA  ASP A 600     145.647 157.701 192.458  1.00  0.71           C
ATOM   4752  C   ASP A 600     144.258 157.792 191.814  1.00  0.71           C
ATOM   4753  O   ASP A 600     143.989 158.596 190.921  1.00  0.71           O
ATOM   4754  CB  ASP A 600     145.876 156.285 193.085  1.00  0.71           C
ATOM   4755  CG  ASP A 600     147.335 155.836 193.044  1.00  0.71           C
ATOM   4756  OD1 ASP A 600     148.212 156.610 192.592  1.00  0.71           O
ATOM   4757  OD2 ASP A 600     147.558 154.645 193.390  1.00  0.71           O
ATOM   4758  N   GLY A 601     143.316 156.926 192.236  1.00  0.78           N
ATOM   4759  CA  GLY A 601     141.989 156.877 191.652  1.00  0.78           C
ATOM   4760  C   GLY A 601     141.039 156.103 192.529  1.00  0.78           C
ATOM   4761  O   GLY A 601     141.143 156.193 193.748  1.00  0.78           O
ATOM   4762  N   PRO A 602     140.092 155.312 192.038  1.00  0.79           N
ATOM   4763  CA  PRO A 602     139.330 154.410 192.894  1.00  0.79           C
ATOM   4764  C   PRO A 602     140.189 153.249 193.367  1.00  0.79           C
ATOM   4765  O   PRO A 602     141.025 152.759 192.616  1.00  0.79           O
ATOM   4766  CB  PRO A 602     138.187 153.953 191.989  1.00  0.79           C
ATOM   4767  CG  PRO A 602     138.795 153.973 190.584  1.00  0.79           C
ATOM   4768  CD  PRO A 602     139.728 155.182 190.625  1.00  0.79           C
ATOM   4769  N   LEU A 603     140.016 152.818 194.628  1.00  0.79           N
ATOM   4770  CA  LEU A 603     140.753 151.702 195.188  1.00  0.79           C
ATOM   4771  C   LEU A 603     139.861 150.472 195.245  1.00  0.79           C
ATOM   4772  O   LEU A 603     140.229 149.383 194.804  1.00  0.79           O
ATOM   4773  CB  LEU A 603     141.268 152.069 196.599  1.00  0.79           C
ATOM   4774  CG  LEU A 603     142.246 153.266 196.632  1.00  0.79           C
ATOM   4775  CD1 LEU A 603     142.640 153.588 198.081  1.00  0.79           C
ATOM   4776  CD2 LEU A 603     143.511 153.022 195.797  1.00  0.79           C
ATOM   4777  N   GLN A 604     138.619 150.622 195.747  1.00  0.78           N
ATOM   4778  CA  GLN A 604     137.705 149.506 195.845  1.00  0.78           C
ATOM   4779  C   GLN A 604     136.248 149.938 195.801  1.00  0.78           C
ATOM   4780  O   GLN A 604     135.875 151.003 196.287  1.00  0.78           O
ATOM   4781  CB  GLN A 604     137.972 148.714 197.147  1.00  0.78           C
ATOM   4782  CG  GLN A 604     137.202 147.379 197.219  1.00  0.78           C
ATOM   4783  CD  GLN A 604     137.519 146.604 198.488  1.00  0.78           C
ATOM   4784  OE1 GLN A 604     138.358 146.958 199.307  1.00  0.78           O
ATOM   4785  NE2 GLN A 604     136.846 145.446 198.662  1.00  0.78           N
ATOM   4786  N   TYR A 605     135.365 149.092 195.225  1.00  0.79           N
ATOM   4787  CA  TYR A 605     133.926 149.264 195.304  1.00  0.79           C
ATOM   4788  C   TYR A 605     133.317 147.999 195.879  1.00  0.79           C
ATOM   4789  O   TYR A 605     133.664 146.896 195.461  1.00  0.79           O
ATOM   4790  CB  TYR A 605     133.240 149.502 193.945  1.00  0.79           C
ATOM   4791  CG  TYR A 605     133.936 150.544 193.119  1.00  0.79           C
ATOM   4792  CD1 TYR A 605     134.208 150.204 191.794  1.00  0.79           C
ATOM   4793  CD2 TYR A 605     134.308 151.822 193.575  1.00  0.79           C
ATOM   4794  CE1 TYR A 605     134.817 151.104 190.924  1.00  0.79           C
ATOM   4795  CE2 TYR A 605     134.880 152.749 192.685  1.00  0.79           C
ATOM   4796  CZ  TYR A 605     135.101 152.393 191.353  1.00  0.79           C
ATOM   4797  OH  TYR A 605     135.576 153.331 190.426  1.00  0.79           O
ATOM   4798  N   ILE A 606     132.412 148.133 196.864  1.00  0.78           N
ATOM   4799  CA  ILE A 606     131.831 147.006 197.582  1.00  0.78           C
ATOM   4800  C   ILE A 606     130.339 147.220 197.728  1.00  0.78           C
ATOM   4801  O   ILE A 606     129.894 148.280 198.151  1.00  0.78           O
ATOM   4802  CB  ILE A 606     132.396 146.861 198.997  1.00  0.78           C
ATOM   4803  CG1 ILE A 606     133.930 146.767 199.034  1.00  0.78           C
ATOM   4804  CG2 ILE A 606     131.796 145.620 199.694  1.00  0.78           C
ATOM   4805  CD1 ILE A 606     134.508 147.353 200.321  1.00  0.78           C
ATOM   4806  N   TYR A 607     129.512 146.218 197.378  1.00  0.78           N
ATOM   4807  CA  TYR A 607     128.085 146.200 197.659  1.00  0.78           C
ATOM   4808  C   TYR A 607     127.772 146.026 199.129  1.00  0.78           C
ATOM   4809  O   TYR A 607     128.499 145.409 199.896  1.00  0.78           O
ATOM   4810  CB  TYR A 607     127.399 145.060 196.870  1.00  0.78           C
ATOM   4811  CG  TYR A 607     125.893 144.917 196.904  1.00  0.78           C
ATOM   4812  CD1 TYR A 607     125.011 146.003 196.800  1.00  0.78           C
ATOM   4813  CD2 TYR A 607     125.359 143.621 196.864  1.00  0.78           C
ATOM   4814  CE1 TYR A 607     123.646 145.794 196.551  1.00  0.78           C
ATOM   4815  CE2 TYR A 607     123.998 143.410 196.616  1.00  0.78           C
ATOM   4816  CZ  TYR A 607     123.141 144.498 196.425  1.00  0.78           C
ATOM   4817  OH  TYR A 607     121.812 144.267 196.003  1.00  0.78           O
ATOM   4818  N   ILE A 608     126.634 146.570 199.537  1.00  0.76           N
ATOM   4819  CA  ILE A 608     125.969 146.243 200.760  1.00  0.76           C
ATOM   4820  C   ILE A 608     124.600 145.769 200.321  1.00  0.76           C
ATOM   4821  O   ILE A 608     123.791 146.560 199.840  1.00  0.76           O
ATOM   4822  CB  ILE A 608     125.850 147.491 201.615  1.00  0.76           C
ATOM   4823  CG1 ILE A 608     127.246 148.031 202.005  1.00  0.76           C
ATOM   4824  CG2 ILE A 608     124.971 147.194 202.841  1.00  0.76           C
ATOM   4825  CD1 ILE A 608     127.186 149.409 202.661  1.00  0.76           C
ATOM   4826  N   LYS A 609     124.269 144.466 200.445  1.00  0.73           N
ATOM   4827  CA  LYS A 609     122.909 144.041 200.150  1.00  0.73           C
ATOM   4828  C   LYS A 609     121.979 144.334 201.308  1.00  0.73           C
ATOM   4829  O   LYS A 609     120.970 145.006 201.111  1.00  0.73           O
ATOM   4830  CB  LYS A 609     122.828 142.548 199.769  1.00  0.73           C
ATOM   4831  CG  LYS A 609     121.414 141.945 199.701  1.00  0.73           C
ATOM   4832  CD  LYS A 609     120.631 142.285 198.430  1.00  0.73           C
ATOM   4833  CE  LYS A 609     119.331 141.477 198.373  1.00  0.73           C
ATOM   4834  NZ  LYS A 609     118.560 141.733 197.131  1.00  0.73           N
ATOM   4835  N   ASN A 610     122.317 143.886 202.528  1.00  0.71           N
ATOM   4836  CA  ASN A 610     121.519 144.085 203.719  1.00  0.71           C
ATOM   4837  C   ASN A 610     122.325 144.834 204.776  1.00  0.71           C
ATOM   4838  O   ASN A 610     123.452 145.275 204.565  1.00  0.71           O
ATOM   4839  CB  ASN A 610     121.004 142.753 204.320  1.00  0.71           C
ATOM   4840  CG  ASN A 610     120.412 141.847 203.246  1.00  0.71           C
ATOM   4841  OD1 ASN A 610     119.336 142.111 202.701  1.00  0.71           O
ATOM   4842  ND2 ASN A 610     121.124 140.743 202.924  1.00  0.71           N
ATOM   4843  N   ILE A 611     121.740 145.061 205.968  1.00  0.64           N
ATOM   4844  CA  ILE A 611     122.370 145.836 207.027  1.00  0.64           C
ATOM   4845  C   ILE A 611     123.623 145.213 207.616  1.00  0.64           C
ATOM   4846  O   ILE A 611     124.533 145.911 208.060  1.00  0.64           O
ATOM   4847  CB  ILE A 611     121.399 146.179 208.155  1.00  0.64           C
ATOM   4848  CG1 ILE A 611     120.792 144.931 208.842  1.00  0.64           C
ATOM   4849  CG2 ILE A 611     120.305 147.088 207.568  1.00  0.64           C
ATOM   4850  CD1 ILE A 611     119.879 145.264 210.026  1.00  0.64           C
ATOM   4851  N   ASP A 612     123.696 143.880 207.662  1.00  0.69           N
ATOM   4852  CA  ASP A 612     124.767 143.142 208.279  1.00  0.69           C
ATOM   4853  C   ASP A 612     126.061 143.194 207.465  1.00  0.69           C
ATOM   4854  O   ASP A 612     127.153 143.289 208.016  1.00  0.69           O
ATOM   4855  CB  ASP A 612     124.208 141.757 208.659  1.00  0.69           C
ATOM   4856  CG  ASP A 612     123.061 142.008 209.636  1.00  0.69           C
ATOM   4857  OD1 ASP A 612     121.908 141.704 209.266  1.00  0.69           O
ATOM   4858  OD2 ASP A 612     123.282 142.592 210.733  1.00  0.69           O
ATOM   4859  N   GLU A 613     125.977 143.272 206.127  1.00  0.72           N
ATOM   4860  CA  GLU A 613     127.056 143.635 205.229  1.00  0.72           C
ATOM   4861  C   GLU A 613     127.614 145.025 205.495  1.00  0.72           C
ATOM   4862  O   GLU A 613     128.825 145.213 205.523  1.00  0.72           O
ATOM   4863  CB  GLU A 613     126.611 143.503 203.752  1.00  0.72           C
ATOM   4864  CG  GLU A 613     126.147 142.062 203.420  1.00  0.72           C
ATOM   4865  CD  GLU A 613     124.648 141.863 203.587  1.00  0.72           C
ATOM   4866  OE1 GLU A 613     124.118 142.041 204.706  1.00  0.72           O
ATOM   4867  OE2 GLU A 613     123.991 141.592 202.556  1.00  0.72           O
ATOM   4868  N   LEU A 614     126.767 146.038 205.784  1.00  0.67           N
ATOM   4869  CA  LEU A 614     127.242 147.333 206.268  1.00  0.67           C
ATOM   4870  C   LEU A 614     128.005 147.194 207.582  1.00  0.67           C
ATOM   4871  O   LEU A 614     129.064 147.785 207.752  1.00  0.67           O
ATOM   4872  CB  LEU A 614     126.078 148.344 206.447  1.00  0.67           C
ATOM   4873  CG  LEU A 614     126.467 149.759 206.948  1.00  0.67           C
ATOM   4874  CD1 LEU A 614     127.163 150.606 205.875  1.00  0.67           C
ATOM   4875  CD2 LEU A 614     125.227 150.485 207.482  1.00  0.67           C
ATOM   4876  N   LYS A 615     127.518 146.361 208.523  1.00  0.68           N
ATOM   4877  CA  LYS A 615     128.216 146.051 209.765  1.00  0.68           C
ATOM   4878  C   LYS A 615     129.566 145.348 209.582  1.00  0.68           C
ATOM   4879  O   LYS A 615     130.540 145.677 210.250  1.00  0.68           O
ATOM   4880  CB  LYS A 615     127.323 145.223 210.713  1.00  0.68           C
ATOM   4881  CG  LYS A 615     126.040 145.943 211.159  1.00  0.68           C
ATOM   4882  CD  LYS A 615     125.132 144.948 211.890  1.00  0.68           C
ATOM   4883  CE  LYS A 615     123.735 145.455 212.227  1.00  0.68           C
ATOM   4884  NZ  LYS A 615     122.925 144.297 212.648  1.00  0.68           N
ATOM   4885  N   THR A 616     129.671 144.388 208.636  1.00  0.70           N
ATOM   4886  CA  THR A 616     130.930 143.759 208.209  1.00  0.70           C
ATOM   4887  C   THR A 616     131.908 144.781 207.663  1.00  0.70           C
ATOM   4888  O   THR A 616     133.104 144.740 207.925  1.00  0.70           O
ATOM   4889  CB  THR A 616     130.722 142.690 207.131  1.00  0.70           C
ATOM   4890  OG1 THR A 616     129.838 141.685 207.604  1.00  0.70           O
ATOM   4891  CG2 THR A 616     132.036 141.983 206.759  1.00  0.70           C
ATOM   4892  N   LEU A 617     131.424 145.763 206.886  1.00  0.70           N
ATOM   4893  CA  LEU A 617     132.231 146.904 206.495  1.00  0.70           C
ATOM   4894  C   LEU A 617     132.644 147.823 207.635  1.00  0.70           C
ATOM   4895  O   LEU A 617     133.755 148.342 207.627  1.00  0.70           O
ATOM   4896  CB  LEU A 617     131.534 147.750 205.422  1.00  0.70           C
ATOM   4897  CG  LEU A 617     131.236 146.978 204.131  1.00  0.70           C
ATOM   4898  CD1 LEU A 617     130.437 147.868 203.205  1.00  0.70           C
ATOM   4899  CD2 LEU A 617     132.478 146.562 203.356  1.00  0.70           C
ATOM   4900  N   THR A 618     131.763 148.089 208.621  1.00  0.69           N
ATOM   4901  CA  THR A 618     132.096 148.985 209.728  1.00  0.69           C
ATOM   4902  C   THR A 618     133.020 148.405 210.781  1.00  0.69           C
ATOM   4903  O   THR A 618     133.632 149.179 211.502  1.00  0.69           O
ATOM   4904  CB  THR A 618     130.914 149.626 210.460  1.00  0.69           C
ATOM   4905  OG1 THR A 618     129.995 148.699 211.028  1.00  0.69           O
ATOM   4906  CG2 THR A 618     130.113 150.511 209.496  1.00  0.69           C
ATOM   4907  N   ASP A 619     133.172 147.065 210.901  1.00  0.69           N
ATOM   4908  CA  ASP A 619     134.220 146.424 211.698  1.00  0.69           C
ATOM   4909  C   ASP A 619     135.634 147.028 211.459  1.00  0.69           C
ATOM   4910  O   ASP A 619     136.018 147.221 210.300  1.00  0.69           O
ATOM   4911  CB  ASP A 619     134.204 144.876 211.477  1.00  0.69           C
ATOM   4912  CG  ASP A 619     134.893 144.099 212.596  1.00  0.69           C
ATOM   4913  OD1 ASP A 619     136.098 144.346 212.860  1.00  0.69           O
ATOM   4914  OD2 ASP A 619     134.223 143.237 213.222  1.00  0.69           O
ATOM   4915  N   PRO A 620     136.454 147.358 212.474  1.00  0.69           N
ATOM   4916  CA  PRO A 620     137.789 147.908 212.248  1.00  0.69           C
ATOM   4917  C   PRO A 620     138.766 146.842 211.803  1.00  0.69           C
ATOM   4918  O   PRO A 620     139.839 147.172 211.298  1.00  0.69           O
ATOM   4919  CB  PRO A 620     138.210 148.490 213.612  1.00  0.69           C
ATOM   4920  CG  PRO A 620     136.898 148.690 214.374  1.00  0.69           C
ATOM   4921  CD  PRO A 620     136.007 147.566 213.854  1.00  0.69           C
ATOM   4922  N   ASN A 621     138.423 145.553 211.983  1.00  0.68           N
ATOM   4923  CA  ASN A 621     139.139 144.456 211.382  1.00  0.68           C
ATOM   4924  C   ASN A 621     138.546 144.260 210.004  1.00  0.68           C
ATOM   4925  O   ASN A 621     137.882 145.128 209.454  1.00  0.68           O
ATOM   4926  CB  ASN A 621     139.032 143.139 212.189  1.00  0.68           C
ATOM   4927  CG  ASN A 621     139.820 143.249 213.485  1.00  0.68           C
ATOM   4928  OD1 ASN A 621     140.992 143.623 213.497  1.00  0.68           O
ATOM   4929  ND2 ASN A 621     139.201 142.823 214.606  1.00  0.68           N
ATOM   4930  N   ASN A 622     138.891 143.155 209.320  1.00  0.70           N
ATOM   4931  CA  ASN A 622     138.563 142.950 207.920  1.00  0.70           C
ATOM   4932  C   ASN A 622     139.285 143.910 206.960  1.00  0.70           C
ATOM   4933  O   ASN A 622     139.461 143.556 205.809  1.00  0.70           O
ATOM   4934  CB  ASN A 622     137.029 142.954 207.617  1.00  0.70           C
ATOM   4935  CG  ASN A 622     136.194 142.006 208.477  1.00  0.70           C
ATOM   4936  OD1 ASN A 622     135.099 142.321 208.926  1.00  0.70           O
ATOM   4937  ND2 ASN A 622     136.670 140.756 208.659  1.00  0.70           N
ATOM   4938  N   ASN A 623     139.754 145.105 207.400  1.00  0.70           N
ATOM   4939  CA  ASN A 623     140.598 146.060 206.682  1.00  0.70           C
ATOM   4940  C   ASN A 623     139.880 146.743 205.536  1.00  0.70           C
ATOM   4941  O   ASN A 623     140.489 147.158 204.555  1.00  0.70           O
ATOM   4942  CB  ASN A 623     141.941 145.470 206.177  1.00  0.70           C
ATOM   4943  CG  ASN A 623     142.751 144.984 207.364  1.00  0.70           C
ATOM   4944  OD1 ASN A 623     142.614 145.447 208.494  1.00  0.70           O
ATOM   4945  ND2 ASN A 623     143.663 144.017 207.114  1.00  0.70           N
ATOM   4946  N   LEU A 624     138.554 146.868 205.669  1.00  0.73           N
ATOM   4947  CA  LEU A 624     137.674 147.440 204.672  1.00  0.73           C
ATOM   4948  C   LEU A 624     137.594 148.946 204.700  1.00  0.73           C
ATOM   4949  O   LEU A 624     137.540 149.593 203.662  1.00  0.73           O
ATOM   4950  CB  LEU A 624     136.262 146.871 204.906  1.00  0.73           C
ATOM   4951  CG  LEU A 624     136.152 145.435 204.371  1.00  0.73           C
ATOM   4952  CD1 LEU A 624     135.112 144.612 205.137  1.00  0.73           C
ATOM   4953  CD2 LEU A 624     135.895 145.454 202.865  1.00  0.73           C
ATOM   4954  N   LEU A 625     137.549 149.542 205.902  1.00  0.69           N
ATOM   4955  CA  LEU A 625     137.568 150.975 206.064  1.00  0.69           C
ATOM   4956  C   LEU A 625     138.820 151.286 206.856  1.00  0.69           C
ATOM   4957  O   LEU A 625     138.939 150.949 208.032  1.00  0.69           O
ATOM   4958  CB  LEU A 625     136.293 151.505 206.776  1.00  0.69           C
ATOM   4959  CG  LEU A 625     135.095 151.811 205.839  1.00  0.69           C
ATOM   4960  CD1 LEU A 625     134.504 150.590 205.119  1.00  0.69           C
ATOM   4961  CD2 LEU A 625     133.987 152.512 206.633  1.00  0.69           C
ATOM   4962  N   VAL A 626     139.822 151.921 206.219  1.00  0.68           N
ATOM   4963  CA  VAL A 626     141.115 152.156 206.845  1.00  0.68           C
ATOM   4964  C   VAL A 626     141.337 153.651 207.072  1.00  0.68           C
ATOM   4965  O   VAL A 626     141.188 154.453 206.147  1.00  0.68           O
ATOM   4966  CB  VAL A 626     142.300 151.528 206.109  1.00  0.68           C
ATOM   4967  CG1 VAL A 626     142.386 150.039 206.504  1.00  0.68           C
ATOM   4968  CG2 VAL A 626     142.149 151.670 204.585  1.00  0.68           C
ATOM   4969  N   PRO A 627     141.679 154.110 208.282  1.00  0.58           N
ATOM   4970  CA  PRO A 627     141.679 155.541 208.576  1.00  0.58           C
ATOM   4971  C   PRO A 627     142.928 156.258 208.083  1.00  0.58           C
ATOM   4972  O   PRO A 627     143.915 156.355 208.810  1.00  0.58           O
ATOM   4973  CB  PRO A 627     141.602 155.568 210.117  1.00  0.58           C
ATOM   4974  CG  PRO A 627     142.241 154.257 210.574  1.00  0.58           C
ATOM   4975  CD  PRO A 627     141.751 153.294 209.504  1.00  0.58           C
ATOM   4976  N   ASN A 628     142.896 156.829 206.864  1.00  0.62           N
ATOM   4977  CA  ASN A 628     143.994 157.641 206.367  1.00  0.62           C
ATOM   4978  C   ASN A 628     143.478 158.774 205.480  1.00  0.62           C
ATOM   4979  O   ASN A 628     142.689 158.568 204.563  1.00  0.62           O
ATOM   4980  CB  ASN A 628     145.019 156.739 205.620  1.00  0.62           C
ATOM   4981  CG  ASN A 628     146.387 157.402 205.514  1.00  0.62           C
ATOM   4982  OD1 ASN A 628     146.566 158.596 205.738  1.00  0.62           O
ATOM   4983  ND2 ASN A 628     147.416 156.587 205.186  1.00  0.62           N
ATOM   4984  N   THR A 629     143.920 160.024 205.720  1.00  0.61           N
ATOM   4985  CA  THR A 629     143.519 161.178 204.920  1.00  0.61           C
ATOM   4986  C   THR A 629     144.266 161.218 203.610  1.00  0.61           C
ATOM   4987  O   THR A 629     145.467 161.460 203.585  1.00  0.61           O
ATOM   4988  CB  THR A 629     143.744 162.527 205.599  1.00  0.61           C
ATOM   4989  OG1 THR A 629     142.985 162.601 206.796  1.00  0.61           O
ATOM   4990  CG2 THR A 629     143.278 163.700 204.715  1.00  0.61           C
ATOM   4991  N   ARG A 630     143.493 161.034 202.522  1.00  0.64           N
ATOM   4992  CA  ARG A 630     143.813 160.906 201.108  1.00  0.64           C
ATOM   4993  C   ARG A 630     143.080 159.678 200.604  1.00  0.64           C
ATOM   4994  O   ARG A 630     142.913 159.534 199.402  1.00  0.64           O
ATOM   4995  CB  ARG A 630     145.323 160.763 200.713  1.00  0.64           C
ATOM   4996  CG  ARG A 630     146.115 162.087 200.576  1.00  0.64           C
ATOM   4997  CD  ARG A 630     145.455 163.013 199.558  1.00  0.64           C
ATOM   4998  NE  ARG A 630     146.388 164.117 199.168  1.00  0.64           N
ATOM   4999  CZ  ARG A 630     145.981 165.176 198.451  1.00  0.64           C
ATOM   5000  NH1 ARG A 630     144.703 165.395 198.163  1.00  0.64           N
ATOM   5001  NH2 ARG A 630     146.887 166.057 198.030  1.00  0.64           N
ATOM   5002  N   THR A 631     142.540 158.852 201.529  1.00  0.69           N
ATOM   5003  CA  THR A 631     141.684 157.707 201.248  1.00  0.69           C
ATOM   5004  C   THR A 631     140.300 158.046 201.753  1.00  0.69           C
ATOM   5005  O   THR A 631     140.089 158.237 202.951  1.00  0.69           O
ATOM   5006  CB  THR A 631     142.115 156.429 201.978  1.00  0.69           C
ATOM   5007  OG1 THR A 631     143.385 155.986 201.532  1.00  0.69           O
ATOM   5008  CG2 THR A 631     141.147 155.260 201.745  1.00  0.69           C
ATOM   5009  N   HIS A 632     139.304 158.140 200.857  1.00  0.74           N
ATOM   5010  CA  HIS A 632     137.973 158.587 201.222  1.00  0.74           C
ATOM   5011  C   HIS A 632     136.920 157.566 200.843  1.00  0.74           C
ATOM   5012  O   HIS A 632     137.077 156.779 199.911  1.00  0.74           O
ATOM   5013  CB  HIS A 632     137.610 159.936 200.570  1.00  0.74           C
ATOM   5014  CG  HIS A 632     138.524 161.074 200.919  1.00  0.74           C
ATOM   5015  ND1 HIS A 632     139.673 161.255 200.181  1.00  0.74           N
ATOM   5016  CD2 HIS A 632     138.362 162.104 201.791  1.00  0.74           C
ATOM   5017  CE1 HIS A 632     140.186 162.392 200.594  1.00  0.74           C
[truncated: 153,134 more chars]
