# Supplementary material for: Structural basis for the interaction of human herpesvirus 6B tetrameric glycoprotein complex with the cellular receptor, human CD134
Source: PLoS Pathog. 2020 Jul 17;16(7):e1008648. doi: 10.1371/journal.ppat.1008648 (PMC7367449; doi:10.1371/journal.ppat.1008648)
Supplement: S1 Data — (A) S1A_Data.mrc: the 3D density obtained by the analysis of tetramer shown in the Fig 4D. (B) S1B_Data.pdb: the HHV-6B gH/gL model built by SWISS-MODEL server [30] fitted to the density of (A). (C) S1C_Data.mrc: the 3D density obtained by the analysis of tetramer + anti-gQ1 Mab KH-1 Fab shown in Fig 5C. (D) S1D_Data.pdb: the HHV-6B gH/gL model and the crystal structure of anti-gQ1 Mab KH-1 Fab fitted to the density of (C). (E) S1E_Data.mrc: the 3D density obtained by the analysis of tetramer + anti-gH Mab OHV-3 Fab shown in Fig 5E. (F) S1F_Data.pdb: the HHV-6B gH/gL model and the crystal structure of anti-gH Mab OHV-3 Fab fitted to the density of (E). (ZIP) [file ppat.1008648.s004.zip › S1_Data/S1D_Data.pdb]

HELIX    1   1 LYS A   47  GLY A   51  1                                   5
HELIX    2   2 ASP A   53  ALA A   61  1                                   9
HELIX    3   3 LEU A   68  VAL A   75  1                                   8
HELIX    4   4 GLN A  105  GLN A  107  1                                   3
HELIX    5   5 SER A  143  ASN A  145  1                                   3
HELIX    6   6 LYS A  205  PHE A  208  1                                   4
HELIX    7   7 LYS A  224  VAL A  227  1                                   4
HELIX    8   8 GLU A  229  ILE A  234  1                                   6
HELIX    9   9 ALA A  252  ARG A  267  1                                  16
HELIX   10  10 GLY A  277  SER A  293  1                                  17
HELIX   11  11 VAL A  302  VAL A  323  1                                  22
HELIX   12  12 GLU A  327  ILE A  330  1                                   4
HELIX   13  13 TYR A  332  LYS A  334  1                                   3
HELIX   14  14 PHE A  338  SER A  347  1                                  10
HELIX   15  15 VAL A  357  THR A  366  1                                  10
HELIX   16  16 ASN A  371  THR A  373  1                                   3
HELIX   17  17 ARG A  376  LYS A  392  1                                  17
HELIX   18  18 PHE A  401  ASN A  415  1                                  15
HELIX   19  19 GLU A  421  LEU A  434  1                                  14
HELIX   20  20 PRO A  437  LEU A  447  1                                  11
HELIX   21  21 PRO A  461  ALA A  463  1                                   3
HELIX   22  22 ASN A  472  VAL A  478  1                                   7
HELIX   23  23 TYR A  481  SER A  483  1                                   3
HELIX   24  24 ARG A  488  TYR A  498  1                                  11
HELIX   25  25 GLN A  584  CYS A  586  1                                   3
HELIX   26  26 ILE A  611  THR A  618  1                                   8
HELIX   27  27 CYS B   35  ARG B   44  1                                  10
HELIX   28  28 SER B   66  LEU B   68  1                                   3
HELIX   29  29 ASN B   85  LEU B   94  1                                  10
HELIX   30  30 GLN B  100  LEU B  107  1                                   8
HELIX   31  31 ASN B  116  GLN B  125  1                                  10
HELIX   32  32 PRO B  146  ARG B  148  1                                   3
HELIX   33  33 ASN B  170  ASP B  172  1                                   3
HELIX   34  34 THR B  203  THR B  219  1                                  17
HELIX   35  35 ASP B  224  LYS B  235  1                                  12
SHEET    1   1 1 LYS A  16  SER A  20  0
SHEET    2   2 1 ILE A  30  TYR A  35  0
SHEET    3   3 1 THR A  40  VAL A  45  0
SHEET    4   4 1 VAL A 136  LYS A 139  0
SHEET    5   5 1 GLN A 152  TYR A 161  0
SHEET    6   6 1 ILE A 166  PHE A 171  0
SHEET    7   7 1 PHE A 175  GLN A 181  0
SHEET    8   8 1 LEU A 187  GLY A 192  0
SHEET    9   9 1 ILE A 209  GLN A 212  0
SHEET   10  10 1 ASP A 217  ILE A 221  0
SHEET   11  11 1 ALA A 519  LEU A 523  0
SHEET   12  12 1 VAL A 526  SER A 531  0
SHEET   13  13 1 VAL A 539  THR A 542  0
SHEET   14  14 1 ILE A 553  PRO A 558  0
SHEET   15  15 1 SER A 591  ASP A 597  0
SHEET   16  16 1 PRO A 602  ILE A 608  0
SHEET   17  17 1 THR A 631  LEU A 636  0
SHEET   18  18 1 VAL A 642  GLU A 644  0
SHEET   19  19 1 ILE B 133  ILE B 137  0
SHEET   20  20 1 ASN B 140  TYR B 144  0
SHEET   21  21 1 ILE B 160  ASN B 166  0
SHEET   22  22 1 ASN B 177  ASN B 186  0
SHEET   23  23 1 ILE B 191  PRO B 198  0
MODEL        1
ATOM      1  N   ILE A   9     130.645 120.605 175.294  1.00  0.52           N
ATOM      2  CA  ILE A   9     130.416 121.288 173.970  1.00  0.52           C
ATOM      3  C   ILE A   9     129.115 122.048 174.006  1.00  0.52           C
ATOM      4  O   ILE A   9     128.051 121.448 174.012  1.00  0.52           O
ATOM      5  CB  ILE A   9     130.530 120.273 172.844  1.00  0.52           C
ATOM      6  CG1 ILE A   9     131.992 119.752 172.747  1.00  0.52           C
ATOM      7  CG2 ILE A   9     130.102 120.902 171.499  1.00  0.52           C
ATOM      8  CD1 ILE A   9     132.182 118.527 171.844  1.00  0.52           C
ATOM      9  N   SER A  10     129.206 123.385 174.139  1.00  0.57           N
ATOM     10  CA  SER A  10     128.091 124.302 174.280  1.00  0.57           C
ATOM     11  C   SER A  10     128.638 125.691 174.052  1.00  0.57           C
ATOM     12  O   SER A  10     129.850 125.881 174.124  1.00  0.57           O
ATOM     13  CB  SER A  10     127.404 124.290 175.678  1.00  0.57           C
ATOM     14  OG  SER A  10     128.316 124.585 176.741  1.00  0.57           O
ATOM     15  N   ASN A  11     127.757 126.682 173.808  1.00  0.56           N
ATOM     16  CA  ASN A  11     128.120 128.091 173.752  1.00  0.56           C
ATOM     17  C   ASN A  11     127.832 128.721 175.121  1.00  0.56           C
ATOM     18  O   ASN A  11     128.058 128.096 176.158  1.00  0.56           O
ATOM     19  CB  ASN A  11     127.460 128.875 172.565  1.00  0.56           C
ATOM     20  CG  ASN A  11     126.876 127.942 171.506  1.00  0.56           C
ATOM     21  OD1 ASN A  11     127.577 127.220 170.805  1.00  0.56           O
ATOM     22  ND2 ASN A  11     125.527 127.950 171.385  1.00  0.56           N
ATOM     23  N   GLU A  12     127.315 129.973 175.147  1.00  0.53           N
ATOM     24  CA  GLU A  12     127.028 130.758 176.339  1.00  0.53           C
ATOM     25  C   GLU A  12     128.250 131.039 177.206  1.00  0.53           C
ATOM     26  O   GLU A  12     129.356 130.562 176.966  1.00  0.53           O
ATOM     27  CB  GLU A  12     125.862 130.181 177.182  1.00  0.53           C
ATOM     28  CG  GLU A  12     124.523 130.152 176.417  1.00  0.53           C
ATOM     29  CD  GLU A  12     123.390 129.745 177.338  1.00  0.53           C
ATOM     30  OE1 GLU A  12     123.466 128.659 177.947  1.00  0.53           O
ATOM     31  OE2 GLU A  12     122.411 130.505 177.442  1.00  0.53           O
ATOM     32  N   SER A  13     128.090 131.860 178.246  1.00  0.63           N
ATOM     33  CA  SER A  13     129.143 132.217 179.176  1.00  0.63           C
ATOM     34  C   SER A  13     128.532 132.044 180.545  1.00  0.63           C
ATOM     35  O   SER A  13     127.468 132.576 180.828  1.00  0.63           O
ATOM     36  CB  SER A  13     129.603 133.682 178.929  1.00  0.63           C
ATOM     37  OG  SER A  13     130.615 134.146 179.829  1.00  0.63           O
ATOM     38  N   HIS A  14     129.144 131.242 181.431  1.00  0.63           N
ATOM     39  CA  HIS A  14     128.546 130.935 182.716  1.00  0.63           C
ATOM     40  C   HIS A  14     129.654 130.776 183.726  1.00  0.63           C
ATOM     41  O   HIS A  14     130.823 130.633 183.365  1.00  0.63           O
ATOM     42  CB  HIS A  14     127.655 129.661 182.709  1.00  0.63           C
ATOM     43  CG  HIS A  14     128.397 128.354 182.630  1.00  0.63           C
ATOM     44  ND1 HIS A  14     127.828 127.228 183.194  1.00  0.63           N
ATOM     45  CD2 HIS A  14     129.654 128.074 182.201  1.00  0.63           C
ATOM     46  CE1 HIS A  14     128.746 126.295 183.110  1.00  0.63           C
ATOM     47  NE2 HIS A  14     129.873 126.751 182.516  1.00  0.63           N
ATOM     48  N   CYS A  15     129.303 130.817 185.018  1.00  0.74           N
ATOM     49  CA  CYS A  15     130.240 130.688 186.103  1.00  0.74           C
ATOM     50  C   CYS A  15     129.737 129.539 186.949  1.00  0.74           C
ATOM     51  O   CYS A  15     128.538 129.412 187.179  1.00  0.74           O
ATOM     52  CB  CYS A  15     130.348 132.001 186.920  1.00  0.74           C
ATOM     53  SG  CYS A  15     131.160 133.341 185.968  1.00  0.74           S
ATOM     54  N   LYS A  16     130.626 128.636 187.403  1.00  0.68           N
ATOM     55  CA  LYS A  16     130.189 127.436 188.105  1.00  0.68           C
ATOM     56  C   LYS A  16     131.169 127.094 189.210  1.00  0.68           C
ATOM     57  O   LYS A  16     132.361 127.380 189.129  1.00  0.68           O
ATOM     58  CB  LYS A  16     130.019 126.207 187.150  1.00  0.68           C
ATOM     59  CG  LYS A  16     129.529 124.891 187.794  1.00  0.68           C
ATOM     60  CD  LYS A  16     129.349 123.718 186.814  1.00  0.68           C
ATOM     61  CE  LYS A  16     128.900 122.442 187.533  1.00  0.68           C
ATOM     62  NZ  LYS A  16     128.683 121.349 186.560  1.00  0.68           N
ATOM     63  N   ASN A  17     130.647 126.478 190.285  1.00  0.54           N
ATOM     64  CA  ASN A  17     131.377 125.801 191.335  1.00  0.54           C
ATOM     65  C   ASN A  17     130.674 124.451 191.460  1.00  0.54           C
ATOM     66  O   ASN A  17     129.446 124.397 191.508  1.00  0.54           O
ATOM     67  CB  ASN A  17     131.259 126.649 192.643  1.00  0.54           C
ATOM     68  CG  ASN A  17     131.936 126.072 193.888  1.00  0.54           C
ATOM     69  OD1 ASN A  17     132.573 125.018 193.896  1.00  0.54           O
ATOM     70  ND2 ASN A  17     131.826 126.808 195.020  1.00  0.54           N
ATOM     71  N   GLY A  18     131.402 123.320 191.460  1.00  0.53           N
ATOM     72  CA  GLY A  18     130.765 122.027 191.675  1.00  0.53           C
ATOM     73  C   GLY A  18     131.771 120.917 191.676  1.00  0.53           C
ATOM     74  O   GLY A  18     132.912 121.111 191.277  1.00  0.53           O
ATOM     75  N   ASN A  19     131.378 119.708 192.111  1.00  0.54           N
ATOM     76  CA  ASN A  19     132.237 118.535 192.073  1.00  0.54           C
ATOM     77  C   ASN A  19     131.809 117.590 190.953  1.00  0.54           C
ATOM     78  O   ASN A  19     130.714 117.699 190.398  1.00  0.54           O
ATOM     79  CB  ASN A  19     132.363 117.843 193.461  1.00  0.54           C
ATOM     80  CG  ASN A  19     131.010 117.517 194.082  1.00  0.54           C
ATOM     81  OD1 ASN A  19     130.011 117.246 193.421  1.00  0.54           O
ATOM     82  ND2 ASN A  19     130.939 117.575 195.432  1.00  0.54           N
ATOM     83  N   SER A  20     132.705 116.676 190.546  1.00  0.74           N
ATOM     84  CA  SER A  20     132.435 115.694 189.515  1.00  0.74           C
ATOM     85  C   SER A  20     133.442 114.557 189.568  1.00  0.74           C
ATOM     86  O   SER A  20     134.327 114.513 190.417  1.00  0.74           O
ATOM     87  CB  SER A  20     132.341 116.276 188.075  1.00  0.74           C
ATOM     88  OG  SER A  20     133.587 116.788 187.604  1.00  0.74           O
ATOM     89  N   GLU A  21     133.279 113.556 188.679  1.00  0.63           N
ATOM     90  CA  GLU A  21     134.105 112.361 188.627  1.00  0.63           C
ATOM     91  C   GLU A  21     135.191 112.412 187.556  1.00  0.63           C
ATOM     92  O   GLU A  21     136.003 111.501 187.426  1.00  0.63           O
ATOM     93  CB  GLU A  21     133.186 111.182 188.232  1.00  0.63           C
ATOM     94  CG  GLU A  21     132.058 110.889 189.249  1.00  0.63           C
ATOM     95  CD  GLU A  21     131.025 109.903 188.704  1.00  0.63           C
ATOM     96  OE1 GLU A  21     131.050 109.620 187.478  1.00  0.63           O
ATOM     97  OE2 GLU A  21     130.178 109.460 189.520  1.00  0.63           O
ATOM     98  N   ASN A  22     135.239 113.484 186.745  1.00  0.71           N
ATOM     99  CA  ASN A  22     136.104 113.563 185.579  1.00  0.71           C
ATOM    100  C   ASN A  22     136.623 114.981 185.461  1.00  0.71           C
ATOM    101  O   ASN A  22     136.018 115.894 186.026  1.00  0.71           O
ATOM    102  CB  ASN A  22     135.339 113.254 184.256  1.00  0.71           C
ATOM    103  CG  ASN A  22     135.142 111.754 184.086  1.00  0.71           C
ATOM    104  OD1 ASN A  22     136.112 111.020 183.906  1.00  0.71           O
ATOM    105  ND2 ASN A  22     133.873 111.288 184.083  1.00  0.71           N
ATOM    106  N   PRO A  23     137.681 115.270 184.719  1.00  0.76           N
ATOM    107  CA  PRO A  23     138.082 116.652 184.498  1.00  0.76           C
ATOM    108  C   PRO A  23     137.179 117.269 183.432  1.00  0.76           C
ATOM    109  O   PRO A  23     137.324 117.003 182.239  1.00  0.76           O
ATOM    110  CB  PRO A  23     139.545 116.533 184.047  1.00  0.76           C
ATOM    111  CG  PRO A  23     139.655 115.135 183.427  1.00  0.76           C
ATOM    112  CD  PRO A  23     138.687 114.302 184.261  1.00  0.76           C
ATOM    113  N   ILE A  24     136.191 118.081 183.856  1.00  0.73           N
ATOM    114  CA  ILE A  24     135.134 118.576 182.984  1.00  0.73           C
ATOM    115  C   ILE A  24     135.500 119.883 182.305  1.00  0.73           C
ATOM    116  O   ILE A  24     135.758 120.918 182.927  1.00  0.73           O
ATOM    117  CB  ILE A  24     133.783 118.707 183.692  1.00  0.73           C
ATOM    118  CG1 ILE A  24     133.226 117.301 184.016  1.00  0.73           C
ATOM    119  CG2 ILE A  24     132.775 119.500 182.821  1.00  0.73           C
ATOM    120  CD1 ILE A  24     131.883 117.305 184.759  1.00  0.73           C
ATOM    121  N   VAL A  25     135.459 119.863 180.960  1.00  0.76           N
ATOM    122  CA  VAL A  25     135.764 121.006 180.127  1.00  0.76           C
ATOM    123  C   VAL A  25     134.678 121.111 179.058  1.00  0.76           C
ATOM    124  O   VAL A  25     133.833 120.236 178.868  1.00  0.76           O
ATOM    125  CB  VAL A  25     137.178 120.980 179.547  1.00  0.76           C
ATOM    126  CG1 VAL A  25     137.673 122.393 179.187  1.00  0.76           C
ATOM    127  CG2 VAL A  25     138.166 120.416 180.586  1.00  0.76           C
ATOM    128  N   ARG A  26     134.616 122.259 178.387  1.00  0.66           N
ATOM    129  CA  ARG A  26     133.495 122.750 177.630  1.00  0.66           C
ATOM    130  C   ARG A  26     134.115 123.842 176.756  1.00  0.66           C
ATOM    131  O   ARG A  26     135.276 124.160 177.013  1.00  0.66           O
ATOM    132  CB  ARG A  26     132.382 123.183 178.630  1.00  0.66           C
ATOM    133  CG  ARG A  26     131.229 124.048 178.122  1.00  0.66           C
ATOM    134  CD  ARG A  26     130.463 124.715 179.266  1.00  0.66           C
ATOM    135  NE  ARG A  26     130.649 126.180 179.139  1.00  0.66           N
ATOM    136  CZ  ARG A  26     129.703 127.079 178.846  1.00  0.66           C
ATOM    137  NH1 ARG A  26     128.409 126.890 179.059  1.00  0.66           N
ATOM    138  NH2 ARG A  26     130.117 128.229 178.327  1.00  0.66           N
ATOM    139  N   PRO A  27     133.492 124.455 175.747  1.00  0.73           N
ATOM    140  CA  PRO A  27     133.946 125.730 175.167  1.00  0.73           C
ATOM    141  C   PRO A  27     133.275 126.979 175.807  1.00  0.73           C
ATOM    142  O   PRO A  27     132.279 126.810 176.507  1.00  0.73           O
ATOM    143  CB  PRO A  27     133.480 125.628 173.704  1.00  0.73           C
ATOM    144  CG  PRO A  27     133.170 124.146 173.466  1.00  0.73           C
ATOM    145  CD  PRO A  27     132.633 123.742 174.828  1.00  0.73           C
ATOM    146  N   GLY A  28     133.767 128.236 175.589  1.00  0.70           N
ATOM    147  CA  GLY A  28     133.199 129.525 176.071  1.00  0.70           C
ATOM    148  C   GLY A  28     133.589 130.143 177.406  1.00  0.70           C
ATOM    149  O   GLY A  28     132.890 131.009 177.924  1.00  0.70           O
ATOM    150  N   PHE A  29     134.708 129.708 178.010  1.00  0.71           N
ATOM    151  CA  PHE A  29     135.021 129.853 179.423  1.00  0.71           C
ATOM    152  C   PHE A  29     136.314 129.049 179.617  1.00  0.71           C
ATOM    153  O   PHE A  29     136.782 128.439 178.658  1.00  0.71           O
ATOM    154  CB  PHE A  29     133.866 129.409 180.405  1.00  0.71           C
ATOM    155  CG  PHE A  29     133.630 127.930 180.376  1.00  0.71           C
ATOM    156  CD1 PHE A  29     134.044 127.093 181.415  1.00  0.71           C
ATOM    157  CD2 PHE A  29     133.384 127.346 179.152  1.00  0.71           C
ATOM    158  CE1 PHE A  29     134.316 125.743 181.161  1.00  0.71           C
ATOM    159  CE2 PHE A  29     134.032 126.159 178.860  1.00  0.71           C
ATOM    160  CZ  PHE A  29     134.512 125.335 179.859  1.00  0.71           C
ATOM    161  N   ILE A  30     136.929 129.093 180.818  1.00  0.75           N
ATOM    162  CA  ILE A  30     138.173 128.421 181.175  1.00  0.75           C
ATOM    163  C   ILE A  30     137.920 127.669 182.496  1.00  0.75           C
ATOM    164  O   ILE A  30     137.360 128.252 183.424  1.00  0.75           O
ATOM    165  CB  ILE A  30     139.304 129.447 181.374  1.00  0.75           C
ATOM    166  CG1 ILE A  30     139.391 130.483 180.218  1.00  0.75           C
ATOM    167  CG2 ILE A  30     140.665 128.755 181.627  1.00  0.75           C
ATOM    168  CD1 ILE A  30     139.998 129.949 178.918  1.00  0.75           C
ATOM    169  N   THR A  31     138.278 126.363 182.638  1.00  0.77           N
ATOM    170  CA  THR A  31     137.943 125.572 183.848  1.00  0.77           C
ATOM    171  C   THR A  31     139.126 125.290 184.733  1.00  0.77           C
ATOM    172  O   THR A  31     140.089 124.661 184.315  1.00  0.77           O
ATOM    173  CB  THR A  31     137.429 124.140 183.653  1.00  0.77           C
ATOM    174  OG1 THR A  31     136.295 124.099 182.840  1.00  0.77           O
ATOM    175  CG2 THR A  31     136.939 123.521 184.975  1.00  0.77           C
ATOM    176  N   PHE A  32     139.054 125.630 186.024  1.00  0.77           N
ATOM    177  CA  PHE A  32     140.005 125.175 187.019  1.00  0.77           C
ATOM    178  C   PHE A  32     139.517 123.847 187.595  1.00  0.77           C
ATOM    179  O   PHE A  32     138.440 123.769 188.180  1.00  0.77           O
ATOM    180  CB  PHE A  32     140.144 126.232 188.143  1.00  0.77           C
ATOM    181  CG  PHE A  32     140.677 127.534 187.597  1.00  0.77           C
ATOM    182  CD1 PHE A  32     139.903 128.418 186.819  1.00  0.77           C
ATOM    183  CD2 PHE A  32     142.005 127.881 187.866  1.00  0.77           C
ATOM    184  CE1 PHE A  32     140.474 129.572 186.270  1.00  0.77           C
ATOM    185  CE2 PHE A  32     142.564 129.058 187.362  1.00  0.77           C
ATOM    186  CZ  PHE A  32     141.806 129.898 186.541  1.00  0.77           C
ATOM    187  N   ASN A  33     140.281 122.752 187.406  1.00  0.77           N
ATOM    188  CA  ASN A  33     139.941 121.433 187.907  1.00  0.77           C
ATOM    189  C   ASN A  33     140.849 121.122 189.076  1.00  0.77           C
ATOM    190  O   ASN A  33     142.060 121.017 188.922  1.00  0.77           O
ATOM    191  CB  ASN A  33     140.159 120.318 186.853  1.00  0.77           C
ATOM    192  CG  ASN A  33     139.115 120.403 185.753  1.00  0.77           C
ATOM    193  OD1 ASN A  33     138.104 119.706 185.800  1.00  0.77           O
ATOM    194  ND2 ASN A  33     139.354 121.238 184.721  1.00  0.77           N
ATOM    195  N   PHE A  34     140.289 120.954 190.281  1.00  0.75           N
ATOM    196  CA  PHE A  34     141.071 120.642 191.465  1.00  0.75           C
ATOM    197  C   PHE A  34     140.885 119.180 191.800  1.00  0.75           C
ATOM    198  O   PHE A  34     139.779 118.730 192.087  1.00  0.75           O
ATOM    199  CB  PHE A  34     140.659 121.463 192.712  1.00  0.75           C
ATOM    200  CG  PHE A  34     140.867 122.934 192.488  1.00  0.75           C
ATOM    201  CD1 PHE A  34     139.928 123.677 191.757  1.00  0.75           C
ATOM    202  CD2 PHE A  34     141.987 123.597 193.021  1.00  0.75           C
ATOM    203  CE1 PHE A  34     140.095 125.051 191.563  1.00  0.75           C
ATOM    204  CE2 PHE A  34     142.153 124.975 192.831  1.00  0.75           C
ATOM    205  CZ  PHE A  34     141.205 125.702 192.105  1.00  0.75           C
ATOM    206  N   TYR A  35     141.971 118.392 191.769  1.00  0.72           N
ATOM    207  CA  TYR A  35     141.930 116.987 192.125  1.00  0.72           C
ATOM    208  C   TYR A  35     141.944 116.792 193.637  1.00  0.72           C
ATOM    209  O   TYR A  35     142.828 117.264 194.352  1.00  0.72           O
ATOM    210  CB  TYR A  35     143.120 116.259 191.455  1.00  0.72           C
ATOM    211  CG  TYR A  35     143.158 114.769 191.678  1.00  0.72           C
ATOM    212  CD1 TYR A  35     142.122 113.922 191.244  1.00  0.72           C
ATOM    213  CD2 TYR A  35     144.299 114.199 192.263  1.00  0.72           C
ATOM    214  CE1 TYR A  35     142.256 112.529 191.351  1.00  0.72           C
ATOM    215  CE2 TYR A  35     144.443 112.811 192.356  1.00  0.72           C
ATOM    216  CZ  TYR A  35     143.425 111.976 191.887  1.00  0.72           C
ATOM    217  OH  TYR A  35     143.586 110.580 191.942  1.00  0.72           O
ATOM    218  N   THR A  36     140.932 116.080 194.155  1.00  0.55           N
ATOM    219  CA  THR A  36     140.710 115.882 195.586  1.00  0.55           C
ATOM    220  C   THR A  36     140.925 114.443 195.985  1.00  0.55           C
ATOM    221  O   THR A  36     140.494 114.019 197.056  1.00  0.55           O
ATOM    222  CB  THR A  36     139.296 116.244 195.988  1.00  0.55           C
ATOM    223  OG1 THR A  36     138.404 115.661 195.071  1.00  0.55           O
ATOM    224  CG2 THR A  36     139.109 117.756 195.864  1.00  0.55           C
ATOM    225  N   LYS A  37     141.601 113.670 195.111  1.00  0.47           N
ATOM    226  CA  LYS A  37     141.968 112.271 195.261  1.00  0.47           C
ATOM    227  C   LYS A  37     140.864 111.315 194.853  1.00  0.47           C
ATOM    228  O   LYS A  37     141.117 110.340 194.152  1.00  0.47           O
ATOM    229  CB  LYS A  37     142.533 111.923 196.666  1.00  0.47           C
ATOM    230  CG  LYS A  37     143.107 110.509 196.833  1.00  0.47           C
ATOM    231  CD  LYS A  37     144.354 110.278 195.968  1.00  0.47           C
ATOM    232  CE  LYS A  37     145.154 109.041 196.371  1.00  0.47           C
ATOM    233  NZ  LYS A  37     145.832 109.297 197.652  1.00  0.47           N
ATOM    234  N   ASN A  38     139.609 111.577 195.263  1.00  0.43           N
ATOM    235  CA  ASN A  38     138.491 110.710 194.918  1.00  0.43           C
ATOM    236  C   ASN A  38     137.473 111.387 194.014  1.00  0.43           C
ATOM    237  O   ASN A  38     136.563 110.736 193.504  1.00  0.43           O
ATOM    238  CB  ASN A  38     137.747 110.262 196.196  1.00  0.43           C
ATOM    239  CG  ASN A  38     138.702 109.521 197.122  1.00  0.43           C
ATOM    240  OD1 ASN A  38     139.236 108.457 196.812  1.00  0.43           O
ATOM    241  ND2 ASN A  38     138.936 110.086 198.329  1.00  0.43           N
ATOM    242  N   ASP A  39     137.627 112.696 193.765  1.00  0.65           N
ATOM    243  CA  ASP A  39     136.728 113.465 192.943  1.00  0.65           C
ATOM    244  C   ASP A  39     137.524 114.587 192.286  1.00  0.65           C
ATOM    245  O   ASP A  39     138.741 114.734 192.458  1.00  0.65           O
ATOM    246  CB  ASP A  39     135.442 113.954 193.702  1.00  0.65           C
ATOM    247  CG  ASP A  39     135.697 114.880 194.881  1.00  0.65           C
ATOM    248  OD1 ASP A  39     135.545 116.122 194.725  1.00  0.65           O
ATOM    249  OD2 ASP A  39     136.107 114.396 195.966  1.00  0.65           O
ATOM    250  N   THR A  40     136.855 115.371 191.438  1.00  0.73           N
ATOM    251  CA  THR A  40     137.392 116.587 190.862  1.00  0.73           C
ATOM    252  C   THR A  40     136.458 117.712 191.242  1.00  0.73           C
ATOM    253  O   THR A  40     135.240 117.564 191.245  1.00  0.73           O
ATOM    254  CB  THR A  40     137.539 116.572 189.340  1.00  0.73           C
ATOM    255  OG1 THR A  40     136.343 116.137 188.715  1.00  0.73           O
ATOM    256  CG2 THR A  40     138.638 115.575 188.950  1.00  0.73           C
ATOM    257  N   ARG A  41     136.991 118.898 191.580  1.00  0.72           N
ATOM    258  CA  ARG A  41     136.167 120.082 191.746  1.00  0.72           C
ATOM    259  C   ARG A  41     136.373 120.995 190.566  1.00  0.72           C
ATOM    260  O   ARG A  41     137.504 121.336 190.230  1.00  0.72           O
ATOM    261  CB  ARG A  41     136.514 120.881 193.013  1.00  0.72           C
ATOM    262  CG  ARG A  41     136.372 120.074 194.309  1.00  0.72           C
ATOM    263  CD  ARG A  41     136.872 120.843 195.532  1.00  0.72           C
ATOM    264  NE  ARG A  41     136.573 119.979 196.712  1.00  0.72           N
ATOM    265  CZ  ARG A  41     137.143 120.116 197.915  1.00  0.72           C
ATOM    266  NH1 ARG A  41     136.830 119.240 198.869  1.00  0.72           N
ATOM    267  NH2 ARG A  41     138.010 121.085 198.188  1.00  0.72           N
ATOM    268  N   ILE A  42     135.282 121.414 189.908  1.00  0.73           N
ATOM    269  CA  ILE A  42     135.350 122.110 188.644  1.00  0.73           C
ATOM    270  C   ILE A  42     134.830 123.524 188.818  1.00  0.73           C
ATOM    271  O   ILE A  42     133.793 123.777 189.438  1.00  0.73           O
ATOM    272  CB  ILE A  42     134.655 121.365 187.499  1.00  0.73           C
ATOM    273  CG1 ILE A  42     133.120 121.272 187.660  1.00  0.73           C
ATOM    274  CG2 ILE A  42     135.300 119.966 187.365  1.00  0.73           C
ATOM    275  CD1 ILE A  42     132.434 120.698 186.420  1.00  0.73           C
ATOM    276  N   TYR A  43     135.603 124.503 188.315  1.00  0.78           N
ATOM    277  CA  TYR A  43     135.253 125.901 188.424  1.00  0.78           C
ATOM    278  C   TYR A  43     135.340 126.550 187.076  1.00  0.78           C
ATOM    279  O   TYR A  43     136.418 126.737 186.516  1.00  0.78           O
ATOM    280  CB  TYR A  43     136.204 126.689 189.344  1.00  0.78           C
ATOM    281  CG  TYR A  43     136.087 126.200 190.752  1.00  0.78           C
ATOM    282  CD1 TYR A  43     136.713 125.009 191.152  1.00  0.78           C
ATOM    283  CD2 TYR A  43     135.301 126.901 191.677  1.00  0.78           C
ATOM    284  CE1 TYR A  43     136.499 124.490 192.431  1.00  0.78           C
ATOM    285  CE2 TYR A  43     135.114 126.397 192.968  1.00  0.78           C
ATOM    286  CZ  TYR A  43     135.666 125.165 193.323  1.00  0.78           C
ATOM    287  OH  TYR A  43     135.262 124.560 194.527  1.00  0.78           O
ATOM    288  N   GLN A  44     134.186 126.938 186.537  1.00  0.74           N
ATOM    289  CA  GLN A  44     134.083 127.582 185.256  1.00  0.74           C
ATOM    290  C   GLN A  44     134.186 129.098 185.371  1.00  0.74           C
ATOM    291  O   GLN A  44     133.426 129.723 186.108  1.00  0.74           O
ATOM    292  CB  GLN A  44     132.761 127.130 184.598  1.00  0.74           C
ATOM    293  CG  GLN A  44     132.871 125.686 184.033  1.00  0.74           C
ATOM    294  CD  GLN A  44     132.437 124.491 184.875  1.00  0.74           C
ATOM    295  OE1 GLN A  44     132.557 124.398 186.090  1.00  0.74           O
ATOM    296  NE2 GLN A  44     131.930 123.459 184.152  1.00  0.74           N
ATOM    297  N   VAL A  45     135.157 129.723 184.656  1.00  0.76           N
ATOM    298  CA  VAL A  45     135.370 131.171 184.672  1.00  0.76           C
ATOM    299  C   VAL A  45     135.349 131.751 183.263  1.00  0.76           C
ATOM    300  O   VAL A  45     135.798 131.081 182.334  1.00  0.76           O
ATOM    301  CB  VAL A  45     136.668 131.605 185.370  1.00  0.76           C
ATOM    302  CG1 VAL A  45     136.907 130.729 186.610  1.00  0.76           C
ATOM    303  CG2 VAL A  45     137.906 131.558 184.450  1.00  0.76           C
ATOM    304  N   PRO A  46     134.864 132.957 182.987  1.00  0.75           N
ATOM    305  CA  PRO A  46     134.811 133.481 181.625  1.00  0.75           C
ATOM    306  C   PRO A  46     136.186 133.772 181.020  1.00  0.75           C
ATOM    307  O   PRO A  46     137.115 134.171 181.719  1.00  0.75           O
ATOM    308  CB  PRO A  46     133.961 134.756 181.771  1.00  0.75           C
ATOM    309  CG  PRO A  46     134.252 135.227 183.196  1.00  0.75           C
ATOM    310  CD  PRO A  46     134.387 133.924 183.979  1.00  0.75           C
ATOM    311  N   LYS A  47     136.332 133.593 179.687  1.00  0.72           N
ATOM    312  CA  LYS A  47     137.582 133.776 178.953  1.00  0.72           C
ATOM    313  C   LYS A  47     138.166 135.187 179.046  1.00  0.72           C
ATOM    314  O   LYS A  47     139.375 135.380 178.945  1.00  0.72           O
ATOM    315  CB  LYS A  47     137.426 133.400 177.451  1.00  0.72           C
ATOM    316  CG  LYS A  47     137.180 131.908 177.177  1.00  0.72           C
ATOM    317  CD  LYS A  47     137.120 131.515 175.681  1.00  0.72           C
ATOM    318  CE  LYS A  47     137.383 130.009 175.442  1.00  0.72           C
ATOM    319  NZ  LYS A  47     137.333 129.646 174.012  1.00  0.72           N
ATOM    320  N   CYS A  48     137.324 136.224 179.262  1.00  0.76           N
ATOM    321  CA  CYS A  48     137.743 137.619 179.220  1.00  0.76           C
ATOM    322  C   CYS A  48     138.721 138.047 180.297  1.00  0.76           C
ATOM    323  O   CYS A  48     139.418 139.045 180.127  1.00  0.76           O
ATOM    324  CB  CYS A  48     136.538 138.599 179.179  1.00  0.76           C
ATOM    325  SG  CYS A  48     135.471 138.631 180.664  1.00  0.76           S
ATOM    326  N   LEU A  49     138.854 137.277 181.404  1.00  0.76           N
ATOM    327  CA  LEU A  49     139.856 137.513 182.434  1.00  0.76           C
ATOM    328  C   LEU A  49     141.254 137.516 181.822  1.00  0.76           C
ATOM    329  O   LEU A  49     142.093 138.383 182.065  1.00  0.76           O
ATOM    330  CB  LEU A  49     139.825 136.383 183.506  1.00  0.76           C
ATOM    331  CG  LEU A  49     138.484 136.146 184.229  1.00  0.76           C
ATOM    332  CD1 LEU A  49     138.628 134.988 185.227  1.00  0.76           C
ATOM    333  CD2 LEU A  49     138.011 137.395 184.967  1.00  0.76           C
ATOM    334  N   LEU A  50     141.481 136.554 180.909  1.00  0.73           N
ATOM    335  CA  LEU A  50     142.773 136.167 180.397  1.00  0.73           C
ATOM    336  C   LEU A  50     143.126 136.886 179.103  1.00  0.73           C
ATOM    337  O   LEU A  50     144.196 136.697 178.536  1.00  0.73           O
ATOM    338  CB  LEU A  50     142.828 134.626 180.267  1.00  0.73           C
ATOM    339  CG  LEU A  50     142.643 133.901 181.628  1.00  0.73           C
ATOM    340  CD1 LEU A  50     142.313 132.410 181.469  1.00  0.73           C
ATOM    341  CD2 LEU A  50     143.844 134.103 182.563  1.00  0.73           C
ATOM    342  N   GLY A  51     142.253 137.814 178.661  1.00  0.75           N
ATOM    343  CA  GLY A  51     142.576 138.793 177.626  1.00  0.75           C
ATOM    344  C   GLY A  51     142.914 140.147 178.198  1.00  0.75           C
ATOM    345  O   GLY A  51     143.159 141.093 177.459  1.00  0.75           O
ATOM    346  N   SER A  52     142.890 140.296 179.538  1.00  0.78           N
ATOM    347  CA  SER A  52     143.157 141.570 180.200  1.00  0.78           C
ATOM    348  C   SER A  52     144.629 141.964 180.301  1.00  0.78           C
ATOM    349  O   SER A  52     145.527 141.126 180.309  1.00  0.78           O
ATOM    350  CB  SER A  52     142.512 141.664 181.617  1.00  0.78           C
ATOM    351  OG  SER A  52     143.188 140.881 182.609  1.00  0.78           O
ATOM    352  N   ASP A  53     144.909 143.278 180.461  1.00  0.71           N
ATOM    353  CA  ASP A  53     146.238 143.831 180.693  1.00  0.71           C
ATOM    354  C   ASP A  53     146.922 143.250 181.930  1.00  0.71           C
ATOM    355  O   ASP A  53     148.130 143.026 181.963  1.00  0.71           O
ATOM    356  CB  ASP A  53     146.171 145.370 180.835  1.00  0.71           C
ATOM    357  CG  ASP A  53     145.385 145.932 179.672  1.00  0.71           C
ATOM    358  OD1 ASP A  53     145.800 145.701 178.514  1.00  0.71           O
ATOM    359  OD2 ASP A  53     144.320 146.532 179.948  1.00  0.71           O
ATOM    360  N   ILE A  54     146.132 142.937 182.984  1.00  0.70           N
ATOM    361  CA  ILE A  54     146.584 142.250 184.190  1.00  0.70           C
ATOM    362  C   ILE A  54     147.128 140.870 183.857  1.00  0.70           C
ATOM    363  O   ILE A  54     148.191 140.465 184.330  1.00  0.70           O
ATOM    364  CB  ILE A  54     145.448 142.132 185.211  1.00  0.70           C
ATOM    365  CG1 ILE A  54     145.016 143.534 185.702  1.00  0.70           C
ATOM    366  CG2 ILE A  54     145.848 141.231 186.407  1.00  0.70           C
ATOM    367  CD1 ILE A  54     143.635 143.520 186.366  1.00  0.70           C
ATOM    368  N   THR A  55     146.432 140.129 182.976  1.00  0.75           N
ATOM    369  CA  THR A  55     146.910 138.852 182.463  1.00  0.75           C
ATOM    370  C   THR A  55     148.175 138.989 181.668  1.00  0.75           C
ATOM    371  O   THR A  55     149.131 138.281 181.945  1.00  0.75           O
ATOM    372  CB  THR A  55     145.897 138.141 181.593  1.00  0.75           C
ATOM    373  OG1 THR A  55     144.744 137.945 182.383  1.00  0.75           O
ATOM    374  CG2 THR A  55     146.378 136.748 181.159  1.00  0.75           C
ATOM    375  N   TYR A  56     148.269 139.947 180.724  1.00  0.58           N
ATOM    376  CA  TYR A  56     149.485 140.174 179.949  1.00  0.58           C
ATOM    377  C   TYR A  56     150.689 140.552 180.810  1.00  0.58           C
ATOM    378  O   TYR A  56     151.793 140.054 180.612  1.00  0.58           O
ATOM    379  CB  TYR A  56     149.258 141.255 178.860  1.00  0.58           C
ATOM    380  CG  TYR A  56     148.232 140.840 177.829  1.00  0.58           C
ATOM    381  CD1 TYR A  56     148.151 139.525 177.326  1.00  0.58           C
ATOM    382  CD2 TYR A  56     147.368 141.815 177.297  1.00  0.58           C
ATOM    383  CE1 TYR A  56     147.218 139.196 176.331  1.00  0.58           C
ATOM    384  CE2 TYR A  56     146.447 141.489 176.291  1.00  0.58           C
ATOM    385  CZ  TYR A  56     146.374 140.178 175.810  1.00  0.58           C
ATOM    386  OH  TYR A  56     145.461 139.851 174.788  1.00  0.58           O
ATOM    387  N   HIS A  57     150.475 141.388 181.848  1.00  0.67           N
ATOM    388  CA  HIS A  57     151.471 141.759 182.847  1.00  0.67           C
ATOM    389  C   HIS A  57     152.069 140.568 183.587  1.00  0.67           C
ATOM    390  O   HIS A  57     153.267 140.504 183.856  1.00  0.67           O
ATOM    391  CB  HIS A  57     150.820 142.707 183.893  1.00  0.67           C
ATOM    392  CG  HIS A  57     151.752 143.220 184.950  1.00  0.67           C
ATOM    393  ND1 HIS A  57     152.711 144.142 184.595  1.00  0.67           N
ATOM    394  CD2 HIS A  57     151.897 142.868 186.256  1.00  0.67           C
ATOM    395  CE1 HIS A  57     153.430 144.331 185.678  1.00  0.67           C
ATOM    396  NE2 HIS A  57     152.981 143.587 186.719  1.00  0.67           N
ATOM    397  N   LEU A  58     151.235 139.581 183.953  1.00  0.71           N
ATOM    398  CA  LEU A  58     151.695 138.406 184.660  1.00  0.71           C
ATOM    399  C   LEU A  58     152.066 137.237 183.747  1.00  0.71           C
ATOM    400  O   LEU A  58     153.140 136.660 183.864  1.00  0.71           O
ATOM    401  CB  LEU A  58     150.601 137.995 185.679  1.00  0.71           C
ATOM    402  CG  LEU A  58     150.389 139.018 186.822  1.00  0.71           C
ATOM    403  CD1 LEU A  58     149.019 138.828 187.476  1.00  0.71           C
ATOM    404  CD2 LEU A  58     151.514 138.955 187.867  1.00  0.71           C
ATOM    405  N   PHE A  59     151.201 136.814 182.813  1.00  0.69           N
ATOM    406  CA  PHE A  59     151.377 135.583 182.056  1.00  0.69           C
ATOM    407  C   PHE A  59     152.526 135.630 181.082  1.00  0.69           C
ATOM    408  O   PHE A  59     153.321 134.699 181.000  1.00  0.69           O
ATOM    409  CB  PHE A  59     150.098 135.191 181.283  1.00  0.69           C
ATOM    410  CG  PHE A  59     149.100 134.508 182.172  1.00  0.69           C
ATOM    411  CD1 PHE A  59     148.620 135.087 183.359  1.00  0.69           C
ATOM    412  CD2 PHE A  59     148.569 133.275 181.766  1.00  0.69           C
ATOM    413  CE1 PHE A  59     147.580 134.485 184.063  1.00  0.69           C
ATOM    414  CE2 PHE A  59     147.524 132.672 182.477  1.00  0.69           C
ATOM    415  CZ  PHE A  59     147.008 133.301 183.610  1.00  0.69           C
ATOM    416  N   ASP A  60     152.700 136.756 180.374  1.00  0.68           N
ATOM    417  CA  ASP A  60     153.659 136.841 179.292  1.00  0.68           C
ATOM    418  C   ASP A  60     155.033 137.206 179.857  1.00  0.68           C
ATOM    419  O   ASP A  60     156.032 137.327 179.146  1.00  0.68           O
ATOM    420  CB  ASP A  60     153.154 137.872 178.251  1.00  0.68           C
ATOM    421  CG  ASP A  60     151.915 137.367 177.523  1.00  0.68           C
ATOM    422  OD1 ASP A  60     151.506 136.199 177.742  1.00  0.68           O
ATOM    423  OD2 ASP A  60     151.379 138.143 176.694  1.00  0.68           O
ATOM    424  N   ALA A  61     155.103 137.263 181.205  1.00  0.70           N
ATOM    425  CA  ALA A  61     156.301 137.336 181.995  1.00  0.70           C
ATOM    426  C   ALA A  61     156.777 135.948 182.430  1.00  0.70           C
ATOM    427  O   ALA A  61     157.778 135.822 183.139  1.00  0.70           O
ATOM    428  CB  ALA A  61     156.001 138.173 183.255  1.00  0.70           C
ATOM    429  N   ILE A  62     156.090 134.857 182.008  1.00  0.68           N
ATOM    430  CA  ILE A  62     156.521 133.497 182.297  1.00  0.68           C
ATOM    431  C   ILE A  62     157.367 132.941 181.188  1.00  0.68           C
ATOM    432  O   ILE A  62     157.089 133.014 179.993  1.00  0.68           O
ATOM    433  CB  ILE A  62     155.405 132.514 182.681  1.00  0.68           C
ATOM    434  CG1 ILE A  62     154.796 132.924 184.034  1.00  0.68           C
ATOM    435  CG2 ILE A  62     155.863 131.031 182.729  1.00  0.68           C
ATOM    436  CD1 ILE A  62     155.815 133.054 185.178  1.00  0.68           C
ATOM    437  N   ASN A  63     158.462 132.330 181.642  1.00  0.68           N
ATOM    438  CA  ASN A  63     159.390 131.574 180.881  1.00  0.68           C
ATOM    439  C   ASN A  63     159.315 130.173 181.472  1.00  0.68           C
ATOM    440  O   ASN A  63     159.504 129.963 182.667  1.00  0.68           O
ATOM    441  CB  ASN A  63     160.752 132.272 181.068  1.00  0.68           C
ATOM    442  CG  ASN A  63     161.748 131.718 180.077  1.00  0.68           C
ATOM    443  OD1 ASN A  63     161.581 130.604 179.582  1.00  0.68           O
ATOM    444  ND2 ASN A  63     162.780 132.517 179.735  1.00  0.68           N
ATOM    445  N   THR A  64     159.006 129.168 180.635  1.00  0.69           N
ATOM    446  CA  THR A  64     158.890 127.777 181.051  1.00  0.69           C
ATOM    447  C   THR A  64     160.231 127.088 180.944  1.00  0.69           C
ATOM    448  O   THR A  64     160.381 125.941 181.355  1.00  0.69           O
ATOM    449  CB  THR A  64     157.896 126.986 180.195  1.00  0.69           C
ATOM    450  OG1 THR A  64     158.137 127.187 178.806  1.00  0.69           O
ATOM    451  CG2 THR A  64     156.459 127.457 180.482  1.00  0.69           C
ATOM    452  N   THR A  65     161.260 127.787 180.422  1.00  0.67           N
ATOM    453  CA  THR A  65     162.611 127.252 180.308  1.00  0.67           C
ATOM    454  C   THR A  65     163.457 127.706 181.495  1.00  0.67           C
ATOM    455  O   THR A  65     164.519 127.157 181.787  1.00  0.67           O
ATOM    456  CB  THR A  65     163.286 127.640 178.975  1.00  0.67           C
ATOM    457  OG1 THR A  65     163.971 128.889 179.004  1.00  0.67           O
ATOM    458  CG2 THR A  65     162.234 127.767 177.856  1.00  0.67           C
ATOM    459  N   GLU A  66     162.964 128.728 182.227  1.00  0.68           N
ATOM    460  CA  GLU A  66     163.583 129.334 183.387  1.00  0.68           C
ATOM    461  C   GLU A  66     163.636 128.404 184.593  1.00  0.68           C
ATOM    462  O   GLU A  66     162.628 127.918 185.104  1.00  0.68           O
ATOM    463  CB  GLU A  66     162.825 130.639 183.729  1.00  0.68           C
ATOM    464  CG  GLU A  66     163.337 131.472 184.927  1.00  0.68           C
ATOM    465  CD  GLU A  66     162.492 132.724 185.096  1.00  0.68           C
ATOM    466  OE1 GLU A  66     163.069 133.844 185.055  1.00  0.68           O
ATOM    467  OE2 GLU A  66     161.249 132.622 185.272  1.00  0.68           O
ATOM    468  N   SER A  67     164.857 128.109 185.085  1.00  0.74           N
ATOM    469  CA  SER A  67     165.066 127.296 186.271  1.00  0.74           C
ATOM    470  C   SER A  67     164.620 127.968 187.559  1.00  0.74           C
ATOM    471  O   SER A  67     164.671 129.187 187.704  1.00  0.74           O
ATOM    472  CB  SER A  67     166.531 126.785 186.412  1.00  0.74           C
ATOM    473  OG  SER A  67     167.458 127.833 186.714  1.00  0.74           O
ATOM    474  N   LEU A  68     164.194 127.172 188.564  1.00  0.68           N
ATOM    475  CA  LEU A  68     163.741 127.664 189.859  1.00  0.68           C
ATOM    476  C   LEU A  68     164.770 128.517 190.596  1.00  0.68           C
ATOM    477  O   LEU A  68     164.440 129.567 191.134  1.00  0.68           O
ATOM    478  CB  LEU A  68     163.304 126.475 190.746  1.00  0.68           C
ATOM    479  CG  LEU A  68     161.890 125.964 190.404  1.00  0.68           C
ATOM    480  CD1 LEU A  68     161.753 124.468 190.710  1.00  0.68           C
ATOM    481  CD2 LEU A  68     160.827 126.766 191.169  1.00  0.68           C
ATOM    482  N   THR A  69     166.058 128.127 190.563  1.00  0.72           N
ATOM    483  CA  THR A  69     167.176 128.905 191.096  1.00  0.72           C
ATOM    484  C   THR A  69     167.321 130.278 190.454  1.00  0.72           C
ATOM    485  O   THR A  69     167.577 131.284 191.112  1.00  0.72           O
ATOM    486  CB  THR A  69     168.502 128.179 190.878  1.00  0.72           C
ATOM    487  OG1 THR A  69     168.398 126.821 191.274  1.00  0.72           O
ATOM    488  CG2 THR A  69     169.630 128.814 191.700  1.00  0.72           C
ATOM    489  N   ASN A  70     167.158 130.372 189.118  1.00  0.74           N
ATOM    490  CA  ASN A  70     167.149 131.643 188.412  1.00  0.74           C
ATOM    491  C   ASN A  70     165.894 132.461 188.699  1.00  0.74           C
ATOM    492  O   ASN A  70     165.983 133.667 188.915  1.00  0.74           O
ATOM    493  CB  ASN A  70     167.364 131.429 186.895  1.00  0.74           C
ATOM    494  CG  ASN A  70     168.802 130.974 186.661  1.00  0.74           C
ATOM    495  OD1 ASN A  70     169.712 131.168 187.472  1.00  0.74           O
ATOM    496  ND2 ASN A  70     169.040 130.359 185.480  1.00  0.74           N
ATOM    497  N   TYR A  71     164.709 131.817 188.777  1.00  0.70           N
ATOM    498  CA  TYR A  71     163.454 132.445 189.174  1.00  0.70           C
ATOM    499  C   TYR A  71     163.542 133.072 190.566  1.00  0.70           C
ATOM    500  O   TYR A  71     163.152 134.222 190.762  1.00  0.70           O
ATOM    501  CB  TYR A  71     162.310 131.388 189.122  1.00  0.70           C
ATOM    502  CG  TYR A  71     160.932 131.938 189.408  1.00  0.70           C
ATOM    503  CD1 TYR A  71     160.353 132.898 188.560  1.00  0.70           C
ATOM    504  CD2 TYR A  71     160.175 131.438 190.484  1.00  0.70           C
ATOM    505  CE1 TYR A  71     159.035 133.329 188.768  1.00  0.70           C
ATOM    506  CE2 TYR A  71     158.850 131.858 190.681  1.00  0.70           C
ATOM    507  CZ  TYR A  71     158.277 132.792 189.811  1.00  0.70           C
ATOM    508  OH  TYR A  71     156.923 133.159 189.920  1.00  0.70           O
ATOM    509  N   GLU A  72     164.136 132.352 191.542  1.00  0.70           N
ATOM    510  CA  GLU A  72     164.399 132.841 192.884  1.00  0.70           C
ATOM    511  C   GLU A  72     165.290 134.075 192.910  1.00  0.70           C
ATOM    512  O   GLU A  72     164.919 135.095 193.482  1.00  0.70           O
ATOM    513  CB  GLU A  72     165.077 131.735 193.722  1.00  0.70           C
ATOM    514  CG  GLU A  72     165.341 132.132 195.196  1.00  0.70           C
ATOM    515  CD  GLU A  72     166.179 131.103 195.951  1.00  0.70           C
ATOM    516  OE1 GLU A  72     166.617 130.097 195.338  1.00  0.70           O
ATOM    517  OE2 GLU A  72     166.412 131.359 197.160  1.00  0.70           O
ATOM    518  N   LYS A  73     166.439 134.055 192.201  1.00  0.70           N
ATOM    519  CA  LYS A  73     167.332 135.201 192.065  1.00  0.70           C
ATOM    520  C   LYS A  73     166.685 136.411 191.402  1.00  0.70           C
ATOM    521  O   LYS A  73     166.994 137.561 191.700  1.00  0.70           O
ATOM    522  CB  LYS A  73     168.590 134.845 191.241  1.00  0.70           C
ATOM    523  CG  LYS A  73     169.560 133.886 191.943  1.00  0.70           C
ATOM    524  CD  LYS A  73     170.751 133.585 191.023  1.00  0.70           C
ATOM    525  CE  LYS A  73     171.768 132.622 191.627  1.00  0.70           C
ATOM    526  NZ  LYS A  73     172.834 132.369 190.633  1.00  0.70           N
ATOM    527  N   ARG A  74     165.760 136.184 190.458  1.00  0.68           N
ATOM    528  CA  ARG A  74     164.996 137.233 189.819  1.00  0.68           C
ATOM    529  C   ARG A  74     164.062 137.984 190.777  1.00  0.68           C
ATOM    530  O   ARG A  74     163.770 139.165 190.590  1.00  0.68           O
ATOM    531  CB  ARG A  74     164.210 136.614 188.645  1.00  0.68           C
ATOM    532  CG  ARG A  74     164.080 137.536 187.421  1.00  0.68           C
ATOM    533  CD  ARG A  74     163.202 136.906 186.341  1.00  0.68           C
ATOM    534  NE  ARG A  74     161.796 137.018 186.845  1.00  0.68           N
ATOM    535  CZ  ARG A  74     160.778 136.312 186.341  1.00  0.68           C
ATOM    536  NH1 ARG A  74     160.957 135.370 185.429  1.00  0.68           N
ATOM    537  NH2 ARG A  74     159.537 136.579 186.741  1.00  0.68           N
ATOM    538  N   VAL A  75     163.572 137.302 191.837  1.00  0.73           N
ATOM    539  CA  VAL A  75     162.613 137.841 192.794  1.00  0.73           C
ATOM    540  C   VAL A  75     163.212 138.126 194.179  1.00  0.73           C
ATOM    541  O   VAL A  75     162.506 138.340 195.169  1.00  0.73           O
ATOM    542  CB  VAL A  75     161.366 136.962 192.929  1.00  0.73           C
ATOM    543  CG1 VAL A  75     160.709 136.768 191.546  1.00  0.73           C
ATOM    544  CG2 VAL A  75     161.674 135.595 193.569  1.00  0.73           C
ATOM    545  N   THR A  76     164.550 138.195 194.323  1.00  0.73           N
ATOM    546  CA  THR A  76     165.202 138.485 195.608  1.00  0.73           C
ATOM    547  C   THR A  76     165.463 139.962 195.843  1.00  0.73           C
ATOM    548  O   THR A  76     166.158 140.325 196.786  1.00  0.73           O
ATOM    549  CB  THR A  76     166.503 137.725 195.857  1.00  0.73           C
ATOM    550  OG1 THR A  76     167.293 137.668 194.685  1.00  0.73           O
ATOM    551  CG2 THR A  76     166.173 136.290 196.294  1.00  0.73           C
ATOM    552  N   ARG A  77     164.814 140.851 195.061  1.00  0.67           N
ATOM    553  CA  ARG A  77     164.908 142.311 195.127  1.00  0.67           C
ATOM    554  C   ARG A  77     164.578 142.914 196.506  1.00  0.67           C
ATOM    555  O   ARG A  77     165.064 143.968 196.909  1.00  0.67           O
ATOM    556  CB  ARG A  77     163.947 142.934 194.061  1.00  0.67           C
ATOM    557  CG  ARG A  77     164.224 142.507 192.599  1.00  0.67           C
ATOM    558  CD  ARG A  77     163.139 142.913 191.570  1.00  0.67           C
ATOM    559  NE  ARG A  77     162.941 144.400 191.537  1.00  0.67           N
ATOM    560  CZ  ARG A  77     163.833 145.296 191.099  1.00  0.67           C
ATOM    561  NH1 ARG A  77     163.559 146.591 191.205  1.00  0.67           N
ATOM    562  NH2 ARG A  77     164.990 144.924 190.550  1.00  0.67           N
ATOM    563  N   PHE A  78     163.713 142.256 197.300  1.00  0.73           N
ATOM    564  CA  PHE A  78     163.220 142.807 198.550  1.00  0.73           C
ATOM    565  C   PHE A  78     163.887 142.186 199.763  1.00  0.73           C
ATOM    566  O   PHE A  78     164.141 140.980 199.822  1.00  0.73           O
ATOM    567  CB  PHE A  78     161.684 142.687 198.701  1.00  0.73           C
ATOM    568  CG  PHE A  78     160.995 143.638 197.760  1.00  0.73           C
ATOM    569  CD1 PHE A  78     160.959 143.391 196.379  1.00  0.73           C
ATOM    570  CD2 PHE A  78     160.383 144.806 198.250  1.00  0.73           C
ATOM    571  CE1 PHE A  78     160.348 144.294 195.507  1.00  0.73           C
ATOM    572  CE2 PHE A  78     159.744 145.700 197.381  1.00  0.73           C
ATOM    573  CZ  PHE A  78     159.723 145.440 196.006  1.00  0.73           C
ATOM    574  N   TYR A  79     164.186 143.042 200.768  1.00  0.66           N
ATOM    575  CA  TYR A  79     164.800 142.683 202.032  1.00  0.66           C
ATOM    576  C   TYR A  79     163.954 141.757 202.885  1.00  0.66           C
ATOM    577  O   TYR A  79     162.730 141.737 202.792  1.00  0.66           O
ATOM    578  CB  TYR A  79     165.193 143.956 202.860  1.00  0.66           C
ATOM    579  CG  TYR A  79     166.185 143.709 203.990  1.00  0.66           C
ATOM    580  CD1 TYR A  79     167.268 142.817 203.846  1.00  0.66           C
ATOM    581  CD2 TYR A  79     166.038 144.379 205.220  1.00  0.66           C
ATOM    582  CE1 TYR A  79     168.165 142.595 204.899  1.00  0.66           C
ATOM    583  CE2 TYR A  79     166.942 144.165 206.274  1.00  0.66           C
ATOM    584  CZ  TYR A  79     168.004 143.270 206.110  1.00  0.66           C
ATOM    585  OH  TYR A  79     168.924 143.037 207.151  1.00  0.66           O
ATOM    586  N   GLU A  80     164.626 140.984 203.756  1.00  0.67           N
ATOM    587  CA  GLU A  80     163.994 140.222 204.805  1.00  0.67           C
ATOM    588  C   GLU A  80     164.282 140.849 206.170  1.00  0.67           C
ATOM    589  O   GLU A  80     165.411 140.777 206.663  1.00  0.67           O
ATOM    590  CB  GLU A  80     164.513 138.778 204.790  1.00  0.67           C
ATOM    591  CG  GLU A  80     163.886 137.908 205.902  1.00  0.67           C
ATOM    592  CD  GLU A  80     164.036 136.420 205.625  1.00  0.67           C
ATOM    593  OE1 GLU A  80     164.643 136.063 204.583  1.00  0.67           O
ATOM    594  OE2 GLU A  80     163.491 135.639 206.444  1.00  0.67           O
ATOM    595  N   PRO A  81     163.308 141.494 206.802  1.00  0.63           N
ATOM    596  CA  PRO A  81     163.500 142.071 208.131  1.00  0.63           C
ATOM    597  C   PRO A  81     162.819 141.271 209.253  1.00  0.63           C
ATOM    598  O   PRO A  81     161.606 141.406 209.400  1.00  0.63           O
ATOM    599  CB  PRO A  81     162.845 143.449 207.965  1.00  0.63           C
ATOM    600  CG  PRO A  81     161.686 143.220 206.990  1.00  0.63           C
ATOM    601  CD  PRO A  81     162.256 142.184 206.043  1.00  0.63           C
ATOM    602  N   PRO A  82     163.493 140.500 210.098  1.00  0.53           N
ATOM    603  CA  PRO A  82     162.841 139.803 211.204  1.00  0.53           C
ATOM    604  C   PRO A  82     163.047 140.574 212.507  1.00  0.53           C
ATOM    605  O   PRO A  82     164.029 141.301 212.652  1.00  0.53           O
ATOM    606  CB  PRO A  82     163.596 138.465 211.236  1.00  0.53           C
ATOM    607  CG  PRO A  82     165.027 138.844 210.846  1.00  0.53           C
ATOM    608  CD  PRO A  82     164.817 139.948 209.805  1.00  0.53           C
ATOM    609  N   MET A  83     162.128 140.432 213.480  1.00  0.45           N
ATOM    610  CA  MET A  83     162.269 140.997 214.810  1.00  0.45           C
ATOM    611  C   MET A  83     161.409 140.191 215.780  1.00  0.45           C
ATOM    612  O   MET A  83     160.637 139.319 215.393  1.00  0.45           O
ATOM    613  CB  MET A  83     161.948 142.526 214.821  1.00  0.45           C
ATOM    614  CG  MET A  83     162.107 143.330 216.119  1.00  0.45           C
ATOM    615  SD  MET A  83     163.662 143.018 216.988  1.00  0.45           S
ATOM    616  CE  MET A  83     164.691 143.738 215.683  1.00  0.45           C
ATOM    617  N   ASN A  84     161.562 140.439 217.091  1.00  0.44           N
ATOM    618  CA  ASN A  84     160.766 139.863 218.150  1.00  0.44           C
ATOM    619  C   ASN A  84     160.015 141.028 218.756  1.00  0.44           C
ATOM    620  O   ASN A  84     160.575 142.114 218.877  1.00  0.44           O
ATOM    621  CB  ASN A  84     161.645 139.251 219.266  1.00  0.44           C
ATOM    622  CG  ASN A  84     162.430 138.066 218.725  1.00  0.44           C
ATOM    623  OD1 ASN A  84     161.880 137.012 218.416  1.00  0.44           O
ATOM    624  ND2 ASN A  84     163.773 138.217 218.629  1.00  0.44           N
ATOM    625  N   ASP A  85     158.741 140.847 219.139  1.00  0.38           N
ATOM    626  CA  ASP A  85     157.931 141.946 219.620  1.00  0.38           C
ATOM    627  C   ASP A  85     157.269 141.545 220.925  1.00  0.38           C
ATOM    628  O   ASP A  85     157.183 140.364 221.267  1.00  0.38           O
ATOM    629  CB  ASP A  85     156.884 142.343 218.545  1.00  0.38           C
ATOM    630  CG  ASP A  85     156.464 143.805 218.627  1.00  0.38           C
ATOM    631  OD1 ASP A  85     157.219 144.623 219.216  1.00  0.38           O
ATOM    632  OD2 ASP A  85     155.429 144.135 217.995  1.00  0.38           O
ATOM    633  N   ILE A  86     156.817 142.546 221.690  1.00  0.38           N
ATOM    634  CA  ILE A  86     156.088 142.378 222.935  1.00  0.38           C
ATOM    635  C   ILE A  86     154.848 143.216 222.721  1.00  0.38           C
ATOM    636  O   ILE A  86     154.619 143.692 221.619  1.00  0.38           O
ATOM    637  CB  ILE A  86     156.920 142.600 224.205  1.00  0.38           C
ATOM    638  CG1 ILE A  86     158.016 141.510 224.259  1.00  0.38           C
ATOM    639  CG2 ILE A  86     156.103 142.569 225.526  1.00  0.38           C
ATOM    640  CD1 ILE A  86     159.013 141.738 225.394  1.00  0.38           C
ATOM    641  N   LEU A  87     153.919 143.242 223.680  1.00  0.39           N
ATOM    642  CA  LEU A  87     152.542 143.494 223.397  1.00  0.39           C
ATOM    643  C   LEU A  87     151.765 143.655 224.689  1.00  0.39           C
ATOM    644  O   LEU A  87     152.170 143.205 225.761  1.00  0.39           O
ATOM    645  CB  LEU A  87     151.924 142.372 222.513  1.00  0.39           C
ATOM    646  CG  LEU A  87     151.868 140.924 223.084  1.00  0.39           C
ATOM    647  CD1 LEU A  87     151.766 139.945 221.916  1.00  0.39           C
ATOM    648  CD2 LEU A  87     153.015 140.418 223.968  1.00  0.39           C
ATOM    649  N   ARG A  88     150.588 144.293 224.612  1.00  0.41           N
ATOM    650  CA  ARG A  88     149.694 144.498 225.730  1.00  0.41           C
ATOM    651  C   ARG A  88     148.296 144.451 225.178  1.00  0.41           C
ATOM    652  O   ARG A  88     148.081 144.590 223.977  1.00  0.41           O
ATOM    653  CB  ARG A  88     149.941 145.890 226.318  1.00  0.41           C
ATOM    654  CG  ARG A  88     149.181 146.437 227.544  1.00  0.41           C
ATOM    655  CD  ARG A  88     149.768 145.928 228.853  1.00  0.41           C
ATOM    656  NE  ARG A  88     148.999 146.580 229.955  1.00  0.41           N
ATOM    657  CZ  ARG A  88     149.012 146.152 231.223  1.00  0.41           C
ATOM    658  NH1 ARG A  88     148.297 146.801 232.136  1.00  0.41           N
ATOM    659  NH2 ARG A  88     149.736 145.096 231.584  1.00  0.41           N
ATOM    660  N   LEU A  89     147.304 144.214 226.045  1.00  0.45           N
ATOM    661  CA  LEU A  89     145.928 144.134 225.643  1.00  0.45           C
ATOM    662  C   LEU A  89     145.089 144.672 226.784  1.00  0.45           C
ATOM    663  O   LEU A  89     144.981 144.038 227.830  1.00  0.45           O
ATOM    664  CB  LEU A  89     145.591 142.660 225.353  1.00  0.45           C
ATOM    665  CG  LEU A  89     144.151 142.337 224.935  1.00  0.45           C
ATOM    666  CD1 LEU A  89     143.767 143.031 223.621  1.00  0.45           C
ATOM    667  CD2 LEU A  89     144.027 140.813 224.807  1.00  0.45           C
ATOM    668  N   SER A  90     144.504 145.872 226.597  1.00  0.45           N
ATOM    669  CA  SER A  90     143.631 146.562 227.545  1.00  0.45           C
ATOM    670  C   SER A  90     143.353 147.944 226.988  1.00  0.45           C
ATOM    671  O   SER A  90     144.261 148.754 226.840  1.00  0.45           O
ATOM    672  CB  SER A  90     144.194 146.785 228.983  1.00  0.45           C
ATOM    673  OG  SER A  90     143.144 147.148 229.883  1.00  0.45           O
ATOM    674  N   THR A  91     142.088 148.241 226.639  1.00  0.45           N
ATOM    675  CA  THR A  91     141.635 149.577 226.257  1.00  0.45           C
ATOM    676  C   THR A  91     141.009 150.206 227.482  1.00  0.45           C
ATOM    677  O   THR A  91     140.012 149.713 228.004  1.00  0.45           O
ATOM    678  CB  THR A  91     140.644 149.583 225.097  1.00  0.45           C
ATOM    679  OG1 THR A  91     139.646 148.576 225.254  1.00  0.45           O
ATOM    680  CG2 THR A  91     141.438 149.301 223.805  1.00  0.45           C
ATOM    681  N   VAL A  92     141.654 151.265 228.006  1.00  0.47           N
ATOM    682  CA  VAL A  92     141.386 151.878 229.297  1.00  0.47           C
ATOM    683  C   VAL A  92     141.919 153.296 229.222  1.00  0.47           C
ATOM    684  O   VAL A  92     142.467 153.646 228.189  1.00  0.47           O
ATOM    685  CB  VAL A  92     142.064 151.185 230.493  1.00  0.47           C
ATOM    686  CG1 VAL A  92     141.278 149.920 230.865  1.00  0.47           C
ATOM    687  CG2 VAL A  92     143.542 150.844 230.207  1.00  0.47           C
ATOM    688  N   PRO A  93     141.779 154.161 230.217  1.00  0.53           N
ATOM    689  CA  PRO A  93     142.582 155.392 230.206  1.00  0.53           C
ATOM    690  C   PRO A  93     143.437 155.625 231.445  1.00  0.53           C
ATOM    691  O   PRO A  93     143.072 155.248 232.559  1.00  0.53           O
ATOM    692  CB  PRO A  93     141.516 156.471 230.111  1.00  0.53           C
ATOM    693  CG  PRO A  93     140.367 155.929 230.958  1.00  0.53           C
ATOM    694  CD  PRO A  93     140.392 154.437 230.620  1.00  0.53           C
ATOM    695  N   ALA A  94     144.582 156.321 231.263  1.00  0.52           N
ATOM    696  CA  ALA A  94     145.370 156.886 232.343  1.00  0.52           C
ATOM    697  C   ALA A  94     144.923 158.315 232.649  1.00  0.52           C
ATOM    698  O   ALA A  94     144.732 159.157 231.774  1.00  0.52           O
ATOM    699  CB  ALA A  94     146.879 156.885 232.025  1.00  0.52           C
ATOM    700  N   VAL A  95     144.722 158.645 233.937  1.00  0.49           N
ATOM    701  CA  VAL A  95     144.234 159.956 234.337  1.00  0.49           C
ATOM    702  C   VAL A  95     145.366 160.927 234.656  1.00  0.49           C
ATOM    703  O   VAL A  95     146.442 160.555 235.115  1.00  0.49           O
ATOM    704  CB  VAL A  95     143.221 159.882 235.474  1.00  0.49           C
ATOM    705  CG1 VAL A  95     142.003 159.067 234.993  1.00  0.49           C
ATOM    706  CG2 VAL A  95     143.831 159.251 236.739  1.00  0.49           C
ATOM    707  N   LYS A  96     145.145 162.238 234.411  1.00  0.44           N
ATOM    708  CA  LYS A  96     146.127 163.272 234.699  1.00  0.44           C
ATOM    709  C   LYS A  96     145.761 163.951 236.010  1.00  0.44           C
ATOM    710  O   LYS A  96     144.628 164.398 236.187  1.00  0.44           O
ATOM    711  CB  LYS A  96     146.196 164.381 233.597  1.00  0.44           C
ATOM    712  CG  LYS A  96     146.700 163.949 232.199  1.00  0.44           C
ATOM    713  CD  LYS A  96     146.872 165.152 231.228  1.00  0.44           C
ATOM    714  CE  LYS A  96     147.508 164.818 229.856  1.00  0.44           C
ATOM    715  NZ  LYS A  96     147.784 166.037 229.032  1.00  0.44           N
ATOM    716  N   GLN A  97     146.718 164.053 236.952  1.00  0.40           N
ATOM    717  CA  GLN A  97     146.533 164.792 238.187  1.00  0.40           C
ATOM    718  C   GLN A  97     146.757 166.287 237.986  1.00  0.40           C
ATOM    719  O   GLN A  97     147.275 166.727 236.960  1.00  0.40           O
ATOM    720  CB  GLN A  97     147.483 164.277 239.297  1.00  0.40           C
ATOM    721  CG  GLN A  97     147.335 162.770 239.624  1.00  0.40           C
ATOM    722  CD  GLN A  97     145.928 162.444 240.123  1.00  0.40           C
ATOM    723  OE1 GLN A  97     145.405 163.079 241.039  1.00  0.40           O
ATOM    724  NE2 GLN A  97     145.281 161.427 239.512  1.00  0.40           N
ATOM    725  N   PHE A  98     146.358 167.113 238.968  1.00  0.37           N
ATOM    726  CA  PHE A  98     146.497 168.554 238.889  1.00  0.37           C
ATOM    727  C   PHE A  98     147.360 169.030 240.049  1.00  0.37           C
ATOM    728  O   PHE A  98     147.284 168.494 241.151  1.00  0.37           O
ATOM    729  CB  PHE A  98     145.119 169.248 238.952  1.00  0.37           C
ATOM    730  CG  PHE A  98     144.274 168.918 237.743  1.00  0.37           C
ATOM    731  CD1 PHE A  98     143.286 167.920 237.805  1.00  0.37           C
ATOM    732  CD2 PHE A  98     144.404 169.659 236.555  1.00  0.37           C
ATOM    733  CE1 PHE A  98     142.408 167.711 236.734  1.00  0.37           C
ATOM    734  CE2 PHE A  98     143.512 169.476 235.489  1.00  0.37           C
ATOM    735  CZ  PHE A  98     142.504 168.506 235.586  1.00  0.37           C
ATOM    736  N   ASN A  99     148.248 170.024 239.819  1.00  0.43           N
ATOM    737  CA  ASN A  99     149.166 170.508 240.840  1.00  0.43           C
ATOM    738  C   ASN A  99     148.624 171.642 241.715  1.00  0.43           C
ATOM    739  O   ASN A  99     147.504 172.119 241.575  1.00  0.43           O
ATOM    740  CB  ASN A  99     150.606 170.737 240.304  1.00  0.43           C
ATOM    741  CG  ASN A  99     150.628 171.644 239.084  1.00  0.43           C
ATOM    742  OD1 ASN A  99     149.837 172.569 238.918  1.00  0.43           O
ATOM    743  ND2 ASN A  99     151.561 171.344 238.151  1.00  0.43           N
ATOM    744  N   LEU A 100     149.414 171.983 242.748  1.00  0.47           N
ATOM    745  CA  LEU A 100     148.909 172.443 244.023  1.00  0.47           C
ATOM    746  C   LEU A 100     148.417 173.887 244.165  1.00  0.47           C
ATOM    747  O   LEU A 100     147.357 174.121 244.742  1.00  0.47           O
ATOM    748  CB  LEU A 100     150.012 172.177 245.079  1.00  0.47           C
ATOM    749  CG  LEU A 100     150.590 170.737 245.072  1.00  0.47           C
ATOM    750  CD1 LEU A 100     151.827 170.649 245.975  1.00  0.47           C
ATOM    751  CD2 LEU A 100     149.560 169.677 245.491  1.00  0.47           C
ATOM    752  N   ASP A 101     149.156 174.907 243.675  1.00  0.65           N
ATOM    753  CA  ASP A 101     148.873 176.302 243.989  1.00  0.65           C
ATOM    754  C   ASP A 101     148.139 177.016 242.853  1.00  0.65           C
ATOM    755  O   ASP A 101     147.750 178.189 242.933  1.00  0.65           O
ATOM    756  CB  ASP A 101     150.220 177.016 244.285  1.00  0.65           C
ATOM    757  CG  ASP A 101     151.044 177.162 243.014  1.00  0.65           C
ATOM    758  OD1 ASP A 101     151.432 176.132 242.418  1.00  0.65           O
ATOM    759  OD2 ASP A 101     151.199 178.328 242.574  1.00  0.65           O
ATOM    760  N   HIS A 102     147.943 176.305 241.735  1.00  0.69           N
ATOM    761  CA  HIS A 102     147.167 176.801 240.627  1.00  0.69           C
ATOM    762  C   HIS A 102     145.708 176.471 240.837  1.00  0.69           C
ATOM    763  O   HIS A 102     145.211 175.448 240.388  1.00  0.69           O
ATOM    764  CB  HIS A 102     147.627 176.211 239.277  1.00  0.69           C
ATOM    765  CG  HIS A 102     148.936 176.792 238.845  1.00  0.69           C
ATOM    766  ND1 HIS A 102     148.965 178.080 238.333  1.00  0.69           N
ATOM    767  CD2 HIS A 102     150.196 176.311 238.986  1.00  0.69           C
ATOM    768  CE1 HIS A 102     150.246 178.352 238.172  1.00  0.69           C
ATOM    769  NE2 HIS A 102     151.034 177.319 238.557  1.00  0.69           N
ATOM    770  N   SER A 103     144.955 177.343 241.533  1.00  0.69           N
ATOM    771  CA  SER A 103     143.547 177.154 241.825  1.00  0.69           C
ATOM    772  C   SER A 103     142.650 177.003 240.604  1.00  0.69           C
ATOM    773  O   SER A 103     142.300 177.972 239.929  1.00  0.69           O
ATOM    774  CB  SER A 103     143.015 178.307 242.718  1.00  0.69           C
ATOM    775  OG  SER A 103     144.081 178.931 243.441  1.00  0.69           O
ATOM    776  N   ILE A 104     142.253 175.756 240.292  1.00  0.51           N
ATOM    777  CA  ILE A 104     141.413 175.447 239.145  1.00  0.51           C
ATOM    778  C   ILE A 104     139.936 175.665 239.435  1.00  0.51           C
ATOM    779  O   ILE A 104     139.220 176.251 238.631  1.00  0.51           O
ATOM    780  CB  ILE A 104     141.725 174.051 238.616  1.00  0.51           C
ATOM    781  CG1 ILE A 104     143.177 174.014 238.079  1.00  0.51           C
ATOM    782  CG2 ILE A 104     140.750 173.624 237.497  1.00  0.51           C
ATOM    783  CD1 ILE A 104     143.726 172.599 237.897  1.00  0.51           C
ATOM    784  N   GLN A 105     139.436 175.268 240.623  1.00  0.40           N
ATOM    785  CA  GLN A 105     138.048 175.471 241.024  1.00  0.40           C
ATOM    786  C   GLN A 105     137.578 176.938 241.049  1.00  0.40           C
ATOM    787  O   GLN A 105     136.430 177.180 240.688  1.00  0.40           O
ATOM    788  CB  GLN A 105     137.758 174.775 242.373  1.00  0.40           C
ATOM    789  CG  GLN A 105     137.894 173.231 242.327  1.00  0.40           C
ATOM    790  CD  GLN A 105     137.757 172.652 243.737  1.00  0.40           C
ATOM    791  OE1 GLN A 105     138.125 173.291 244.722  1.00  0.40           O
ATOM    792  NE2 GLN A 105     137.234 171.411 243.857  1.00  0.40           N
ATOM    793  N   PRO A 106     138.358 177.969 241.377  1.00  0.46           N
ATOM    794  CA  PRO A 106     137.964 179.359 241.135  1.00  0.46           C
ATOM    795  C   PRO A 106     137.756 179.753 239.681  1.00  0.46           C
ATOM    796  O   PRO A 106     137.367 180.890 239.441  1.00  0.46           O
ATOM    797  CB  PRO A 106     139.115 180.173 241.753  1.00  0.46           C
ATOM    798  CG  PRO A 106     139.551 179.287 242.916  1.00  0.46           C
ATOM    799  CD  PRO A 106     139.485 177.892 242.305  1.00  0.46           C
ATOM    800  N   GLN A 107     138.033 178.875 238.699  1.00  0.42           N
ATOM    801  CA  GLN A 107     137.897 179.205 237.297  1.00  0.42           C
ATOM    802  C   GLN A 107     136.696 178.529 236.619  1.00  0.42           C
ATOM    803  O   GLN A 107     136.541 178.721 235.422  1.00  0.42           O
ATOM    804  CB  GLN A 107     139.215 178.822 236.554  1.00  0.42           C
ATOM    805  CG  GLN A 107     140.493 179.535 237.076  1.00  0.42           C
ATOM    806  CD  GLN A 107     141.769 179.086 236.351  1.00  0.42           C
ATOM    807  OE1 GLN A 107     142.005 179.393 235.184  1.00  0.42           O
ATOM    808  NE2 GLN A 107     142.669 178.377 237.073  1.00  0.42           N
ATOM    809  N   ILE A 108     135.848 177.745 237.353  1.00  0.46           N
ATOM    810  CA  ILE A 108     134.648 176.992 236.922  1.00  0.46           C
ATOM    811  C   ILE A 108     133.801 177.543 235.793  1.00  0.46           C
ATOM    812  O   ILE A 108     133.613 178.747 235.665  1.00  0.46           O
ATOM    813  CB  ILE A 108     133.707 176.585 238.054  1.00  0.46           C
ATOM    814  CG1 ILE A 108     133.250 177.792 238.906  1.00  0.46           C
ATOM    815  CG2 ILE A 108     134.387 175.466 238.867  1.00  0.46           C
ATOM    816  CD1 ILE A 108     132.070 177.450 239.826  1.00  0.46           C
ATOM    817  N   VAL A 109     133.235 176.655 234.927  1.00  0.47           N
ATOM    818  CA  VAL A 109     132.517 177.148 233.763  1.00  0.47           C
ATOM    819  C   VAL A 109     131.283 177.959 234.138  1.00  0.47           C
ATOM    820  O   VAL A 109     130.293 177.447 234.659  1.00  0.47           O
ATOM    821  CB  VAL A 109     132.027 176.117 232.744  1.00  0.47           C
ATOM    822  CG1 VAL A 109     131.395 176.918 231.592  1.00  0.47           C
ATOM    823  CG2 VAL A 109     133.100 175.168 232.187  1.00  0.47           C
ATOM    824  N   TYR A 110     131.333 179.262 233.840  1.00  0.44           N
ATOM    825  CA  TYR A 110     130.342 180.195 234.309  1.00  0.44           C
ATOM    826  C   TYR A 110     129.433 180.708 233.194  1.00  0.44           C
ATOM    827  O   TYR A 110     128.281 181.077 233.407  1.00  0.44           O
ATOM    828  CB  TYR A 110     131.163 181.366 234.906  1.00  0.44           C
ATOM    829  CG  TYR A 110     130.288 182.351 235.616  1.00  0.44           C
ATOM    830  CD1 TYR A 110     129.737 182.022 236.861  1.00  0.44           C
ATOM    831  CD2 TYR A 110     129.976 183.583 235.023  1.00  0.44           C
ATOM    832  CE1 TYR A 110     128.874 182.917 237.509  1.00  0.44           C
ATOM    833  CE2 TYR A 110     129.109 184.478 235.666  1.00  0.44           C
ATOM    834  CZ  TYR A 110     128.555 184.138 236.907  1.00  0.44           C
ATOM    835  OH  TYR A 110     127.673 185.025 237.552  1.00  0.44           O
ATOM    836  N   SER A 111     129.933 180.751 231.948  1.00  0.43           N
ATOM    837  CA  SER A 111     129.446 181.692 230.947  1.00  0.43           C
ATOM    838  C   SER A 111     128.497 181.102 229.913  1.00  0.43           C
ATOM    839  O   SER A 111     128.173 181.720 228.904  1.00  0.43           O
ATOM    840  CB  SER A 111     130.663 182.304 230.212  1.00  0.43           C
ATOM    841  OG  SER A 111     131.349 181.327 229.424  1.00  0.43           O
ATOM    842  N   LEU A 112     127.999 179.875 230.124  1.00  0.43           N
ATOM    843  CA  LEU A 112     127.270 179.153 229.096  1.00  0.43           C
ATOM    844  C   LEU A 112     125.785 179.415 229.100  1.00  0.43           C
ATOM    845  O   LEU A 112     125.069 179.012 228.182  1.00  0.43           O
ATOM    846  CB  LEU A 112     127.379 177.655 229.389  1.00  0.43           C
ATOM    847  CG  LEU A 112     128.780 177.056 229.291  1.00  0.43           C
ATOM    848  CD1 LEU A 112     128.684 175.668 229.926  1.00  0.43           C
ATOM    849  CD2 LEU A 112     129.401 177.075 227.877  1.00  0.43           C
ATOM    850  N   ASN A 113     125.325 180.122 230.141  1.00  0.45           N
ATOM    851  CA  ASN A 113     123.938 180.408 230.421  1.00  0.45           C
ATOM    852  C   ASN A 113     123.083 179.169 230.716  1.00  0.45           C
ATOM    853  O   ASN A 113     123.562 178.072 230.973  1.00  0.45           O
ATOM    854  CB  ASN A 113     123.297 181.300 229.315  1.00  0.45           C
ATOM    855  CG  ASN A 113     124.196 182.506 229.056  1.00  0.45           C
ATOM    856  OD1 ASN A 113     124.485 183.277 229.970  1.00  0.45           O
ATOM    857  ND2 ASN A 113     124.649 182.694 227.798  1.00  0.45           N
ATOM    858  N   LEU A 114     121.762 179.386 230.730  1.00  0.44           N
ATOM    859  CA  LEU A 114     120.671 178.493 231.059  1.00  0.44           C
ATOM    860  C   LEU A 114     120.745 176.966 230.824  1.00  0.44           C
ATOM    861  O   LEU A 114     120.727 176.193 231.778  1.00  0.44           O
ATOM    862  CB  LEU A 114     119.469 179.067 230.268  1.00  0.44           C
ATOM    863  CG  LEU A 114     118.933 180.428 230.752  1.00  0.44           C
ATOM    864  CD1 LEU A 114     117.949 180.998 229.719  1.00  0.44           C
ATOM    865  CD2 LEU A 114     118.238 180.287 232.114  1.00  0.44           C
ATOM    866  N   TYR A 115     120.703 176.502 229.550  1.00  0.45           N
ATOM    867  CA  TYR A 115     120.539 175.100 229.131  1.00  0.45           C
ATOM    868  C   TYR A 115     119.425 174.216 229.747  1.00  0.45           C
ATOM    869  O   TYR A 115     119.654 173.012 229.874  1.00  0.45           O
ATOM    870  CB  TYR A 115     121.869 174.310 229.295  1.00  0.45           C
ATOM    871  CG  TYR A 115     123.055 174.825 228.534  1.00  0.45           C
ATOM    872  CD1 TYR A 115     122.970 175.520 227.310  1.00  0.45           C
ATOM    873  CD2 TYR A 115     124.324 174.478 229.024  1.00  0.45           C
ATOM    874  CE1 TYR A 115     124.132 175.899 226.623  1.00  0.45           C
ATOM    875  CE2 TYR A 115     125.477 174.843 228.327  1.00  0.45           C
ATOM    876  CZ  TYR A 115     125.383 175.594 227.154  1.00  0.45           C
ATOM    877  OH  TYR A 115     126.538 176.125 226.548  1.00  0.45           O
ATOM    878  N   PRO A 116     118.194 174.596 230.090  1.00  0.43           N
ATOM    879  CA  PRO A 116     117.277 173.682 230.766  1.00  0.43           C
ATOM    880  C   PRO A 116     116.642 172.718 229.783  1.00  0.43           C
ATOM    881  O   PRO A 116     115.944 171.801 230.197  1.00  0.43           O
ATOM    882  CB  PRO A 116     116.230 174.627 231.371  1.00  0.43           C
ATOM    883  CG  PRO A 116     116.180 175.791 230.381  1.00  0.43           C
ATOM    884  CD  PRO A 116     117.653 175.946 230.025  1.00  0.43           C
ATOM    885  N   SER A 117     116.847 172.921 228.470  1.00  0.45           N
ATOM    886  CA  SER A 117     116.252 172.114 227.426  1.00  0.45           C
ATOM    887  C   SER A 117     117.107 170.928 227.010  1.00  0.45           C
ATOM    888  O   SER A 117     116.614 170.010 226.360  1.00  0.45           O
ATOM    889  CB  SER A 117     115.992 173.005 226.184  1.00  0.45           C
ATOM    890  OG  SER A 117     117.151 173.776 225.843  1.00  0.45           O
ATOM    891  N   HIS A 118     118.390 170.881 227.424  1.00  0.39           N
ATOM    892  CA  HIS A 118     119.287 169.769 227.132  1.00  0.39           C
ATOM    893  C   HIS A 118     119.557 168.950 228.382  1.00  0.39           C
ATOM    894  O   HIS A 118     120.647 168.958 228.952  1.00  0.39           O
ATOM    895  CB  HIS A 118     120.627 170.224 226.516  1.00  0.39           C
ATOM    896  CG  HIS A 118     120.495 170.735 225.117  1.00  0.39           C
ATOM    897  ND1 HIS A 118     120.127 169.853 224.119  1.00  0.39           N
ATOM    898  CD2 HIS A 118     120.732 171.966 224.594  1.00  0.39           C
ATOM    899  CE1 HIS A 118     120.145 170.561 223.010  1.00  0.39           C
ATOM    900  NE2 HIS A 118     120.505 171.849 223.239  1.00  0.39           N
ATOM    901  N   GLY A 119     118.538 168.200 228.844  1.00  0.39           N
ATOM    902  CA  GLY A 119     118.532 167.541 230.150  1.00  0.39           C
ATOM    903  C   GLY A 119     119.145 166.162 230.206  1.00  0.39           C
ATOM    904  O   GLY A 119     118.530 165.215 230.682  1.00  0.39           O
ATOM    905  N   ILE A 120     120.387 165.990 229.727  1.00  0.37           N
ATOM    906  CA  ILE A 120     121.071 164.704 229.756  1.00  0.37           C
ATOM    907  C   ILE A 120     121.817 164.496 231.075  1.00  0.37           C
ATOM    908  O   ILE A 120     122.561 165.351 231.554  1.00  0.37           O
ATOM    909  CB  ILE A 120     121.965 164.550 228.528  1.00  0.37           C
ATOM    910  CG1 ILE A 120     121.080 164.287 227.285  1.00  0.37           C
ATOM    911  CG2 ILE A 120     122.994 163.411 228.699  1.00  0.37           C
ATOM    912  CD1 ILE A 120     121.785 164.488 225.939  1.00  0.37           C
ATOM    913  N   TYR A 121     121.613 163.324 231.729  1.00  0.29           N
ATOM    914  CA  TYR A 121     122.128 163.088 233.064  1.00  0.29           C
ATOM    915  C   TYR A 121     123.423 162.283 233.105  1.00  0.29           C
ATOM    916  O   TYR A 121     124.066 162.216 234.158  1.00  0.29           O
ATOM    917  CB  TYR A 121     121.062 162.371 233.934  1.00  0.29           C
ATOM    918  CG  TYR A 121     119.888 163.289 234.182  1.00  0.29           C
ATOM    919  CD1 TYR A 121     118.733 163.211 233.387  1.00  0.29           C
ATOM    920  CD2 TYR A 121     119.935 164.251 235.207  1.00  0.29           C
ATOM    921  CE1 TYR A 121     117.655 164.083 233.603  1.00  0.29           C
ATOM    922  CE2 TYR A 121     118.855 165.121 235.430  1.00  0.29           C
ATOM    923  CZ  TYR A 121     117.717 165.038 234.620  1.00  0.29           C
ATOM    924  OH  TYR A 121     116.631 165.914 234.815  1.00  0.29           O
ATOM    925  N   TYR A 122     123.838 161.684 231.972  1.00  0.46           N
ATOM    926  CA  TYR A 122     125.085 160.948 231.813  1.00  0.46           C
ATOM    927  C   TYR A 122     126.339 161.824 231.904  1.00  0.46           C
ATOM    928  O   TYR A 122     126.317 162.986 231.513  1.00  0.46           O
ATOM    929  CB  TYR A 122     125.123 160.193 230.458  1.00  0.46           C
ATOM    930  CG  TYR A 122     124.033 159.156 230.369  1.00  0.46           C
ATOM    931  CD1 TYR A 122     122.817 159.446 229.729  1.00  0.46           C
ATOM    932  CD2 TYR A 122     124.230 157.865 230.892  1.00  0.46           C
ATOM    933  CE1 TYR A 122     121.810 158.478 229.629  1.00  0.46           C
ATOM    934  CE2 TYR A 122     123.227 156.888 230.782  1.00  0.46           C
ATOM    935  CZ  TYR A 122     122.016 157.200 230.153  1.00  0.46           C
ATOM    936  OH  TYR A 122     121.000 156.232 230.027  1.00  0.46           O
ATOM    937  N   ILE A 123     127.464 161.278 232.431  1.00  0.46           N
ATOM    938  CA  ILE A 123     128.727 162.012 232.578  1.00  0.46           C
ATOM    939  C   ILE A 123     129.911 161.336 231.872  1.00  0.46           C
ATOM    940  O   ILE A 123     131.056 161.792 231.936  1.00  0.46           O
ATOM    941  CB  ILE A 123     129.087 162.193 234.055  1.00  0.46           C
ATOM    942  CG1 ILE A 123     129.275 160.846 234.803  1.00  0.46           C
ATOM    943  CG2 ILE A 123     128.001 163.073 234.713  1.00  0.46           C
ATOM    944  CD1 ILE A 123     129.831 161.007 236.224  1.00  0.46           C
ATOM    945  N   ARG A 124     129.667 160.219 231.158  1.00  0.56           N
ATOM    946  CA  ARG A 124     130.695 159.452 230.476  1.00  0.56           C
ATOM    947  C   ARG A 124     130.237 159.169 229.068  1.00  0.56           C
ATOM    948  O   ARG A 124     129.041 159.104 228.789  1.00  0.56           O
ATOM    949  CB  ARG A 124     130.984 158.065 231.123  1.00  0.56           C
ATOM    950  CG  ARG A 124     131.641 158.106 232.515  1.00  0.56           C
ATOM    951  CD  ARG A 124     131.936 156.705 233.066  1.00  0.56           C
ATOM    952  NE  ARG A 124     132.537 156.882 234.430  1.00  0.56           N
ATOM    953  CZ  ARG A 124     133.848 156.845 234.698  1.00  0.56           C
ATOM    954  NH1 ARG A 124     134.252 157.151 235.933  1.00  0.56           N
ATOM    955  NH2 ARG A 124     134.761 156.510 233.791  1.00  0.56           N
ATOM    956  N   VAL A 125     131.208 158.965 228.164  1.00  0.63           N
ATOM    957  CA  VAL A 125     130.983 158.610 226.777  1.00  0.63           C
ATOM    958  C   VAL A 125     132.011 157.544 226.413  1.00  0.63           C
ATOM    959  O   VAL A 125     132.899 157.197 227.189  1.00  0.63           O
ATOM    960  CB  VAL A 125     131.038 159.788 225.793  1.00  0.63           C
ATOM    961  CG1 VAL A 125     129.961 160.841 226.122  1.00  0.63           C
ATOM    962  CG2 VAL A 125     132.414 160.461 225.790  1.00  0.63           C
ATOM    963  N   VAL A 126     131.896 156.920 225.230  1.00  0.57           N
ATOM    964  CA  VAL A 126     132.893 155.988 224.718  1.00  0.57           C
ATOM    965  C   VAL A 126     134.208 156.698 224.359  1.00  0.57           C
ATOM    966  O   VAL A 126     134.212 157.849 223.934  1.00  0.57           O
ATOM    967  CB  VAL A 126     132.322 155.207 223.533  1.00  0.57           C
ATOM    968  CG1 VAL A 126     133.250 154.061 223.088  1.00  0.57           C
ATOM    969  CG2 VAL A 126     130.960 154.598 223.928  1.00  0.57           C
ATOM    970  N   GLU A 127     135.375 156.028 224.502  1.00  0.54           N
ATOM    971  CA  GLU A 127     136.677 156.626 224.234  1.00  0.54           C
ATOM    972  C   GLU A 127     137.101 156.483 222.781  1.00  0.54           C
ATOM    973  O   GLU A 127     138.183 156.896 222.369  1.00  0.54           O
ATOM    974  CB  GLU A 127     137.744 155.948 225.122  1.00  0.54           C
ATOM    975  CG  GLU A 127     138.017 154.447 224.845  1.00  0.54           C
ATOM    976  CD  GLU A 127     138.910 153.837 225.927  1.00  0.54           C
ATOM    977  OE1 GLU A 127     138.766 154.258 227.105  1.00  0.54           O
ATOM    978  OE2 GLU A 127     139.676 152.901 225.598  1.00  0.54           O
ATOM    979  N   VAL A 128     136.200 155.924 221.952  1.00  0.56           N
ATOM    980  CA  VAL A 128     136.385 155.719 220.530  1.00  0.56           C
ATOM    981  C   VAL A 128     136.352 157.038 219.793  1.00  0.56           C
ATOM    982  O   VAL A 128     135.379 157.788 219.830  1.00  0.56           O
ATOM    983  CB  VAL A 128     135.348 154.758 219.948  1.00  0.56           C
ATOM    984  CG1 VAL A 128     135.363 154.718 218.402  1.00  0.56           C
ATOM    985  CG2 VAL A 128     135.636 153.346 220.493  1.00  0.56           C
ATOM    986  N   ARG A 129     137.445 157.345 219.086  1.00  0.57           N
ATOM    987  CA  ARG A 129     137.541 158.520 218.258  1.00  0.57           C
ATOM    988  C   ARG A 129     137.833 157.984 216.870  1.00  0.57           C
ATOM    989  O   ARG A 129     138.936 157.518 216.582  1.00  0.57           O
ATOM    990  CB  ARG A 129     138.636 159.442 218.853  1.00  0.57           C
ATOM    991  CG  ARG A 129     138.856 160.813 218.193  1.00  0.57           C
ATOM    992  CD  ARG A 129     139.634 160.713 216.881  1.00  0.57           C
ATOM    993  NE  ARG A 129     140.073 162.097 216.478  1.00  0.57           N
ATOM    994  CZ  ARG A 129     140.384 162.405 215.213  1.00  0.57           C
ATOM    995  NH1 ARG A 129     141.052 163.526 214.946  1.00  0.57           N
ATOM    996  NH2 ARG A 129     140.000 161.621 214.215  1.00  0.57           N
ATOM    997  N   GLN A 130     136.833 158.010 215.970  1.00  0.56           N
ATOM    998  CA  GLN A 130     136.883 157.267 214.727  1.00  0.56           C
ATOM    999  C   GLN A 130     136.782 158.213 213.545  1.00  0.56           C
ATOM   1000  O   GLN A 130     135.710 158.675 213.155  1.00  0.56           O
ATOM   1001  CB  GLN A 130     135.735 156.221 214.682  1.00  0.56           C
ATOM   1002  CG  GLN A 130     135.471 155.525 213.318  1.00  0.56           C
ATOM   1003  CD  GLN A 130     136.640 154.682 212.818  1.00  0.56           C
ATOM   1004  OE1 GLN A 130     136.752 153.497 213.132  1.00  0.56           O
ATOM   1005  NE2 GLN A 130     137.521 155.280 211.985  1.00  0.56           N
ATOM   1006  N   MET A 131     137.937 158.475 212.891  1.00  0.59           N
ATOM   1007  CA  MET A 131     138.018 159.375 211.758  1.00  0.59           C
ATOM   1008  C   MET A 131     137.130 158.960 210.596  1.00  0.59           C
ATOM   1009  O   MET A 131     136.967 157.779 210.300  1.00  0.59           O
ATOM   1010  CB  MET A 131     139.491 159.484 211.289  1.00  0.59           C
ATOM   1011  CG  MET A 131     139.784 160.557 210.220  1.00  0.59           C
ATOM   1012  SD  MET A 131     141.522 160.607 209.699  1.00  0.59           S
ATOM   1013  CE  MET A 131     141.211 161.351 208.073  1.00  0.59           C
ATOM   1014  N   GLN A 132     136.546 159.934 209.875  1.00  0.57           N
ATOM   1015  CA  GLN A 132     135.573 159.666 208.836  1.00  0.57           C
ATOM   1016  C   GLN A 132     136.211 159.428 207.479  1.00  0.57           C
ATOM   1017  O   GLN A 132     135.527 159.350 206.455  1.00  0.57           O
ATOM   1018  CB  GLN A 132     134.551 160.823 208.765  1.00  0.57           C
ATOM   1019  CG  GLN A 132     133.661 160.892 210.025  1.00  0.57           C
ATOM   1020  CD  GLN A 132     132.908 159.570 210.223  1.00  0.57           C
ATOM   1021  OE1 GLN A 132     132.405 158.974 209.263  1.00  0.57           O
ATOM   1022  NE2 GLN A 132     132.861 159.078 211.482  1.00  0.57           N
ATOM   1023  N   TYR A 133     137.538 159.190 207.484  1.00  0.58           N
ATOM   1024  CA  TYR A 133     138.343 158.798 206.344  1.00  0.58           C
ATOM   1025  C   TYR A 133     138.465 159.896 205.270  1.00  0.58           C
ATOM   1026  O   TYR A 133     138.270 161.074 205.555  1.00  0.58           O
ATOM   1027  CB  TYR A 133     137.832 157.427 205.804  1.00  0.58           C
ATOM   1028  CG  TYR A 133     137.951 156.335 206.846  1.00  0.58           C
ATOM   1029  CD1 TYR A 133     136.894 156.025 207.725  1.00  0.58           C
ATOM   1030  CD2 TYR A 133     139.144 155.600 206.956  1.00  0.58           C
ATOM   1031  CE1 TYR A 133     137.049 155.040 208.712  1.00  0.58           C
ATOM   1032  CE2 TYR A 133     139.290 154.600 207.925  1.00  0.58           C
ATOM   1033  CZ  TYR A 133     138.256 154.344 208.820  1.00  0.58           C
ATOM   1034  OH  TYR A 133     138.439 153.411 209.854  1.00  0.58           O
ATOM   1035  N   ASP A 134     138.784 159.539 204.004  1.00  0.73           N
ATOM   1036  CA  ASP A 134     138.946 160.451 202.867  1.00  0.73           C
ATOM   1037  C   ASP A 134     137.589 160.680 202.193  1.00  0.73           C
ATOM   1038  O   ASP A 134     137.461 161.184 201.083  1.00  0.73           O
ATOM   1039  CB  ASP A 134     139.920 159.760 201.860  1.00  0.73           C
ATOM   1040  CG  ASP A 134     140.854 160.682 201.099  1.00  0.73           C
ATOM   1041  OD1 ASP A 134     141.101 161.813 201.586  1.00  0.73           O
ATOM   1042  OD2 ASP A 134     141.449 160.189 200.102  1.00  0.73           O
ATOM   1043  N   ASN A 135     136.520 160.239 202.891  1.00  0.71           N
ATOM   1044  CA  ASN A 135     135.136 160.168 202.465  1.00  0.71           C
ATOM   1045  C   ASN A 135     134.866 159.097 201.398  1.00  0.71           C
ATOM   1046  O   ASN A 135     133.712 158.845 201.061  1.00  0.71           O
ATOM   1047  CB  ASN A 135     134.549 161.563 202.075  1.00  0.71           C
ATOM   1048  CG  ASN A 135     134.498 162.519 203.267  1.00  0.71           C
ATOM   1049  OD1 ASN A 135     135.081 163.608 203.318  1.00  0.71           O
ATOM   1050  ND2 ASN A 135     133.704 162.127 204.293  1.00  0.71           N
ATOM   1051  N   VAL A 136     135.909 158.402 200.892  1.00  0.75           N
ATOM   1052  CA  VAL A 136     135.822 157.528 199.728  1.00  0.75           C
ATOM   1053  C   VAL A 136     136.451 156.158 199.953  1.00  0.75           C
ATOM   1054  O   VAL A 136     137.113 155.890 200.956  1.00  0.75           O
ATOM   1055  CB  VAL A 136     136.462 158.144 198.484  1.00  0.75           C
ATOM   1056  CG1 VAL A 136     135.714 159.439 198.124  1.00  0.75           C
ATOM   1057  CG2 VAL A 136     137.961 158.432 198.697  1.00  0.75           C
ATOM   1058  N   SER A 137     136.224 155.226 198.997  1.00  0.77           N
ATOM   1059  CA  SER A 137     136.854 153.912 198.964  1.00  0.77           C
ATOM   1060  C   SER A 137     138.067 153.960 198.065  1.00  0.77           C
ATOM   1061  O   SER A 137     138.018 154.509 196.968  1.00  0.77           O
ATOM   1062  CB  SER A 137     135.894 152.787 198.507  1.00  0.77           C
ATOM   1063  OG  SER A 137     136.432 151.496 198.805  1.00  0.77           O
ATOM   1064  N   CYS A 138     139.213 153.430 198.528  1.00  0.79           N
ATOM   1065  CA  CYS A 138     140.488 153.648 197.887  1.00  0.79           C
ATOM   1066  C   CYS A 138     141.061 152.342 197.422  1.00  0.79           C
ATOM   1067  O   CYS A 138     141.015 151.332 198.119  1.00  0.79           O
ATOM   1068  CB  CYS A 138     141.568 154.230 198.839  1.00  0.79           C
ATOM   1069  SG  CYS A 138     140.979 155.514 199.968  1.00  0.79           S
ATOM   1070  N   LYS A 139     141.702 152.351 196.242  1.00  0.72           N
ATOM   1071  CA  LYS A 139     142.554 151.251 195.868  1.00  0.72           C
ATOM   1072  C   LYS A 139     143.955 151.427 196.444  1.00  0.72           C
ATOM   1073  O   LYS A 139     144.705 152.335 196.079  1.00  0.72           O
ATOM   1074  CB  LYS A 139     142.597 151.085 194.340  1.00  0.72           C
ATOM   1075  CG  LYS A 139     143.197 149.739 193.924  1.00  0.72           C
ATOM   1076  CD  LYS A 139     143.168 149.570 192.404  1.00  0.72           C
ATOM   1077  CE  LYS A 139     143.915 148.319 191.956  1.00  0.72           C
ATOM   1078  NZ  LYS A 139     144.109 148.375 190.498  1.00  0.72           N
ATOM   1079  N   LEU A 140     144.313 150.540 197.384  1.00  0.71           N
ATOM   1080  CA  LEU A 140     145.621 150.424 197.997  1.00  0.71           C
ATOM   1081  C   LEU A 140     146.434 149.373 197.201  1.00  0.71           C
ATOM   1082  O   LEU A 140     145.986 149.062 196.098  1.00  0.71           O
ATOM   1083  CB  LEU A 140     145.451 150.218 199.527  1.00  0.71           C
ATOM   1084  CG  LEU A 140     144.502 151.206 200.227  1.00  0.71           C
ATOM   1085  CD1 LEU A 140     144.348 150.797 201.695  1.00  0.71           C
ATOM   1086  CD2 LEU A 140     144.954 152.671 200.145  1.00  0.71           C
ATOM   1087  N   PRO A 141     147.615 148.854 197.587  1.00  0.70           N
ATOM   1088  CA  PRO A 141     148.662 148.334 196.701  1.00  0.70           C
ATOM   1089  C   PRO A 141     148.453 147.917 195.252  1.00  0.70           C
ATOM   1090  O   PRO A 141     147.683 147.015 194.955  1.00  0.70           O
ATOM   1091  CB  PRO A 141     149.179 147.147 197.482  1.00  0.70           C
ATOM   1092  CG  PRO A 141     149.197 147.648 198.918  1.00  0.70           C
ATOM   1093  CD  PRO A 141     147.996 148.588 198.983  1.00  0.70           C
ATOM   1094  N   ASN A 142     149.210 148.490 194.306  1.00  0.63           N
ATOM   1095  CA  ASN A 142     149.040 148.194 192.890  1.00  0.63           C
ATOM   1096  C   ASN A 142     150.209 147.379 192.301  1.00  0.63           C
ATOM   1097  O   ASN A 142     150.908 146.642 192.994  1.00  0.63           O
ATOM   1098  CB  ASN A 142     148.716 149.501 192.115  1.00  0.63           C
ATOM   1099  CG  ASN A 142     149.874 150.489 192.149  1.00  0.63           C
ATOM   1100  OD1 ASN A 142     150.773 150.392 191.318  1.00  0.63           O
ATOM   1101  ND2 ASN A 142     149.878 151.434 193.112  1.00  0.63           N
ATOM   1102  N   SER A 143     150.476 147.474 190.976  1.00  0.60           N
ATOM   1103  CA  SER A 143     151.615 146.841 190.319  1.00  0.60           C
ATOM   1104  C   SER A 143     152.956 147.335 190.829  1.00  0.60           C
ATOM   1105  O   SER A 143     153.865 146.532 191.027  1.00  0.60           O
ATOM   1106  CB  SER A 143     151.557 147.012 188.782  1.00  0.60           C
ATOM   1107  OG  SER A 143     151.206 148.354 188.447  1.00  0.60           O
ATOM   1108  N   LEU A 144     153.071 148.645 191.132  1.00  0.45           N
ATOM   1109  CA  LEU A 144     154.252 149.308 191.673  1.00  0.45           C
ATOM   1110  C   LEU A 144     154.772 148.737 192.985  1.00  0.45           C
ATOM   1111  O   LEU A 144     155.920 148.935 193.346  1.00  0.45           O
ATOM   1112  CB  LEU A 144     153.948 150.803 191.963  1.00  0.45           C
ATOM   1113  CG  LEU A 144     153.627 151.687 190.739  1.00  0.45           C
ATOM   1114  CD1 LEU A 144     153.120 153.062 191.206  1.00  0.45           C
ATOM   1115  CD2 LEU A 144     154.845 151.856 189.823  1.00  0.45           C
ATOM   1116  N   ASN A 145     153.946 147.999 193.754  1.00  0.50           N
ATOM   1117  CA  ASN A 145     154.390 147.447 195.022  1.00  0.50           C
ATOM   1118  C   ASN A 145     155.166 146.149 194.814  1.00  0.50           C
ATOM   1119  O   ASN A 145     155.732 145.619 195.767  1.00  0.50           O
ATOM   1120  CB  ASN A 145     153.165 147.154 195.941  1.00  0.50           C
ATOM   1121  CG  ASN A 145     152.545 148.409 196.561  1.00  0.50           C
ATOM   1122  OD1 ASN A 145     152.320 148.466 197.770  1.00  0.50           O
ATOM   1123  ND2 ASN A 145     152.223 149.437 195.748  1.00  0.50           N
ATOM   1124  N   GLU A 146     155.162 145.591 193.575  1.00  0.58           N
ATOM   1125  CA  GLU A 146     155.765 144.317 193.207  1.00  0.58           C
ATOM   1126  C   GLU A 146     155.093 143.131 193.914  1.00  0.58           C
ATOM   1127  O   GLU A 146     154.297 142.406 193.318  1.00  0.58           O
ATOM   1128  CB  GLU A 146     157.326 144.301 193.222  1.00  0.58           C
ATOM   1129  CG  GLU A 146     158.005 145.289 192.214  1.00  0.58           C
ATOM   1130  CD  GLU A 146     159.447 144.925 191.803  1.00  0.58           C
ATOM   1131  OE1 GLU A 146     159.917 143.805 192.134  1.00  0.58           O
ATOM   1132  OE2 GLU A 146     160.118 145.742 191.121  1.00  0.58           O
ATOM   1133  N   LEU A 147     155.376 142.965 195.218  1.00  0.70           N
ATOM   1134  CA  LEU A 147     154.986 141.930 196.162  1.00  0.70           C
ATOM   1135  C   LEU A 147     153.500 141.796 196.453  1.00  0.70           C
ATOM   1136  O   LEU A 147     153.033 140.710 196.778  1.00  0.70           O
ATOM   1137  CB  LEU A 147     155.693 142.207 197.520  1.00  0.70           C
ATOM   1138  CG  LEU A 147     157.130 141.662 197.655  1.00  0.70           C
ATOM   1139  CD1 LEU A 147     158.004 141.899 196.423  1.00  0.70           C
ATOM   1140  CD2 LEU A 147     157.814 142.301 198.866  1.00  0.70           C
ATOM   1141  N   ILE A 148     152.715 142.887 196.415  1.00  0.69           N
ATOM   1142  CA  ILE A 148     151.417 142.918 197.091  1.00  0.69           C
ATOM   1143  C   ILE A 148     150.243 142.968 196.116  1.00  0.69           C
ATOM   1144  O   ILE A 148     150.326 143.544 195.026  1.00  0.69           O
ATOM   1145  CB  ILE A 148     151.361 144.091 198.075  1.00  0.69           C
ATOM   1146  CG1 ILE A 148     152.555 144.105 199.054  1.00  0.69           C
ATOM   1147  CG2 ILE A 148     150.063 144.089 198.905  1.00  0.69           C
ATOM   1148  CD1 ILE A 148     152.585 142.908 200.010  1.00  0.69           C
ATOM   1149  N   PHE A 149     149.125 142.303 196.483  1.00  0.70           N
ATOM   1150  CA  PHE A 149     147.837 142.361 195.810  1.00  0.70           C
ATOM   1151  C   PHE A 149     146.998 143.576 196.216  1.00  0.70           C
ATOM   1152  O   PHE A 149     147.147 144.074 197.329  1.00  0.70           O
ATOM   1153  CB  PHE A 149     146.961 141.134 196.166  1.00  0.70           C
ATOM   1154  CG  PHE A 149     147.440 139.866 195.544  1.00  0.70           C
ATOM   1155  CD1 PHE A 149     147.372 139.690 194.155  1.00  0.70           C
ATOM   1156  CD2 PHE A 149     147.856 138.794 196.345  1.00  0.70           C
ATOM   1157  CE1 PHE A 149     147.702 138.458 193.588  1.00  0.70           C
ATOM   1158  CE2 PHE A 149     148.158 137.552 195.782  1.00  0.70           C
ATOM   1159  CZ  PHE A 149     148.071 137.381 194.401  1.00  0.70           C
ATOM   1160  N   PRO A 150     146.085 144.082 195.389  1.00  0.74           N
ATOM   1161  CA  PRO A 150     145.337 145.285 195.719  1.00  0.74           C
ATOM   1162  C   PRO A 150     144.310 145.113 196.802  1.00  0.74           C
ATOM   1163  O   PRO A 150     143.650 144.083 196.895  1.00  0.74           O
ATOM   1164  CB  PRO A 150     144.695 145.704 194.386  1.00  0.74           C
ATOM   1165  CG  PRO A 150     144.568 144.397 193.604  1.00  0.74           C
ATOM   1166  CD  PRO A 150     145.825 143.640 194.020  1.00  0.74           C
ATOM   1167  N   VAL A 151     144.178 146.154 197.635  1.00  0.74           N
ATOM   1168  CA  VAL A 151     143.253 146.182 198.742  1.00  0.74           C
ATOM   1169  C   VAL A 151     142.297 147.322 198.457  1.00  0.74           C
ATOM   1170  O   VAL A 151     142.698 148.478 198.340  1.00  0.74           O
ATOM   1171  CB  VAL A 151     143.956 146.369 200.087  1.00  0.74           C
ATOM   1172  CG1 VAL A 151     142.937 146.216 201.228  1.00  0.74           C
ATOM   1173  CG2 VAL A 151     145.092 145.334 200.242  1.00  0.74           C
ATOM   1174  N   GLN A 152     140.999 147.021 198.278  1.00  0.77           N
ATOM   1175  CA  GLN A 152     139.988 148.018 197.985  1.00  0.77           C
ATOM   1176  C   GLN A 152     139.144 148.225 199.225  1.00  0.77           C
ATOM   1177  O   GLN A 152     138.315 147.389 199.580  1.00  0.77           O
ATOM   1178  CB  GLN A 152     139.105 147.551 196.801  1.00  0.77           C
ATOM   1179  CG  GLN A 152     137.930 148.494 196.437  1.00  0.77           C
ATOM   1180  CD  GLN A 152     138.376 149.901 196.049  1.00  0.77           C
ATOM   1181  OE1 GLN A 152     137.988 150.889 196.671  1.00  0.77           O
ATOM   1182  NE2 GLN A 152     139.201 150.001 194.982  1.00  0.77           N
ATOM   1183  N   VAL A 153     139.353 149.353 199.922  1.00  0.77           N
ATOM   1184  CA  VAL A 153     138.767 149.590 201.230  1.00  0.77           C
ATOM   1185  C   VAL A 153     138.585 151.082 201.422  1.00  0.77           C
ATOM   1186  O   VAL A 153     139.294 151.902 200.841  1.00  0.77           O
ATOM   1187  CB  VAL A 153     139.619 149.069 202.400  1.00  0.77           C
ATOM   1188  CG1 VAL A 153     139.482 147.541 202.544  1.00  0.77           C
ATOM   1189  CG2 VAL A 153     141.097 149.479 202.232  1.00  0.77           C
ATOM   1190  N   ARG A 154     137.618 151.503 202.267  1.00  0.75           N
ATOM   1191  CA  ARG A 154     137.487 152.890 202.683  1.00  0.75           C
ATOM   1192  C   ARG A 154     138.713 153.363 203.443  1.00  0.75           C
ATOM   1193  O   ARG A 154     139.137 152.720 204.399  1.00  0.75           O
ATOM   1194  CB  ARG A 154     136.181 153.070 203.498  1.00  0.75           C
ATOM   1195  CG  ARG A 154     135.837 154.526 203.884  1.00  0.75           C
ATOM   1196  CD  ARG A 154     134.445 154.671 204.515  1.00  0.75           C
ATOM   1197  NE  ARG A 154     134.309 156.076 205.033  1.00  0.75           N
ATOM   1198  CZ  ARG A 154     133.308 156.479 205.832  1.00  0.75           C
ATOM   1199  NH1 ARG A 154     133.371 157.663 206.436  1.00  0.75           N
ATOM   1200  NH2 ARG A 154     132.244 155.714 206.048  1.00  0.75           N
ATOM   1201  N   CYS A 155     139.338 154.480 203.013  1.00  0.79           N
ATOM   1202  CA  CYS A 155     140.640 154.858 203.538  1.00  0.79           C
ATOM   1203  C   CYS A 155     140.766 156.345 203.770  1.00  0.79           C
ATOM   1204  O   CYS A 155     139.939 157.110 203.297  1.00  0.79           O
ATOM   1205  CB  CYS A 155     141.841 154.353 202.672  1.00  0.79           C
ATOM   1206  SG  CYS A 155     142.455 155.480 201.353  1.00  0.79           S
ATOM   1207  N   ALA A 156     141.807 156.784 204.508  1.00  0.78           N
ATOM   1208  CA  ALA A 156     142.205 158.174 204.647  1.00  0.78           C
ATOM   1209  C   ALA A 156     143.604 158.361 204.096  1.00  0.78           C
ATOM   1210  O   ALA A 156     144.432 157.468 204.256  1.00  0.78           O
ATOM   1211  CB  ALA A 156     142.231 158.640 206.113  1.00  0.78           C
ATOM   1212  N   LYS A 157     143.917 159.509 203.456  1.00  0.73           N
ATOM   1213  CA  LYS A 157     145.273 159.779 202.999  1.00  0.73           C
ATOM   1214  C   LYS A 157     145.866 161.060 203.586  1.00  0.73           C
ATOM   1215  O   LYS A 157     145.427 162.188 203.350  1.00  0.73           O
ATOM   1216  CB  LYS A 157     145.343 159.834 201.461  1.00  0.73           C
ATOM   1217  CG  LYS A 157     144.893 158.529 200.790  1.00  0.73           C
ATOM   1218  CD  LYS A 157     145.140 158.571 199.281  1.00  0.73           C
ATOM   1219  CE  LYS A 157     144.541 157.356 198.583  1.00  0.73           C
ATOM   1220  NZ  LYS A 157     144.904 157.397 197.155  1.00  0.73           N
ATOM   1221  N   ILE A 158     146.934 160.916 204.391  1.00  0.71           N
ATOM   1222  CA  ILE A 158     147.584 162.015 205.076  1.00  0.71           C
ATOM   1223  C   ILE A 158     149.036 162.065 204.629  1.00  0.71           C
ATOM   1224  O   ILE A 158     149.899 161.306 205.066  1.00  0.71           O
ATOM   1225  CB  ILE A 158     147.418 161.848 206.579  1.00  0.71           C
ATOM   1226  CG1 ILE A 158     145.913 161.684 206.926  1.00  0.71           C
ATOM   1227  CG2 ILE A 158     148.085 163.018 207.318  1.00  0.71           C
ATOM   1228  CD1 ILE A 158     145.572 161.891 208.404  1.00  0.71           C
ATOM   1229  N   THR A 159     149.340 162.990 203.703  1.00  0.70           N
ATOM   1230  CA  THR A 159     150.498 162.936 202.832  1.00  0.70           C
ATOM   1231  C   THR A 159     151.522 164.031 203.105  1.00  0.70           C
ATOM   1232  O   THR A 159     151.294 165.178 202.761  1.00  0.70           O
ATOM   1233  CB  THR A 159     150.038 163.109 201.381  1.00  0.70           C
ATOM   1234  OG1 THR A 159     149.058 164.144 201.257  1.00  0.70           O
ATOM   1235  CG2 THR A 159     149.354 161.833 200.861  1.00  0.70           C
ATOM   1236  N   ARG A 160     152.704 163.736 203.699  1.00  0.66           N
ATOM   1237  CA  ARG A 160     153.659 164.779 204.071  1.00  0.66           C
ATOM   1238  C   ARG A 160     154.739 165.066 203.043  1.00  0.66           C
ATOM   1239  O   ARG A 160     155.692 164.304 202.930  1.00  0.66           O
ATOM   1240  CB  ARG A 160     154.319 164.479 205.436  1.00  0.66           C
ATOM   1241  CG  ARG A 160     153.265 164.387 206.539  1.00  0.66           C
ATOM   1242  CD  ARG A 160     153.723 163.653 207.776  1.00  0.66           C
ATOM   1243  NE  ARG A 160     153.705 162.187 207.481  1.00  0.66           N
ATOM   1244  CZ  ARG A 160     152.635 161.391 207.588  1.00  0.66           C
ATOM   1245  NH1 ARG A 160     152.745 160.105 207.265  1.00  0.66           N
ATOM   1246  NH2 ARG A 160     151.465 161.851 208.006  1.00  0.66           N
ATOM   1247  N   TYR A 161     154.621 166.183 202.289  1.00  0.56           N
ATOM   1248  CA  TYR A 161     155.442 166.480 201.124  1.00  0.56           C
ATOM   1249  C   TYR A 161     156.528 167.516 201.375  1.00  0.56           C
ATOM   1250  O   TYR A 161     156.272 168.636 201.823  1.00  0.56           O
ATOM   1251  CB  TYR A 161     154.609 167.033 199.927  1.00  0.56           C
ATOM   1252  CG  TYR A 161     153.903 165.926 199.202  1.00  0.56           C
ATOM   1253  CD1 TYR A 161     152.582 165.580 199.522  1.00  0.56           C
ATOM   1254  CD2 TYR A 161     154.551 165.230 198.172  1.00  0.56           C
ATOM   1255  CE1 TYR A 161     151.923 164.572 198.804  1.00  0.56           C
ATOM   1256  CE2 TYR A 161     153.915 164.176 197.500  1.00  0.56           C
ATOM   1257  CZ  TYR A 161     152.596 163.855 197.815  1.00  0.56           C
ATOM   1258  OH  TYR A 161     151.953 162.795 197.155  1.00  0.56           O
ATOM   1259  N   ALA A 162     157.771 167.168 200.977  1.00  0.60           N
ATOM   1260  CA  ALA A 162     158.753 168.124 200.515  1.00  0.60           C
ATOM   1261  C   ALA A 162     158.939 167.978 199.000  1.00  0.60           C
ATOM   1262  O   ALA A 162     158.557 168.855 198.232  1.00  0.60           O
ATOM   1263  CB  ALA A 162     160.092 167.950 201.256  1.00  0.60           C
ATOM   1264  N   GLY A 163     159.532 166.859 198.520  1.00  0.57           N
ATOM   1265  CA  GLY A 163     159.725 166.636 197.082  1.00  0.57           C
ATOM   1266  C   GLY A 163     159.767 165.172 196.757  1.00  0.57           C
ATOM   1267  O   GLY A 163     158.762 164.479 196.829  1.00  0.57           O
ATOM   1268  N   GLU A 164     160.963 164.635 196.428  1.00  0.64           N
ATOM   1269  CA  GLU A 164     161.229 163.201 196.446  1.00  0.64           C
ATOM   1270  C   GLU A 164     161.217 162.663 197.871  1.00  0.64           C
ATOM   1271  O   GLU A 164     160.853 161.522 198.133  1.00  0.64           O
ATOM   1272  CB  GLU A 164     162.585 162.888 195.775  1.00  0.64           C
ATOM   1273  CG  GLU A 164     162.589 163.218 194.260  1.00  0.64           C
ATOM   1274  CD  GLU A 164     163.959 163.078 193.595  1.00  0.64           C
ATOM   1275  OE1 GLU A 164     164.976 162.949 194.317  1.00  0.64           O
ATOM   1276  OE2 GLU A 164     163.983 163.155 192.340  1.00  0.64           O
ATOM   1277  N   ASN A 165     161.554 163.536 198.836  1.00  0.71           N
ATOM   1278  CA  ASN A 165     161.464 163.299 200.258  1.00  0.71           C
ATOM   1279  C   ASN A 165     160.052 163.535 200.766  1.00  0.71           C
ATOM   1280  O   ASN A 165     159.621 164.687 200.855  1.00  0.71           O
ATOM   1281  CB  ASN A 165     162.405 164.280 200.991  1.00  0.71           C
ATOM   1282  CG  ASN A 165     163.842 163.895 200.673  1.00  0.71           C
ATOM   1283  OD1 ASN A 165     164.274 162.811 201.052  1.00  0.71           O
ATOM   1284  ND2 ASN A 165     164.612 164.789 200.009  1.00  0.71           N
ATOM   1285  N   ILE A 166     159.300 162.463 201.106  1.00  0.71           N
ATOM   1286  CA  ILE A 166     157.923 162.574 201.583  1.00  0.71           C
ATOM   1287  C   ILE A 166     157.626 161.426 202.550  1.00  0.71           C
ATOM   1288  O   ILE A 166     158.312 160.401 202.563  1.00  0.71           O
ATOM   1289  CB  ILE A 166     156.814 162.687 200.499  1.00  0.71           C
ATOM   1290  CG1 ILE A 166     156.420 161.347 199.858  1.00  0.71           C
ATOM   1291  CG2 ILE A 166     157.237 163.664 199.391  1.00  0.71           C
ATOM   1292  CD1 ILE A 166     155.238 161.347 198.885  1.00  0.71           C
ATOM   1293  N   TYR A 167     156.602 161.587 203.415  1.00  0.74           N
ATOM   1294  CA  TYR A 167     156.172 160.565 204.366  1.00  0.74           C
ATOM   1295  C   TYR A 167     154.651 160.508 204.369  1.00  0.74           C
ATOM   1296  O   TYR A 167     154.001 161.458 204.778  1.00  0.74           O
ATOM   1297  CB  TYR A 167     156.633 160.891 205.822  1.00  0.74           C
ATOM   1298  CG  TYR A 167     158.132 161.019 205.899  1.00  0.74           C
ATOM   1299  CD1 TYR A 167     158.786 162.221 205.578  1.00  0.74           C
ATOM   1300  CD2 TYR A 167     158.911 159.910 206.236  1.00  0.74           C
ATOM   1301  CE1 TYR A 167     160.187 162.283 205.536  1.00  0.74           C
ATOM   1302  CE2 TYR A 167     160.307 159.977 206.237  1.00  0.74           C
ATOM   1303  CZ  TYR A 167     160.949 161.161 205.872  1.00  0.74           C
ATOM   1304  OH  TYR A 167     162.355 161.199 205.766  1.00  0.74           O
ATOM   1305  N   THR A 168     153.984 159.420 203.956  1.00  0.77           N
ATOM   1306  CA  THR A 168     152.533 159.435 203.729  1.00  0.77           C
ATOM   1307  C   THR A 168     151.828 158.367 204.572  1.00  0.77           C
ATOM   1308  O   THR A 168     152.215 157.206 204.620  1.00  0.77           O
ATOM   1309  CB  THR A 168     152.154 159.337 202.248  1.00  0.77           C
ATOM   1310  OG1 THR A 168     152.649 158.149 201.683  1.00  0.77           O
ATOM   1311  CG2 THR A 168     152.826 160.445 201.429  1.00  0.77           C
ATOM   1312  N   HIS A 169     150.780 158.758 205.337  1.00  0.78           N
ATOM   1313  CA  HIS A 169     150.042 157.907 206.273  1.00  0.78           C
ATOM   1314  C   HIS A 169     148.706 157.605 205.661  1.00  0.78           C
ATOM   1315  O   HIS A 169     147.991 158.506 205.225  1.00  0.78           O
ATOM   1316  CB  HIS A 169     149.766 158.604 207.643  1.00  0.78           C
ATOM   1317  CG  HIS A 169     148.674 158.044 208.529  1.00  0.78           C
ATOM   1318  ND1 HIS A 169     148.951 156.929 209.286  1.00  0.78           N
ATOM   1319  CD2 HIS A 169     147.430 158.513 208.823  1.00  0.78           C
ATOM   1320  CE1 HIS A 169     147.873 156.739 210.027  1.00  0.78           C
ATOM   1321  NE2 HIS A 169     146.924 157.671 209.789  1.00  0.78           N
ATOM   1322  N   PHE A 170     148.359 156.318 205.619  1.00  0.78           N
ATOM   1323  CA  PHE A 170     147.140 155.821 205.039  1.00  0.78           C
ATOM   1324  C   PHE A 170     146.404 155.093 206.132  1.00  0.78           C
ATOM   1325  O   PHE A 170     146.986 154.311 206.881  1.00  0.78           O
ATOM   1326  CB  PHE A 170     147.360 154.811 203.884  1.00  0.78           C
ATOM   1327  CG  PHE A 170     147.826 155.458 202.611  1.00  0.78           C
ATOM   1328  CD1 PHE A 170     149.051 156.138 202.537  1.00  0.78           C
ATOM   1329  CD2 PHE A 170     147.063 155.323 201.439  1.00  0.78           C
ATOM   1330  CE1 PHE A 170     149.514 156.645 201.322  1.00  0.78           C
ATOM   1331  CE2 PHE A 170     147.523 155.835 200.220  1.00  0.78           C
ATOM   1332  CZ  PHE A 170     148.766 156.472 200.155  1.00  0.78           C
ATOM   1333  N   PHE A 171     145.095 155.343 206.256  1.00  0.78           N
ATOM   1334  CA  PHE A 171     144.315 154.810 207.351  1.00  0.78           C
ATOM   1335  C   PHE A 171     143.148 153.982 206.851  1.00  0.78           C
ATOM   1336  O   PHE A 171     142.398 154.447 206.004  1.00  0.78           O
ATOM   1337  CB  PHE A 171     143.783 155.997 208.185  1.00  0.78           C
ATOM   1338  CG  PHE A 171     143.368 155.501 209.524  1.00  0.78           C
ATOM   1339  CD1 PHE A 171     144.355 155.029 210.396  1.00  0.78           C
ATOM   1340  CD2 PHE A 171     142.014 155.388 209.875  1.00  0.78           C
ATOM   1341  CE1 PHE A 171     143.993 154.390 211.575  1.00  0.78           C
ATOM   1342  CE2 PHE A 171     141.645 154.750 211.067  1.00  0.78           C
ATOM   1343  CZ  PHE A 171     142.645 154.235 211.900  1.00  0.78           C
ATOM   1344  N   THR A 172     142.950 152.763 207.383  1.00  0.80           N
ATOM   1345  CA  THR A 172     141.973 151.783 206.907  1.00  0.80           C
ATOM   1346  C   THR A 172     141.203 151.302 208.133  1.00  0.80           C
ATOM   1347  O   THR A 172     141.716 151.499 209.233  1.00  0.80           O
ATOM   1348  CB  THR A 172     142.684 150.602 206.237  1.00  0.80           C
ATOM   1349  OG1 THR A 172     143.419 151.051 205.108  1.00  0.80           O
ATOM   1350  CG2 THR A 172     141.734 149.524 205.715  1.00  0.80           C
ATOM   1351  N   PRO A 173     139.995 150.717 208.109  1.00  0.79           N
ATOM   1352  CA  PRO A 173     139.320 150.250 209.324  1.00  0.79           C
ATOM   1353  C   PRO A 173     140.066 149.220 210.137  1.00  0.79           C
ATOM   1354  O   PRO A 173     139.938 149.222 211.358  1.00  0.79           O
ATOM   1355  CB  PRO A 173     137.971 149.732 208.813  1.00  0.79           C
ATOM   1356  CG  PRO A 173     137.668 150.667 207.643  1.00  0.79           C
ATOM   1357  CD  PRO A 173     139.040 150.883 207.010  1.00  0.79           C
ATOM   1358  N   ASP A 174     140.834 148.345 209.475  1.00  0.78           N
ATOM   1359  CA  ASP A 174     141.521 147.263 210.136  1.00  0.78           C
ATOM   1360  C   ASP A 174     143.029 147.467 210.233  1.00  0.78           C
ATOM   1361  O   ASP A 174     143.719 146.742 210.947  1.00  0.78           O
ATOM   1362  CB  ASP A 174     141.215 145.983 209.330  1.00  0.78           C
ATOM   1363  CG  ASP A 174     139.790 145.563 209.634  1.00  0.78           C
ATOM   1364  OD1 ASP A 174     139.621 144.736 210.572  1.00  0.78           O
ATOM   1365  OD2 ASP A 174     138.860 146.085 208.967  1.00  0.78           O
ATOM   1366  N   PHE A 175     143.599 148.493 209.576  1.00  0.81           N
ATOM   1367  CA  PHE A 175     145.042 148.653 209.540  1.00  0.81           C
ATOM   1368  C   PHE A 175     145.448 150.075 209.206  1.00  0.81           C
ATOM   1369  O   PHE A 175     144.634 150.935 208.879  1.00  0.81           O
ATOM   1370  CB  PHE A 175     145.753 147.619 208.602  1.00  0.81           C
ATOM   1371  CG  PHE A 175     145.381 147.729 207.142  1.00  0.81           C
ATOM   1372  CD1 PHE A 175     144.402 146.885 206.593  1.00  0.81           C
ATOM   1373  CD2 PHE A 175     146.043 148.636 206.292  1.00  0.81           C
ATOM   1374  CE1 PHE A 175     144.100 146.941 205.227  1.00  0.81           C
ATOM   1375  CE2 PHE A 175     145.720 148.709 204.931  1.00  0.81           C
ATOM   1376  CZ  PHE A 175     144.756 147.852 204.394  1.00  0.81           C
ATOM   1377  N   MET A 176     146.754 150.361 209.270  1.00  0.80           N
ATOM   1378  CA  MET A 176     147.305 151.587 208.749  1.00  0.80           C
ATOM   1379  C   MET A 176     148.527 151.266 207.915  1.00  0.80           C
ATOM   1380  O   MET A 176     149.141 150.203 208.039  1.00  0.80           O
ATOM   1381  CB  MET A 176     147.612 152.610 209.872  1.00  0.80           C
ATOM   1382  CG  MET A 176     148.621 152.155 210.952  1.00  0.80           C
ATOM   1383  SD  MET A 176     150.384 152.189 210.474  1.00  0.80           S
ATOM   1384  CE  MET A 176     150.483 153.975 210.190  1.00  0.80           C
ATOM   1385  N   ILE A 177     148.894 152.184 207.007  1.00  0.80           N
ATOM   1386  CA  ILE A 177     150.107 152.069 206.223  1.00  0.80           C
ATOM   1387  C   ILE A 177     150.858 153.368 206.363  1.00  0.80           C
ATOM   1388  O   ILE A 177     150.292 154.450 206.230  1.00  0.80           O
ATOM   1389  CB  ILE A 177     149.913 151.777 204.731  1.00  0.80           C
ATOM   1390  CG1 ILE A 177     148.872 150.666 204.469  1.00  0.80           C
ATOM   1391  CG2 ILE A 177     151.285 151.409 204.135  1.00  0.80           C
ATOM   1392  CD1 ILE A 177     148.525 150.489 202.984  1.00  0.80           C
ATOM   1393  N   LEU A 178     152.169 153.295 206.627  1.00  0.80           N
ATOM   1394  CA  LEU A 178     153.047 154.434 206.528  1.00  0.80           C
ATOM   1395  C   LEU A 178     154.057 154.163 205.431  1.00  0.80           C
ATOM   1396  O   LEU A 178     154.872 153.244 205.501  1.00  0.80           O
ATOM   1397  CB  LEU A 178     153.740 154.737 207.870  1.00  0.80           C
ATOM   1398  CG  LEU A 178     154.783 155.871 207.829  1.00  0.80           C
ATOM   1399  CD1 LEU A 178     154.220 157.215 207.353  1.00  0.80           C
ATOM   1400  CD2 LEU A 178     155.369 156.066 209.217  1.00  0.80           C
ATOM   1401  N   TYR A 179     153.994 154.983 204.374  1.00  0.79           N
ATOM   1402  CA  TYR A 179     154.856 154.933 203.214  1.00  0.79           C
ATOM   1403  C   TYR A 179     155.890 156.045 203.355  1.00  0.79           C
ATOM   1404  O   TYR A 179     155.556 157.182 203.690  1.00  0.79           O
ATOM   1405  CB  TYR A 179     154.037 155.199 201.934  1.00  0.79           C
ATOM   1406  CG  TYR A 179     153.115 154.082 201.527  1.00  0.79           C
ATOM   1407  CD1 TYR A 179     151.771 154.066 201.934  1.00  0.79           C
ATOM   1408  CD2 TYR A 179     153.539 153.141 200.580  1.00  0.79           C
ATOM   1409  CE1 TYR A 179     150.869 153.132 201.399  1.00  0.79           C
ATOM   1410  CE2 TYR A 179     152.640 152.216 200.033  1.00  0.79           C
ATOM   1411  CZ  TYR A 179     151.309 152.197 200.453  1.00  0.79           C
ATOM   1412  OH  TYR A 179     150.420 151.250 199.902  1.00  0.79           O
ATOM   1413  N   ILE A 180     157.194 155.768 203.164  1.00  0.77           N
ATOM   1414  CA  ILE A 180     158.218 156.766 203.444  1.00  0.77           C
ATOM   1415  C   ILE A 180     159.273 156.745 202.365  1.00  0.77           C
ATOM   1416  O   ILE A 180     159.603 155.686 201.834  1.00  0.77           O
ATOM   1417  CB  ILE A 180     158.859 156.619 204.828  1.00  0.77           C
ATOM   1418  CG1 ILE A 180     159.716 155.349 204.986  1.00  0.77           C
ATOM   1419  CG2 ILE A 180     157.750 156.641 205.905  1.00  0.77           C
ATOM   1420  CD1 ILE A 180     160.471 155.307 206.313  1.00  0.77           C
ATOM   1421  N   GLN A 181     159.818 157.918 201.950  1.00  0.73           N
ATOM   1422  CA  GLN A 181     160.599 157.865 200.728  1.00  0.73           C
ATOM   1423  C   GLN A 181     161.681 158.913 200.467  1.00  0.73           C
ATOM   1424  O   GLN A 181     161.646 160.037 200.937  1.00  0.73           O
ATOM   1425  CB  GLN A 181     159.635 157.831 199.521  1.00  0.73           C
ATOM   1426  CG  GLN A 181     158.859 159.127 199.284  1.00  0.73           C
ATOM   1427  CD  GLN A 181     158.238 159.187 197.881  1.00  0.73           C
ATOM   1428  OE1 GLN A 181     157.355 158.416 197.521  1.00  0.73           O
ATOM   1429  NE2 GLN A 181     158.689 160.155 197.054  1.00  0.73           N
ATOM   1430  N   ASN A 182     162.655 158.479 199.640  1.00  0.60           N
ATOM   1431  CA  ASN A 182     163.601 159.218 198.835  1.00  0.60           C
ATOM   1432  C   ASN A 182     164.045 158.350 197.605  1.00  0.60           C
ATOM   1433  O   ASN A 182     165.252 158.303 197.382  1.00  0.60           O
ATOM   1434  CB  ASN A 182     164.837 159.659 199.694  1.00  0.60           C
ATOM   1435  CG  ASN A 182     165.626 160.817 199.068  1.00  0.60           C
ATOM   1436  OD1 ASN A 182     165.054 161.670 198.388  1.00  0.60           O
ATOM   1437  ND2 ASN A 182     166.951 160.892 199.331  1.00  0.60           N
ATOM   1438  N   PRO A 183     163.251 157.614 196.768  1.00  0.59           N
ATOM   1439  CA  PRO A 183     163.867 156.848 195.681  1.00  0.59           C
ATOM   1440  C   PRO A 183     162.923 156.877 194.461  1.00  0.59           C
ATOM   1441  O   PRO A 183     162.137 157.808 194.315  1.00  0.59           O
ATOM   1442  CB  PRO A 183     163.840 155.453 196.319  1.00  0.59           C
ATOM   1443  CG  PRO A 183     162.418 155.387 196.872  1.00  0.59           C
ATOM   1444  CD  PRO A 183     162.090 156.832 197.218  1.00  0.59           C
ATOM   1445  N   ALA A 184     162.921 155.824 193.600  1.00  0.55           N
ATOM   1446  CA  ALA A 184     161.859 155.565 192.630  1.00  0.55           C
ATOM   1447  C   ALA A 184     160.554 154.972 193.209  1.00  0.55           C
ATOM   1448  O   ALA A 184     159.467 155.434 192.878  1.00  0.55           O
ATOM   1449  CB  ALA A 184     162.393 154.651 191.501  1.00  0.55           C
ATOM   1450  N   GLY A 185     160.628 153.941 194.091  1.00  0.62           N
ATOM   1451  CA  GLY A 185     159.467 153.315 194.743  1.00  0.62           C
ATOM   1452  C   GLY A 185     159.629 153.303 196.245  1.00  0.62           C
ATOM   1453  O   GLY A 185     160.682 152.946 196.768  1.00  0.62           O
ATOM   1454  N   ASP A 186     158.600 153.741 196.985  1.00  0.72           N
ATOM   1455  CA  ASP A 186     158.628 154.029 198.403  1.00  0.72           C
ATOM   1456  C   ASP A 186     158.783 152.848 199.370  1.00  0.72           C
ATOM   1457  O   ASP A 186     158.514 151.686 199.073  1.00  0.72           O
ATOM   1458  CB  ASP A 186     157.446 154.963 198.797  1.00  0.72           C
ATOM   1459  CG  ASP A 186     156.066 154.562 198.283  1.00  0.72           C
ATOM   1460  OD1 ASP A 186     155.937 153.600 197.486  1.00  0.72           O
ATOM   1461  OD2 ASP A 186     155.109 155.277 198.671  1.00  0.72           O
ATOM   1462  N   LEU A 187     159.271 153.126 200.604  1.00  0.79           N
ATOM   1463  CA  LEU A 187     159.346 152.109 201.637  1.00  0.79           C
ATOM   1464  C   LEU A 187     158.032 152.047 202.375  1.00  0.79           C
ATOM   1465  O   LEU A 187     157.562 153.039 202.926  1.00  0.79           O
ATOM   1466  CB  LEU A 187     160.469 152.374 202.677  1.00  0.79           C
ATOM   1467  CG  LEU A 187     160.410 151.529 203.978  1.00  0.79           C
ATOM   1468  CD1 LEU A 187     160.394 150.028 203.715  1.00  0.79           C
ATOM   1469  CD2 LEU A 187     161.598 151.807 204.899  1.00  0.79           C
ATOM   1470  N   THR A 188     157.428 150.856 202.438  1.00  0.81           N
ATOM   1471  CA  THR A 188     156.133 150.669 203.066  1.00  0.81           C
ATOM   1472  C   THR A 188     156.243 149.944 204.393  1.00  0.81           C
ATOM   1473  O   THR A 188     156.818 148.858 204.485  1.00  0.81           O
ATOM   1474  CB  THR A 188     155.220 149.830 202.186  1.00  0.81           C
ATOM   1475  OG1 THR A 188     155.088 150.429 200.912  1.00  0.81           O
ATOM   1476  CG2 THR A 188     153.819 149.739 202.779  1.00  0.81           C
ATOM   1477  N   MET A 189     155.637 150.513 205.457  1.00  0.81           N
ATOM   1478  CA  MET A 189     155.375 149.854 206.725  1.00  0.81           C
ATOM   1479  C   MET A 189     153.867 149.688 206.886  1.00  0.81           C
ATOM   1480  O   MET A 189     153.124 150.666 206.871  1.00  0.81           O
ATOM   1481  CB  MET A 189     155.887 150.702 207.919  1.00  0.81           C
ATOM   1482  CG  MET A 189     157.419 150.844 207.955  1.00  0.81           C
ATOM   1483  SD  MET A 189     158.037 151.857 209.333  1.00  0.81           S
ATOM   1484  CE  MET A 189     157.645 153.452 208.566  1.00  0.81           C
ATOM   1485  N   MET A 190     153.365 148.446 207.044  1.00  0.81           N
ATOM   1486  CA  MET A 190     151.939 148.177 207.203  1.00  0.81           C
ATOM   1487  C   MET A 190     151.697 147.573 208.570  1.00  0.81           C
ATOM   1488  O   MET A 190     152.319 146.574 208.917  1.00  0.81           O
ATOM   1489  CB  MET A 190     151.400 147.158 206.163  1.00  0.81           C
ATOM   1490  CG  MET A 190     151.598 147.571 204.697  1.00  0.81           C
ATOM   1491  SD  MET A 190     150.945 146.340 203.542  1.00  0.81           S
ATOM   1492  CE  MET A 190     151.115 147.305 202.024  1.00  0.81           C
ATOM   1493  N   TYR A 191     150.790 148.144 209.384  1.00  0.81           N
ATOM   1494  CA  TYR A 191     150.527 147.640 210.722  1.00  0.81           C
ATOM   1495  C   TYR A 191     149.034 147.541 210.959  1.00  0.81           C
ATOM   1496  O   TYR A 191     148.268 148.430 210.597  1.00  0.81           O
ATOM   1497  CB  TYR A 191     151.199 148.519 211.819  1.00  0.81           C
ATOM   1498  CG  TYR A 191     150.894 148.044 213.228  1.00  0.81           C
ATOM   1499  CD1 TYR A 191     151.622 147.007 213.829  1.00  0.81           C
ATOM   1500  CD2 TYR A 191     149.806 148.592 213.926  1.00  0.81           C
ATOM   1501  CE1 TYR A 191     151.289 146.546 215.115  1.00  0.81           C
ATOM   1502  CE2 TYR A 191     149.463 148.131 215.204  1.00  0.81           C
ATOM   1503  CZ  TYR A 191     150.204 147.110 215.803  1.00  0.81           C
ATOM   1504  OH  TYR A 191     149.800 146.615 217.069  1.00  0.81           O
ATOM   1505  N   GLY A 192     148.600 146.449 211.610  1.00  0.81           N
ATOM   1506  CA  GLY A 192     147.230 146.281 212.067  1.00  0.81           C
ATOM   1507  C   GLY A 192     146.787 144.875 211.840  1.00  0.81           C
ATOM   1508  O   GLY A 192     147.588 143.942 211.846  1.00  0.81           O
ATOM   1509  N   ASN A 193     145.484 144.692 211.600  1.00  0.78           N
ATOM   1510  CA  ASN A 193     144.879 143.434 211.245  1.00  0.78           C
ATOM   1511  C   ASN A 193     145.037 143.253 209.734  1.00  0.78           C
ATOM   1512  O   ASN A 193     144.554 144.048 208.936  1.00  0.78           O
ATOM   1513  CB  ASN A 193     143.406 143.487 211.723  1.00  0.78           C
ATOM   1514  CG  ASN A 193     142.668 142.167 211.571  1.00  0.78           C
ATOM   1515  OD1 ASN A 193     143.247 141.122 211.268  1.00  0.78           O
ATOM   1516  ND2 ASN A 193     141.337 142.212 211.806  1.00  0.78           N
ATOM   1517  N   THR A 194     145.797 142.223 209.307  1.00  0.78           N
ATOM   1518  CA  THR A 194     146.342 142.139 207.947  1.00  0.78           C
ATOM   1519  C   THR A 194     145.756 141.009 207.124  1.00  0.78           C
ATOM   1520  O   THR A 194     146.449 140.386 206.321  1.00  0.78           O
ATOM   1521  CB  THR A 194     147.882 142.115 207.865  1.00  0.78           C
ATOM   1522  OG1 THR A 194     148.503 140.988 208.491  1.00  0.78           O
ATOM   1523  CG2 THR A 194     148.428 143.364 208.568  1.00  0.78           C
ATOM   1524  N   THR A 195     144.462 140.676 207.312  1.00  0.75           N
ATOM   1525  CA  THR A 195     143.775 139.623 206.555  1.00  0.75           C
ATOM   1526  C   THR A 195     143.579 139.898 205.071  1.00  0.75           C
ATOM   1527  O   THR A 195     143.736 139.003 204.242  1.00  0.75           O
ATOM   1528  CB  THR A 195     142.425 139.218 207.146  1.00  0.75           C
ATOM   1529  OG1 THR A 195     141.568 140.338 207.308  1.00  0.75           O
ATOM   1530  CG2 THR A 195     142.638 138.613 208.540  1.00  0.75           C
ATOM   1531  N   ASP A 196     143.233 141.136 204.680  1.00  0.73           N
ATOM   1532  CA  ASP A 196     143.004 141.520 203.301  1.00  0.73           C
ATOM   1533  C   ASP A 196     144.294 141.948 202.587  1.00  0.73           C
ATOM   1534  O   ASP A 196     144.393 141.923 201.358  1.00  0.73           O
ATOM   1535  CB  ASP A 196     141.899 142.610 203.238  1.00  0.73           C
ATOM   1536  CG  ASP A 196     142.232 143.872 204.022  1.00  0.73           C
ATOM   1537  OD1 ASP A 196     143.173 143.839 204.857  1.00  0.73           O
ATOM   1538  OD2 ASP A 196     141.550 144.894 203.767  1.00  0.73           O
ATOM   1539  N   ILE A 197     145.356 142.257 203.356  1.00  0.73           N
ATOM   1540  CA  ILE A 197     146.699 142.515 202.857  1.00  0.73           C
ATOM   1541  C   ILE A 197     147.385 141.212 202.462  1.00  0.73           C
ATOM   1542  O   ILE A 197     147.805 140.402 203.288  1.00  0.73           O
ATOM   1543  CB  ILE A 197     147.555 143.275 203.866  1.00  0.73           C
ATOM   1544  CG1 ILE A 197     146.938 144.665 204.163  1.00  0.73           C
ATOM   1545  CG2 ILE A 197     149.006 143.413 203.344  1.00  0.73           C
ATOM   1546  CD1 ILE A 197     147.617 145.403 205.322  1.00  0.73           C
ATOM   1547  N   ASN A 198     147.532 140.978 201.147  1.00  0.73           N
ATOM   1548  CA  ASN A 198     147.972 139.696 200.647  1.00  0.73           C
ATOM   1549  C   ASN A 198     149.185 139.816 199.740  1.00  0.73           C
ATOM   1550  O   ASN A 198     149.281 140.691 198.881  1.00  0.73           O
ATOM   1551  CB  ASN A 198     146.810 139.002 199.902  1.00  0.73           C
ATOM   1552  CG  ASN A 198     145.831 138.401 200.901  1.00  0.73           C
ATOM   1553  OD1 ASN A 198     146.091 137.291 201.362  1.00  0.73           O
ATOM   1554  ND2 ASN A 198     144.698 139.072 201.188  1.00  0.73           N
ATOM   1555  N   PHE A 199     150.144 138.888 199.912  1.00  0.73           N
ATOM   1556  CA  PHE A 199     151.327 138.784 199.084  1.00  0.73           C
ATOM   1557  C   PHE A 199     151.069 137.924 197.856  1.00  0.73           C
ATOM   1558  O   PHE A 199     150.397 136.894 197.914  1.00  0.73           O
ATOM   1559  CB  PHE A 199     152.513 138.155 199.864  1.00  0.73           C
ATOM   1560  CG  PHE A 199     153.110 139.133 200.839  1.00  0.73           C
ATOM   1561  CD1 PHE A 199     152.507 139.388 202.084  1.00  0.73           C
ATOM   1562  CD2 PHE A 199     154.298 139.807 200.511  1.00  0.73           C
ATOM   1563  CE1 PHE A 199     153.067 140.317 202.972  1.00  0.73           C
ATOM   1564  CE2 PHE A 199     154.860 140.733 201.398  1.00  0.73           C
ATOM   1565  CZ  PHE A 199     154.245 140.990 202.628  1.00  0.73           C
ATOM   1566  N   LYS A 200     151.604 138.363 196.703  1.00  0.70           N
ATOM   1567  CA  LYS A 200     151.688 137.626 195.459  1.00  0.70           C
ATOM   1568  C   LYS A 200     152.571 136.402 195.541  1.00  0.70           C
ATOM   1569  O   LYS A 200     153.580 136.376 196.238  1.00  0.70           O
ATOM   1570  CB  LYS A 200     152.204 138.546 194.331  1.00  0.70           C
ATOM   1571  CG  LYS A 200     151.109 139.490 193.820  1.00  0.70           C
ATOM   1572  CD  LYS A 200     151.699 140.740 193.168  1.00  0.70           C
ATOM   1573  CE  LYS A 200     150.655 141.652 192.536  1.00  0.70           C
ATOM   1574  NZ  LYS A 200     151.215 143.015 192.429  1.00  0.70           N
ATOM   1575  N   ALA A 201     152.227 135.341 194.794  1.00  0.76           N
ATOM   1576  CA  ALA A 201     153.098 134.197 194.642  1.00  0.76           C
ATOM   1577  C   ALA A 201     154.399 134.551 193.907  1.00  0.76           C
ATOM   1578  O   ALA A 201     154.359 135.372 192.985  1.00  0.76           O
ATOM   1579  CB  ALA A 201     152.360 133.056 193.930  1.00  0.76           C
ATOM   1580  N   PRO A 202     155.563 134.016 194.271  1.00  0.73           N
ATOM   1581  CA  PRO A 202     155.765 132.961 195.261  1.00  0.73           C
ATOM   1582  C   PRO A 202     156.172 133.560 196.599  1.00  0.73           C
ATOM   1583  O   PRO A 202     156.652 132.818 197.456  1.00  0.73           O
ATOM   1584  CB  PRO A 202     156.935 132.186 194.639  1.00  0.73           C
ATOM   1585  CG  PRO A 202     157.807 133.281 194.026  1.00  0.73           C
ATOM   1586  CD  PRO A 202     156.751 134.214 193.432  1.00  0.73           C
ATOM   1587  N   TYR A 203     156.024 134.885 196.809  1.00  0.67           N
ATOM   1588  CA  TYR A 203     156.476 135.584 197.999  1.00  0.67           C
ATOM   1589  C   TYR A 203     155.796 135.120 199.282  1.00  0.67           C
ATOM   1590  O   TYR A 203     154.580 135.166 199.453  1.00  0.67           O
ATOM   1591  CB  TYR A 203     156.294 137.123 197.898  1.00  0.67           C
ATOM   1592  CG  TYR A 203     157.093 137.719 196.772  1.00  0.67           C
ATOM   1593  CD1 TYR A 203     158.448 138.028 196.964  1.00  0.67           C
ATOM   1594  CD2 TYR A 203     156.489 138.041 195.544  1.00  0.67           C
ATOM   1595  CE1 TYR A 203     159.185 138.655 195.950  1.00  0.67           C
ATOM   1596  CE2 TYR A 203     157.225 138.671 194.528  1.00  0.67           C
ATOM   1597  CZ  TYR A 203     158.573 138.980 194.736  1.00  0.67           C
ATOM   1598  OH  TYR A 203     159.324 139.662 193.758  1.00  0.67           O
ATOM   1599  N   ARG A 204     156.607 134.666 200.248  1.00  0.68           N
ATOM   1600  CA  ARG A 204     156.141 134.164 201.517  1.00  0.68           C
ATOM   1601  C   ARG A 204     156.010 135.293 202.530  1.00  0.68           C
ATOM   1602  O   ARG A 204     156.956 136.033 202.770  1.00  0.68           O
ATOM   1603  CB  ARG A 204     157.149 133.091 201.999  1.00  0.68           C
ATOM   1604  CG  ARG A 204     156.810 132.408 203.333  1.00  0.68           C
ATOM   1605  CD  ARG A 204     157.820 131.314 203.683  1.00  0.68           C
ATOM   1606  NE  ARG A 204     157.402 130.800 205.023  1.00  0.68           N
ATOM   1607  CZ  ARG A 204     158.015 129.761 205.599  1.00  0.68           C
ATOM   1608  NH1 ARG A 204     157.487 129.265 206.719  1.00  0.68           N
ATOM   1609  NH2 ARG A 204     159.125 129.231 205.091  1.00  0.68           N
ATOM   1610  N   LYS A 205     154.827 135.451 203.174  1.00  0.72           N
ATOM   1611  CA  LYS A 205     154.532 136.535 204.117  1.00  0.72           C
ATOM   1612  C   LYS A 205     155.512 136.615 205.287  1.00  0.72           C
ATOM   1613  O   LYS A 205     155.887 137.698 205.728  1.00  0.72           O
ATOM   1614  CB  LYS A 205     153.068 136.418 204.648  1.00  0.72           C
ATOM   1615  CG  LYS A 205     152.628 137.531 205.630  1.00  0.72           C
ATOM   1616  CD  LYS A 205     151.173 137.401 206.135  1.00  0.72           C
ATOM   1617  CE  LYS A 205     150.786 138.517 207.130  1.00  0.72           C
ATOM   1618  NZ  LYS A 205     149.361 138.441 207.533  1.00  0.72           N
ATOM   1619  N   SER A 206     155.988 135.449 205.784  1.00  0.75           N
ATOM   1620  CA  SER A 206     156.864 135.289 206.942  1.00  0.75           C
ATOM   1621  C   SER A 206     158.134 136.107 206.909  1.00  0.75           C
ATOM   1622  O   SER A 206     158.592 136.569 207.946  1.00  0.75           O
ATOM   1623  CB  SER A 206     157.322 133.819 207.150  1.00  0.75           C
ATOM   1624  OG  SER A 206     156.207 132.921 207.164  1.00  0.75           O
ATOM   1625  N   SER A 207     158.716 136.340 205.719  1.00  0.73           N
ATOM   1626  CA  SER A 207     159.986 137.037 205.585  1.00  0.73           C
ATOM   1627  C   SER A 207     159.804 138.540 205.488  1.00  0.73           C
ATOM   1628  O   SER A 207     160.756 139.284 205.287  1.00  0.73           O
ATOM   1629  CB  SER A 207     160.763 136.546 204.335  1.00  0.73           C
ATOM   1630  OG  SER A 207     159.970 136.584 203.145  1.00  0.73           O
ATOM   1631  N   PHE A 208     158.567 139.036 205.676  1.00  0.74           N
ATOM   1632  CA  PHE A 208     158.285 140.459 205.732  1.00  0.74           C
ATOM   1633  C   PHE A 208     157.660 140.858 207.054  1.00  0.74           C
ATOM   1634  O   PHE A 208     157.428 142.045 207.291  1.00  0.74           O
ATOM   1635  CB  PHE A 208     157.315 140.875 204.601  1.00  0.74           C
ATOM   1636  CG  PHE A 208     157.925 140.505 203.283  1.00  0.74           C
ATOM   1637  CD1 PHE A 208     158.969 141.271 202.744  1.00  0.74           C
ATOM   1638  CD2 PHE A 208     157.507 139.347 202.610  1.00  0.74           C
ATOM   1639  CE1 PHE A 208     159.589 140.880 201.550  1.00  0.74           C
ATOM   1640  CE2 PHE A 208     158.111 138.963 201.408  1.00  0.74           C
ATOM   1641  CZ  PHE A 208     159.154 139.730 200.876  1.00  0.74           C
ATOM   1642  N   ILE A 209     157.405 139.893 207.967  1.00  0.74           N
ATOM   1643  CA  ILE A 209     156.843 140.174 209.285  1.00  0.74           C
ATOM   1644  C   ILE A 209     157.982 140.578 210.202  1.00  0.74           C
ATOM   1645  O   ILE A 209     158.727 139.747 210.718  1.00  0.74           O
ATOM   1646  CB  ILE A 209     156.085 139.006 209.933  1.00  0.74           C
ATOM   1647  CG1 ILE A 209     154.941 138.486 209.030  1.00  0.74           C
ATOM   1648  CG2 ILE A 209     155.508 139.446 211.304  1.00  0.74           C
ATOM   1649  CD1 ILE A 209     154.359 137.147 209.505  1.00  0.74           C
ATOM   1650  N   PHE A 210     158.153 141.894 210.425  1.00  0.70           N
ATOM   1651  CA  PHE A 210     159.152 142.389 211.350  1.00  0.70           C
ATOM   1652  C   PHE A 210     158.685 142.164 212.775  1.00  0.70           C
ATOM   1653  O   PHE A 210     159.351 141.545 213.584  1.00  0.70           O
ATOM   1654  CB  PHE A 210     159.384 143.903 211.066  1.00  0.70           C
ATOM   1655  CG  PHE A 210     160.506 144.538 211.852  1.00  0.70           C
ATOM   1656  CD1 PHE A 210     161.836 144.170 211.611  1.00  0.70           C
ATOM   1657  CD2 PHE A 210     160.253 145.577 212.763  1.00  0.70           C
ATOM   1658  CE1 PHE A 210     162.895 144.830 212.248  1.00  0.70           C
ATOM   1659  CE2 PHE A 210     161.303 146.243 213.409  1.00  0.70           C
ATOM   1660  CZ  PHE A 210     162.628 145.874 213.142  1.00  0.70           C
ATOM   1661  N   LYS A 211     157.466 142.592 213.105  1.00  0.68           N
ATOM   1662  CA  LYS A 211     156.975 142.548 214.463  1.00  0.68           C
ATOM   1663  C   LYS A 211     155.550 142.025 214.444  1.00  0.68           C
ATOM   1664  O   LYS A 211     154.845 142.133 213.446  1.00  0.68           O
ATOM   1665  CB  LYS A 211     157.056 143.960 215.100  1.00  0.68           C
ATOM   1666  CG  LYS A 211     158.447 144.325 215.651  1.00  0.68           C
ATOM   1667  CD  LYS A 211     158.475 145.692 216.360  1.00  0.68           C
ATOM   1668  CE  LYS A 211     159.744 145.926 217.187  1.00  0.68           C
ATOM   1669  NZ  LYS A 211     159.565 147.077 218.073  1.00  0.68           N
ATOM   1670  N   GLN A 212     155.102 141.401 215.547  1.00  0.66           N
ATOM   1671  CA  GLN A 212     153.792 140.793 215.628  1.00  0.66           C
ATOM   1672  C   GLN A 212     153.260 140.948 217.047  1.00  0.66           C
ATOM   1673  O   GLN A 212     153.917 140.545 218.004  1.00  0.66           O
ATOM   1674  CB  GLN A 212     153.865 139.310 215.192  1.00  0.66           C
ATOM   1675  CG  GLN A 212     152.469 138.687 214.997  1.00  0.66           C
ATOM   1676  CD  GLN A 212     152.582 137.316 214.341  1.00  0.66           C
ATOM   1677  OE1 GLN A 212     153.025 136.343 214.950  1.00  0.66           O
ATOM   1678  NE2 GLN A 212     152.180 137.213 213.053  1.00  0.66           N
ATOM   1679  N   THR A 213     152.062 141.553 217.225  1.00  0.58           N
ATOM   1680  CA  THR A 213     151.481 141.815 218.542  1.00  0.58           C
ATOM   1681  C   THR A 213     150.382 140.824 218.844  1.00  0.58           C
ATOM   1682  O   THR A 213     150.412 139.669 218.423  1.00  0.58           O
ATOM   1683  CB  THR A 213     151.003 143.248 218.797  1.00  0.58           C
ATOM   1684  OG1 THR A 213     149.874 143.614 218.018  1.00  0.58           O
ATOM   1685  CG2 THR A 213     152.123 144.211 218.427  1.00  0.58           C
ATOM   1686  N   LEU A 214     149.386 141.201 219.666  1.00  0.53           N
ATOM   1687  CA  LEU A 214     148.486 140.228 220.241  1.00  0.53           C
ATOM   1688  C   LEU A 214     147.179 140.218 219.486  1.00  0.53           C
ATOM   1689  O   LEU A 214     146.329 139.342 219.631  1.00  0.53           O
ATOM   1690  CB  LEU A 214     148.300 140.672 221.704  1.00  0.53           C
ATOM   1691  CG  LEU A 214     147.762 139.611 222.670  1.00  0.53           C
ATOM   1692  CD1 LEU A 214     148.314 138.180 222.563  1.00  0.53           C
ATOM   1693  CD2 LEU A 214     147.955 140.106 224.103  1.00  0.53           C
ATOM   1694  N   THR A 215     147.044 141.227 218.619  1.00  0.64           N
ATOM   1695  CA  THR A 215     145.856 141.550 217.862  1.00  0.64           C
ATOM   1696  C   THR A 215     146.233 141.940 216.446  1.00  0.64           C
ATOM   1697  O   THR A 215     145.411 141.845 215.537  1.00  0.64           O
ATOM   1698  CB  THR A 215     145.113 142.733 218.492  1.00  0.64           C
ATOM   1699  OG1 THR A 215     145.975 143.823 218.831  1.00  0.64           O
ATOM   1700  CG2 THR A 215     144.530 142.272 219.838  1.00  0.64           C
ATOM   1701  N   ASP A 216     147.502 142.356 216.237  1.00  0.74           N
ATOM   1702  CA  ASP A 216     147.995 142.970 215.019  1.00  0.74           C
ATOM   1703  C   ASP A 216     149.354 142.409 214.564  1.00  0.74           C
ATOM   1704  O   ASP A 216     150.016 141.623 215.240  1.00  0.74           O
ATOM   1705  CB  ASP A 216     148.207 144.489 215.213  1.00  0.74           C
ATOM   1706  CG  ASP A 216     147.012 145.193 215.818  1.00  0.74           C
ATOM   1707  OD1 ASP A 216     145.994 145.362 215.112  1.00  0.74           O
ATOM   1708  OD2 ASP A 216     147.134 145.631 216.995  1.00  0.74           O
ATOM   1709  N   ASP A 217     149.804 142.825 213.365  1.00  0.78           N
ATOM   1710  CA  ASP A 217     150.967 142.312 212.668  1.00  0.78           C
ATOM   1711  C   ASP A 217     151.659 143.505 211.983  1.00  0.78           C
ATOM   1712  O   ASP A 217     150.984 144.451 211.582  1.00  0.78           O
ATOM   1713  CB  ASP A 217     150.367 141.260 211.692  1.00  0.78           C
ATOM   1714  CG  ASP A 217     151.325 140.426 210.867  1.00  0.78           C
ATOM   1715  OD1 ASP A 217     151.707 140.888 209.764  1.00  0.78           O
ATOM   1716  OD2 ASP A 217     151.558 139.253 211.257  1.00  0.78           O
ATOM   1717  N   LEU A 218     153.016 143.537 211.893  1.00  0.79           N
ATOM   1718  CA  LEU A 218     153.776 144.643 211.309  1.00  0.79           C
ATOM   1719  C   LEU A 218     154.618 144.149 210.137  1.00  0.79           C
ATOM   1720  O   LEU A 218     155.602 143.425 210.302  1.00  0.79           O
ATOM   1721  CB  LEU A 218     154.742 145.304 212.347  1.00  0.79           C
ATOM   1722  CG  LEU A 218     155.212 146.776 212.129  1.00  0.79           C
ATOM   1723  CD1 LEU A 218     156.694 146.948 212.495  1.00  0.79           C
ATOM   1724  CD2 LEU A 218     155.012 147.373 210.732  1.00  0.79           C
ATOM   1725  N   LEU A 219     154.276 144.582 208.911  1.00  0.81           N
ATOM   1726  CA  LEU A 219     155.002 144.239 207.707  1.00  0.81           C
ATOM   1727  C   LEU A 219     155.920 145.364 207.265  1.00  0.81           C
ATOM   1728  O   LEU A 219     155.546 146.536 207.284  1.00  0.81           O
ATOM   1729  CB  LEU A 219     154.063 143.955 206.512  1.00  0.81           C
ATOM   1730  CG  LEU A 219     153.016 142.853 206.749  1.00  0.81           C
ATOM   1731  CD1 LEU A 219     151.985 142.872 205.613  1.00  0.81           C
ATOM   1732  CD2 LEU A 219     153.668 141.472 206.892  1.00  0.81           C
ATOM   1733  N   LEU A 220     157.142 145.022 206.816  1.00  0.81           N
ATOM   1734  CA  LEU A 220     158.090 145.982 206.274  1.00  0.81           C
ATOM   1735  C   LEU A 220     158.501 145.572 204.863  1.00  0.81           C
ATOM   1736  O   LEU A 220     159.025 144.484 204.633  1.00  0.81           O
ATOM   1737  CB  LEU A 220     159.334 146.100 207.192  1.00  0.81           C
ATOM   1738  CG  LEU A 220     160.426 147.068 206.694  1.00  0.81           C
ATOM   1739  CD1 LEU A 220     159.976 148.526 206.788  1.00  0.81           C
ATOM   1740  CD2 LEU A 220     161.743 146.887 207.452  1.00  0.81           C
ATOM   1741  N   ILE A 221     158.265 146.446 203.860  1.00  0.79           N
ATOM   1742  CA  ILE A 221     158.526 146.140 202.458  1.00  0.79           C
ATOM   1743  C   ILE A 221     159.554 147.130 201.931  1.00  0.79           C
ATOM   1744  O   ILE A 221     159.237 148.273 201.616  1.00  0.79           O
ATOM   1745  CB  ILE A 221     157.222 146.214 201.647  1.00  0.79           C
ATOM   1746  CG1 ILE A 221     156.170 145.205 202.181  1.00  0.79           C
ATOM   1747  CG2 ILE A 221     157.462 146.025 200.133  1.00  0.79           C
ATOM   1748  CD1 ILE A 221     154.760 145.425 201.618  1.00  0.79           C
ATOM   1749  N   VAL A 222     160.825 146.680 201.825  1.00  0.78           N
ATOM   1750  CA  VAL A 222     161.983 147.445 201.373  1.00  0.78           C
ATOM   1751  C   VAL A 222     162.645 146.720 200.226  1.00  0.78           C
ATOM   1752  O   VAL A 222     162.898 145.522 200.332  1.00  0.78           O
ATOM   1753  CB  VAL A 222     163.114 147.550 202.414  1.00  0.78           C
ATOM   1754  CG1 VAL A 222     163.483 149.027 202.604  1.00  0.78           C
ATOM   1755  CG2 VAL A 222     162.695 146.908 203.743  1.00  0.78           C
ATOM   1756  N   GLU A 223     163.034 147.408 199.141  1.00  0.73           N
ATOM   1757  CA  GLU A 223     163.987 146.854 198.196  1.00  0.73           C
ATOM   1758  C   GLU A 223     165.418 146.887 198.767  1.00  0.73           C
ATOM   1759  O   GLU A 223     165.978 147.950 199.041  1.00  0.73           O
ATOM   1760  CB  GLU A 223     163.883 147.627 196.868  1.00  0.73           C
ATOM   1761  CG  GLU A 223     162.458 147.643 196.265  1.00  0.73           C
ATOM   1762  CD  GLU A 223     162.358 148.462 194.978  1.00  0.73           C
ATOM   1763  OE1 GLU A 223     163.409 148.885 194.435  1.00  0.73           O
ATOM   1764  OE2 GLU A 223     161.208 148.671 194.521  1.00  0.73           O
ATOM   1765  N   LYS A 224     166.054 145.718 199.028  1.00  0.58           N
ATOM   1766  CA  LYS A 224     167.316 145.665 199.765  1.00  0.58           C
ATOM   1767  C   LYS A 224     168.474 146.274 199.013  1.00  0.58           C
ATOM   1768  O   LYS A 224     169.248 147.070 199.534  1.00  0.58           O
ATOM   1769  CB  LYS A 224     167.709 144.203 200.116  1.00  0.58           C
ATOM   1770  CG  LYS A 224     169.104 143.998 200.767  1.00  0.58           C
ATOM   1771  CD  LYS A 224     169.400 144.834 202.032  1.00  0.58           C
ATOM   1772  CE  LYS A 224     170.734 144.523 202.733  1.00  0.58           C
ATOM   1773  NZ  LYS A 224     170.832 145.297 203.990  1.00  0.58           N
ATOM   1774  N   ASP A 225     168.606 145.938 197.736  1.00  0.55           N
ATOM   1775  CA  ASP A 225     169.762 146.238 196.938  1.00  0.55           C
ATOM   1776  C   ASP A 225     169.542 147.546 196.189  1.00  0.55           C
ATOM   1777  O   ASP A 225     170.375 148.000 195.407  1.00  0.55           O
ATOM   1778  CB  ASP A 225     170.058 145.017 196.018  1.00  0.55           C
ATOM   1779  CG  ASP A 225     168.856 144.474 195.239  1.00  0.55           C
ATOM   1780  OD1 ASP A 225     167.696 144.871 195.519  1.00  0.55           O
ATOM   1781  OD2 ASP A 225     169.095 143.612 194.359  1.00  0.55           O
ATOM   1782  N   VAL A 226     168.409 148.209 196.496  1.00  0.65           N
ATOM   1783  CA  VAL A 226     168.004 149.465 195.897  1.00  0.65           C
ATOM   1784  C   VAL A 226     167.912 150.595 196.916  1.00  0.65           C
ATOM   1785  O   VAL A 226     168.425 151.685 196.669  1.00  0.65           O
ATOM   1786  CB  VAL A 226     166.646 149.332 195.209  1.00  0.65           C
ATOM   1787  CG1 VAL A 226     166.355 150.542 194.296  1.00  0.65           C
ATOM   1788  CG2 VAL A 226     166.591 148.031 194.383  1.00  0.65           C
ATOM   1789  N   VAL A 227     167.274 150.399 198.101  1.00  0.70           N
ATOM   1790  CA  VAL A 227     166.932 151.539 198.958  1.00  0.70           C
ATOM   1791  C   VAL A 227     167.212 151.358 200.449  1.00  0.70           C
ATOM   1792  O   VAL A 227     166.991 152.275 201.235  1.00  0.70           O
ATOM   1793  CB  VAL A 227     165.458 151.937 198.835  1.00  0.70           C
ATOM   1794  CG1 VAL A 227     165.092 152.348 197.397  1.00  0.70           C
ATOM   1795  CG2 VAL A 227     164.522 150.810 199.313  1.00  0.70           C
ATOM   1796  N   ASP A 228     167.743 150.204 200.902  1.00  0.70           N
ATOM   1797  CA  ASP A 228     168.046 149.918 202.305  1.00  0.70           C
ATOM   1798  C   ASP A 228     169.032 150.901 202.944  1.00  0.70           C
ATOM   1799  O   ASP A 228     168.902 151.244 204.113  1.00  0.70           O
ATOM   1800  CB  ASP A 228     168.511 148.443 202.357  1.00  0.70           C
ATOM   1801  CG  ASP A 228     169.119 147.910 203.644  1.00  0.70           C
ATOM   1802  OD1 ASP A 228     168.395 147.336 204.482  1.00  0.70           O
ATOM   1803  OD2 ASP A 228     170.376 147.849 203.698  1.00  0.70           O
ATOM   1804  N   GLU A 229     170.002 151.431 202.172  1.00  0.69           N
ATOM   1805  CA  GLU A 229     170.945 152.448 202.623  1.00  0.69           C
ATOM   1806  C   GLU A 229     170.291 153.751 203.109  1.00  0.69           C
ATOM   1807  O   GLU A 229     170.601 154.254 204.187  1.00  0.69           O
ATOM   1808  CB  GLU A 229     171.966 152.732 201.487  1.00  0.69           C
ATOM   1809  CG  GLU A 229     173.193 153.580 201.896  1.00  0.69           C
ATOM   1810  CD  GLU A 229     173.923 152.949 203.050  1.00  0.69           C
ATOM   1811  OE1 GLU A 229     174.418 151.798 202.935  1.00  0.69           O
ATOM   1812  OE2 GLU A 229     174.004 153.610 204.120  1.00  0.69           O
ATOM   1813  N   GLU A 230     169.275 154.266 202.377  1.00  0.70           N
ATOM   1814  CA  GLU A 230     168.506 155.451 202.752  1.00  0.70           C
ATOM   1815  C   GLU A 230     167.531 155.168 203.904  1.00  0.70           C
ATOM   1816  O   GLU A 230     166.961 156.064 204.524  1.00  0.70           O
ATOM   1817  CB  GLU A 230     167.631 155.944 201.564  1.00  0.70           C
ATOM   1818  CG  GLU A 230     168.384 156.344 200.267  1.00  0.70           C
ATOM   1819  CD  GLU A 230     168.951 157.764 200.273  1.00  0.70           C
ATOM   1820  OE1 GLU A 230     168.139 158.715 200.411  1.00  0.70           O
ATOM   1821  OE2 GLU A 230     170.179 157.902 200.054  1.00  0.70           O
ATOM   1822  N   TYR A 231     167.280 153.877 204.207  1.00  0.71           N
ATOM   1823  CA  TYR A 231     166.339 153.443 205.228  1.00  0.71           C
ATOM   1824  C   TYR A 231     167.022 152.638 206.303  1.00  0.71           C
ATOM   1825  O   TYR A 231     166.392 151.821 206.965  1.00  0.71           O
ATOM   1826  CB  TYR A 231     165.160 152.614 204.651  1.00  0.71           C
ATOM   1827  CG  TYR A 231     164.406 153.419 203.629  1.00  0.71           C
ATOM   1828  CD1 TYR A 231     164.094 152.854 202.382  1.00  0.71           C
ATOM   1829  CD2 TYR A 231     164.092 154.772 203.858  1.00  0.71           C
ATOM   1830  CE1 TYR A 231     163.583 153.654 201.352  1.00  0.71           C
ATOM   1831  CE2 TYR A 231     163.613 155.577 202.822  1.00  0.71           C
ATOM   1832  CZ  TYR A 231     163.413 155.017 201.561  1.00  0.71           C
ATOM   1833  OH  TYR A 231     163.242 155.849 200.455  1.00  0.71           O
ATOM   1834  N   ARG A 232     168.330 152.874 206.521  1.00  0.59           N
ATOM   1835  CA  ARG A 232     169.244 152.096 207.348  1.00  0.59           C
ATOM   1836  C   ARG A 232     168.742 151.703 208.743  1.00  0.59           C
ATOM   1837  O   ARG A 232     169.068 150.631 209.260  1.00  0.59           O
ATOM   1838  CB  ARG A 232     170.552 152.916 207.456  1.00  0.59           C
ATOM   1839  CG  ARG A 232     171.688 152.265 208.262  1.00  0.59           C
ATOM   1840  CD  ARG A 232     172.966 153.112 208.259  1.00  0.59           C
ATOM   1841  NE  ARG A 232     173.673 152.907 206.950  1.00  0.59           N
ATOM   1842  CZ  ARG A 232     174.542 151.915 206.716  1.00  0.59           C
ATOM   1843  NH1 ARG A 232     175.238 151.911 205.593  1.00  0.59           N
ATOM   1844  NH2 ARG A 232     174.749 150.930 207.577  1.00  0.59           N
ATOM   1845  N   PHE A 233     167.879 152.556 209.338  1.00  0.58           N
ATOM   1846  CA  PHE A 233     167.155 152.382 210.591  1.00  0.58           C
ATOM   1847  C   PHE A 233     166.272 151.137 210.731  1.00  0.58           C
ATOM   1848  O   PHE A 233     165.692 150.882 211.782  1.00  0.58           O
ATOM   1849  CB  PHE A 233     166.304 153.649 210.892  1.00  0.58           C
ATOM   1850  CG  PHE A 233     165.404 154.050 209.751  1.00  0.58           C
ATOM   1851  CD1 PHE A 233     164.247 153.315 209.439  1.00  0.58           C
ATOM   1852  CD2 PHE A 233     165.721 155.177 208.974  1.00  0.58           C
ATOM   1853  CE1 PHE A 233     163.445 153.672 208.350  1.00  0.58           C
ATOM   1854  CE2 PHE A 233     164.916 155.547 207.892  1.00  0.58           C
ATOM   1855  CZ  PHE A 233     163.784 154.788 207.577  1.00  0.58           C
ATOM   1856  N   ILE A 234     166.143 150.316 209.677  1.00  0.67           N
ATOM   1857  CA  ILE A 234     165.415 149.060 209.724  1.00  0.67           C
ATOM   1858  C   ILE A 234     166.308 147.896 210.114  1.00  0.67           C
ATOM   1859  O   ILE A 234     165.850 146.771 210.304  1.00  0.67           O
ATOM   1860  CB  ILE A 234     164.793 148.747 208.373  1.00  0.67           C
ATOM   1861  CG1 ILE A 234     165.855 148.569 207.257  1.00  0.67           C
ATOM   1862  CG2 ILE A 234     163.781 149.871 208.059  1.00  0.67           C
ATOM   1863  CD1 ILE A 234     165.253 148.169 205.914  1.00  0.67           C
ATOM   1864  N   SER A 235     167.622 148.153 210.258  1.00  0.64           N
ATOM   1865  CA  SER A 235     168.566 147.184 210.789  1.00  0.64           C
ATOM   1866  C   SER A 235     168.749 147.353 212.283  1.00  0.64           C
ATOM   1867  O   SER A 235     169.187 146.435 212.979  1.00  0.64           O
ATOM   1868  CB  SER A 235     169.938 147.272 210.066  1.00  0.64           C
ATOM   1869  OG  SER A 235     170.648 148.497 210.286  1.00  0.64           O
ATOM   1870  N   ASP A 236     168.346 148.520 212.818  1.00  0.59           N
ATOM   1871  CA  ASP A 236     168.257 148.815 214.227  1.00  0.59           C
ATOM   1872  C   ASP A 236     167.291 147.886 214.955  1.00  0.59           C
ATOM   1873  O   ASP A 236     166.128 147.713 214.591  1.00  0.59           O
ATOM   1874  CB  ASP A 236     167.779 150.273 214.453  1.00  0.59           C
ATOM   1875  CG  ASP A 236     168.775 151.308 213.954  1.00  0.59           C
ATOM   1876  OD1 ASP A 236     169.266 151.177 212.804  1.00  0.59           O
ATOM   1877  OD2 ASP A 236     169.025 152.272 214.720  1.00  0.59           O
ATOM   1878  N   ALA A 237     167.753 147.266 216.058  1.00  0.61           N
ATOM   1879  CA  ALA A 237     166.936 146.329 216.795  1.00  0.61           C
ATOM   1880  C   ALA A 237     165.893 146.989 217.679  1.00  0.61           C
ATOM   1881  O   ALA A 237     164.921 146.356 218.070  1.00  0.61           O
ATOM   1882  CB  ALA A 237     167.830 145.403 217.641  1.00  0.61           C
ATOM   1883  N   THR A 238     166.073 148.290 217.969  1.00  0.58           N
ATOM   1884  CA  THR A 238     165.226 149.066 218.864  1.00  0.58           C
ATOM   1885  C   THR A 238     164.229 149.925 218.115  1.00  0.58           C
ATOM   1886  O   THR A 238     163.574 150.809 218.667  1.00  0.58           O
ATOM   1887  CB  THR A 238     166.040 149.981 219.768  1.00  0.58           C
ATOM   1888  OG1 THR A 238     166.972 150.750 219.010  1.00  0.58           O
ATOM   1889  CG2 THR A 238     166.858 149.127 220.748  1.00  0.58           C
ATOM   1890  N   PHE A 239     164.096 149.710 216.794  1.00  0.56           N
ATOM   1891  CA  PHE A 239     163.193 150.455 215.946  1.00  0.56           C
ATOM   1892  C   PHE A 239     161.724 150.208 216.303  1.00  0.56           C
ATOM   1893  O   PHE A 239     161.175 149.129 216.059  1.00  0.56           O
ATOM   1894  CB  PHE A 239     163.520 150.130 214.460  1.00  0.56           C
ATOM   1895  CG  PHE A 239     162.747 150.951 213.461  1.00  0.56           C
ATOM   1896  CD1 PHE A 239     163.020 152.317 213.277  1.00  0.56           C
ATOM   1897  CD2 PHE A 239     161.761 150.342 212.668  1.00  0.56           C
ATOM   1898  CE1 PHE A 239     162.307 153.065 212.328  1.00  0.56           C
ATOM   1899  CE2 PHE A 239     161.039 151.088 211.727  1.00  0.56           C
ATOM   1900  CZ  PHE A 239     161.307 152.452 211.562  1.00  0.56           C
ATOM   1901  N   VAL A 240     161.059 151.234 216.896  1.00  0.67           N
ATOM   1902  CA  VAL A 240     159.626 151.255 217.160  1.00  0.67           C
ATOM   1903  C   VAL A 240     159.320 150.375 218.375  1.00  0.67           C
ATOM   1904  O   VAL A 240     158.320 149.659 218.458  1.00  0.67           O
ATOM   1905  CB  VAL A 240     158.800 150.924 215.903  1.00  0.67           C
ATOM   1906  CG1 VAL A 240     157.303 151.168 216.084  1.00  0.67           C
ATOM   1907  CG2 VAL A 240     159.227 151.818 214.723  1.00  0.67           C
ATOM   1908  N   ASP A 241     160.229 150.350 219.368  1.00  0.54           N
ATOM   1909  CA  ASP A 241     160.039 149.594 220.596  1.00  0.54           C
ATOM   1910  C   ASP A 241     159.094 150.303 221.532  1.00  0.54           C
ATOM   1911  O   ASP A 241     158.097 149.717 221.948  1.00  0.54           O
ATOM   1912  CB  ASP A 241     161.382 149.268 221.287  1.00  0.54           C
ATOM   1913  CG  ASP A 241     162.108 148.156 220.557  1.00  0.54           C
ATOM   1914  OD1 ASP A 241     161.592 147.664 219.519  1.00  0.54           O
ATOM   1915  OD2 ASP A 241     163.197 147.771 221.038  1.00  0.54           O
ATOM   1916  N   GLU A 242     159.294 151.615 221.756  1.00  0.54           N
ATOM   1917  CA  GLU A 242     158.503 152.526 222.564  1.00  0.54           C
ATOM   1918  C   GLU A 242     157.056 152.685 222.140  1.00  0.54           C
ATOM   1919  O   GLU A 242     156.371 153.572 222.614  1.00  0.54           O
ATOM   1920  CB  GLU A 242     159.177 153.931 222.504  1.00  0.54           C
ATOM   1921  CG  GLU A 242     159.151 154.636 221.107  1.00  0.54           C
ATOM   1922  CD  GLU A 242     160.039 154.037 220.009  1.00  0.54           C
ATOM   1923  OE1 GLU A 242     160.936 153.213 220.323  1.00  0.54           O
ATOM   1924  OE2 GLU A 242     159.811 154.391 218.825  1.00  0.54           O
ATOM   1925  N   THR A 243     156.582 151.852 221.205  1.00  0.58           N
ATOM   1926  CA  THR A 243     155.315 151.932 220.513  1.00  0.58           C
ATOM   1927  C   THR A 243     154.519 150.648 220.599  1.00  0.58           C
ATOM   1928  O   THR A 243     153.288 150.674 220.575  1.00  0.58           O
ATOM   1929  CB  THR A 243     155.570 152.050 219.025  1.00  0.58           C
ATOM   1930  OG1 THR A 243     156.550 153.023 218.771  1.00  0.58           O
ATOM   1931  CG2 THR A 243     154.312 152.368 218.198  1.00  0.58           C
ATOM   1932  N   LEU A 244     155.228 149.494 220.615  1.00  0.55           N
ATOM   1933  CA  LEU A 244     154.674 148.183 220.313  1.00  0.55           C
ATOM   1934  C   LEU A 244     155.053 147.208 221.404  1.00  0.55           C
ATOM   1935  O   LEU A 244     154.277 146.318 221.701  1.00  0.55           O
ATOM   1936  CB  LEU A 244     155.223 147.612 218.966  1.00  0.55           C
ATOM   1937  CG  LEU A 244     154.898 148.415 217.684  1.00  0.55           C
ATOM   1938  CD1 LEU A 244     155.708 147.893 216.484  1.00  0.55           C
ATOM   1939  CD2 LEU A 244     153.398 148.448 217.360  1.00  0.55           C
ATOM   1940  N   ASP A 245     156.193 147.413 222.103  1.00  0.51           N
ATOM   1941  CA  ASP A 245     156.596 146.667 223.290  1.00  0.51           C
ATOM   1942  C   ASP A 245     155.536 146.833 224.390  1.00  0.51           C
ATOM   1943  O   ASP A 245     155.109 145.901 225.071  1.00  0.51           O
ATOM   1944  CB  ASP A 245     158.009 147.212 223.684  1.00  0.51           C
ATOM   1945  CG  ASP A 245     158.787 146.414 224.722  1.00  0.51           C
ATOM   1946  OD1 ASP A 245     158.276 145.388 225.220  1.00  0.51           O
ATOM   1947  OD2 ASP A 245     159.931 146.842 225.025  1.00  0.51           O
ATOM   1948  N   ASP A 246     155.024 148.068 224.517  1.00  0.51           N
ATOM   1949  CA  ASP A 246     154.044 148.465 225.482  1.00  0.51           C
ATOM   1950  C   ASP A 246     152.582 148.273 225.071  1.00  0.51           C
ATOM   1951  O   ASP A 246     151.822 147.902 225.943  1.00  0.51           O
ATOM   1952  CB  ASP A 246     154.365 149.906 225.966  1.00  0.51           C
ATOM   1953  CG  ASP A 246     154.534 150.905 224.832  1.00  0.51           C
ATOM   1954  OD1 ASP A 246     154.107 150.607 223.683  1.00  0.51           O
ATOM   1955  OD2 ASP A 246     155.135 151.975 225.089  1.00  0.51           O
ATOM   1956  N   VAL A 247     152.119 148.545 223.810  1.00  0.42           N
ATOM   1957  CA  VAL A 247     150.700 148.560 223.337  1.00  0.42           C
ATOM   1958  C   VAL A 247     149.699 149.085 224.370  1.00  0.42           C
ATOM   1959  O   VAL A 247     148.617 148.538 224.595  1.00  0.42           O
ATOM   1960  CB  VAL A 247     150.116 147.315 222.623  1.00  0.42           C
ATOM   1961  CG1 VAL A 247     148.829 147.632 221.809  1.00  0.42           C
ATOM   1962  CG2 VAL A 247     151.137 146.746 221.640  1.00  0.42           C
ATOM   1963  N   ASP A 248     150.071 150.159 225.072  1.00  0.44           N
ATOM   1964  CA  ASP A 248     149.290 150.709 226.150  1.00  0.44           C
ATOM   1965  C   ASP A 248     147.955 151.290 225.716  1.00  0.44           C
ATOM   1966  O   ASP A 248     147.577 151.337 224.541  1.00  0.44           O
ATOM   1967  CB  ASP A 248     150.131 151.773 226.893  1.00  0.44           C
ATOM   1968  CG  ASP A 248     150.980 151.168 228.002  1.00  0.44           C
ATOM   1969  OD1 ASP A 248     150.694 150.025 228.450  1.00  0.44           O
ATOM   1970  OD2 ASP A 248     151.909 151.886 228.451  1.00  0.44           O
ATOM   1971  N   GLU A 249     147.171 151.786 226.674  1.00  0.53           N
ATOM   1972  CA  GLU A 249     146.088 152.661 226.337  1.00  0.53           C
ATOM   1973  C   GLU A 249     146.523 154.000 225.750  1.00  0.53           C
ATOM   1974  O   GLU A 249     147.686 154.388 225.783  1.00  0.53           O
ATOM   1975  CB  GLU A 249     145.189 152.949 227.529  1.00  0.53           C
ATOM   1976  CG  GLU A 249     145.793 153.817 228.664  1.00  0.53           C
ATOM   1977  CD  GLU A 249     146.712 153.063 229.617  1.00  0.53           C
ATOM   1978  OE1 GLU A 249     146.941 151.844 229.421  1.00  0.53           O
ATOM   1979  OE2 GLU A 249     147.186 153.730 230.571  1.00  0.53           O
ATOM   1980  N   VAL A 250     145.568 154.769 225.207  1.00  0.63           N
ATOM   1981  CA  VAL A 250     145.763 156.040 224.522  1.00  0.63           C
ATOM   1982  C   VAL A 250     146.675 157.057 225.200  1.00  0.63           C
ATOM   1983  O   VAL A 250     147.597 157.578 224.574  1.00  0.63           O
ATOM   1984  CB  VAL A 250     144.379 156.633 224.299  1.00  0.63           C
ATOM   1985  CG1 VAL A 250     144.348 158.154 224.116  1.00  0.63           C
ATOM   1986  CG2 VAL A 250     143.731 155.894 223.110  1.00  0.63           C
ATOM   1987  N   GLU A 251     146.448 157.380 226.483  1.00  0.61           N
ATOM   1988  CA  GLU A 251     147.249 158.337 227.219  1.00  0.61           C
ATOM   1989  C   GLU A 251     148.674 157.912 227.485  1.00  0.61           C
ATOM   1990  O   GLU A 251     149.618 158.674 227.277  1.00  0.61           O
ATOM   1991  CB  GLU A 251     146.615 158.594 228.596  1.00  0.61           C
ATOM   1992  CG  GLU A 251     145.338 159.441 228.529  1.00  0.61           C
ATOM   1993  CD  GLU A 251     144.066 158.644 228.279  1.00  0.61           C
ATOM   1994  OE1 GLU A 251     144.121 157.472 227.851  1.00  0.61           O
ATOM   1995  OE2 GLU A 251     142.999 159.271 228.495  1.00  0.61           O
ATOM   1996  N   ALA A 252     148.854 156.663 227.943  1.00  0.61           N
ATOM   1997  CA  ALA A 252     150.134 156.031 228.146  1.00  0.61           C
ATOM   1998  C   ALA A 252     150.879 155.868 226.819  1.00  0.61           C
ATOM   1999  O   ALA A 252     152.051 156.198 226.713  1.00  0.61           O
ATOM   2000  CB  ALA A 252     149.901 154.736 228.929  1.00  0.61           C
ATOM   2001  N   LEU A 253     150.180 155.514 225.719  1.00  0.61           N
ATOM   2002  CA  LEU A 253     150.652 155.651 224.342  1.00  0.61           C
ATOM   2003  C   LEU A 253     150.988 157.076 223.875  1.00  0.61           C
ATOM   2004  O   LEU A 253     151.165 157.301 222.673  1.00  0.61           O
ATOM   2005  CB  LEU A 253     149.633 155.100 223.304  1.00  0.61           C
ATOM   2006  CG  LEU A 253     149.455 153.578 223.232  1.00  0.61           C
ATOM   2007  CD1 LEU A 253     148.289 153.300 222.277  1.00  0.61           C
ATOM   2008  CD2 LEU A 253     150.714 152.813 222.799  1.00  0.61           C
ATOM   2009  N   LEU A 254     151.145 158.099 224.724  1.00  0.61           N
ATOM   2010  CA  LEU A 254     151.868 159.295 224.321  1.00  0.61           C
ATOM   2011  C   LEU A 254     153.290 159.262 224.843  1.00  0.61           C
ATOM   2012  O   LEU A 254     154.109 160.084 224.455  1.00  0.61           O
ATOM   2013  CB  LEU A 254     151.131 160.608 224.643  1.00  0.61           C
ATOM   2014  CG  LEU A 254     149.796 160.746 223.877  1.00  0.61           C
ATOM   2015  CD1 LEU A 254     149.091 162.032 224.312  1.00  0.61           C
ATOM   2016  CD2 LEU A 254     149.950 160.741 222.343  1.00  0.61           C
ATOM   2017  N   LEU A 255     153.656 158.200 225.602  1.00  0.54           N
ATOM   2018  CA  LEU A 255     155.035 157.832 225.889  1.00  0.54           C
ATOM   2019  C   LEU A 255     155.856 157.580 224.629  1.00  0.54           C
ATOM   2020  O   LEU A 255     157.023 157.940 224.568  1.00  0.54           O
ATOM   2021  CB  LEU A 255     155.144 156.577 226.796  1.00  0.54           C
ATOM   2022  CG  LEU A 255     154.738 156.793 228.270  1.00  0.54           C
ATOM   2023  CD1 LEU A 255     154.643 155.437 228.989  1.00  0.54           C
ATOM   2024  CD2 LEU A 255     155.721 157.736 228.983  1.00  0.54           C
ATOM   2025  N   LYS A 256     155.265 156.990 223.569  1.00  0.64           N
ATOM   2026  CA  LYS A 256     155.858 156.954 222.251  1.00  0.64           C
ATOM   2027  C   LYS A 256     155.976 158.367 221.630  1.00  0.64           C
ATOM   2028  O   LYS A 256     157.076 158.825 221.330  1.00  0.64           O
ATOM   2029  CB  LYS A 256     155.056 155.928 221.370  1.00  0.64           C
ATOM   2030  CG  LYS A 256     153.653 156.341 220.959  1.00  0.64           C
ATOM   2031  CD  LYS A 256     152.824 155.246 220.288  1.00  0.64           C
ATOM   2032  CE  LYS A 256     151.496 155.821 219.814  1.00  0.64           C
ATOM   2033  NZ  LYS A 256     150.514 154.790 219.473  1.00  0.64           N
ATOM   2034  N   PHE A 257     154.853 159.099 221.359  1.00  0.70           N
ATOM   2035  CA  PHE A 257     154.865 160.236 220.434  1.00  0.70           C
ATOM   2036  C   PHE A 257     155.596 161.409 221.022  1.00  0.70           C
ATOM   2037  O   PHE A 257     156.436 162.025 220.371  1.00  0.70           O
ATOM   2038  CB  PHE A 257     153.438 160.638 219.936  1.00  0.70           C
ATOM   2039  CG  PHE A 257     153.472 161.791 218.946  1.00  0.70           C
ATOM   2040  CD1 PHE A 257     153.516 163.115 219.421  1.00  0.70           C
ATOM   2041  CD2 PHE A 257     153.482 161.576 217.557  1.00  0.70           C
ATOM   2042  CE1 PHE A 257     153.557 164.201 218.539  1.00  0.70           C
ATOM   2043  CE2 PHE A 257     153.503 162.662 216.669  1.00  0.70           C
ATOM   2044  CZ  PHE A 257     153.525 163.972 217.160  1.00  0.70           C
ATOM   2045  N   ASN A 258     155.315 161.723 222.293  1.00  0.70           N
ATOM   2046  CA  ASN A 258     155.933 162.839 222.951  1.00  0.70           C
ATOM   2047  C   ASN A 258     157.419 162.603 223.144  1.00  0.70           C
ATOM   2048  O   ASN A 258     158.213 163.503 222.912  1.00  0.70           O
ATOM   2049  CB  ASN A 258     155.194 163.150 224.266  1.00  0.70           C
ATOM   2050  CG  ASN A 258     153.832 163.769 223.954  1.00  0.70           C
ATOM   2051  OD1 ASN A 258     153.546 164.176 222.828  1.00  0.70           O
ATOM   2052  ND2 ASN A 258     152.954 163.889 224.974  1.00  0.70           N
ATOM   2053  N   ASN A 259     157.854 161.366 223.473  1.00  0.68           N
ATOM   2054  CA  ASN A 259     159.273 161.045 223.564  1.00  0.68           C
ATOM   2055  C   ASN A 259     160.025 161.295 222.258  1.00  0.68           C
ATOM   2056  O   ASN A 259     161.033 161.997 222.225  1.00  0.68           O
ATOM   2057  CB  ASN A 259     159.417 159.559 223.989  1.00  0.68           C
ATOM   2058  CG  ASN A 259     160.853 159.090 224.201  1.00  0.68           C
ATOM   2059  OD1 ASN A 259     161.643 159.685 224.931  1.00  0.68           O
ATOM   2060  ND2 ASN A 259     161.218 157.967 223.541  1.00  0.68           N
ATOM   2061  N   LEU A 260     159.523 160.780 221.123  1.00  0.72           N
ATOM   2062  CA  LEU A 260     160.164 161.025 219.848  1.00  0.72           C
ATOM   2063  C   LEU A 260     160.035 162.448 219.333  1.00  0.72           C
ATOM   2064  O   LEU A 260     160.990 162.998 218.789  1.00  0.72           O
ATOM   2065  CB  LEU A 260     159.637 160.084 218.763  1.00  0.72           C
ATOM   2066  CG  LEU A 260     159.842 158.589 219.037  1.00  0.72           C
ATOM   2067  CD1 LEU A 260     159.432 157.871 217.764  1.00  0.72           C
ATOM   2068  CD2 LEU A 260     161.279 158.192 219.383  1.00  0.72           C
ATOM   2069  N   GLY A 261     158.858 163.093 219.493  1.00  0.80           N
ATOM   2070  CA  GLY A 261     158.644 164.476 219.071  1.00  0.80           C
ATOM   2071  C   GLY A 261     159.453 165.477 219.842  1.00  0.80           C
ATOM   2072  O   GLY A 261     159.895 166.485 219.302  1.00  0.80           O
ATOM   2073  N   ILE A 262     159.723 165.200 221.129  1.00  0.73           N
ATOM   2074  CA  ILE A 262     160.723 165.914 221.902  1.00  0.73           C
ATOM   2075  C   ILE A 262     162.125 165.656 221.386  1.00  0.73           C
ATOM   2076  O   ILE A 262     162.897 166.596 221.206  1.00  0.73           O
ATOM   2077  CB  ILE A 262     160.613 165.565 223.377  1.00  0.73           C
ATOM   2078  CG1 ILE A 262     159.307 166.177 223.924  1.00  0.73           C
ATOM   2079  CG2 ILE A 262     161.837 166.034 224.199  1.00  0.73           C
ATOM   2080  CD1 ILE A 262     158.956 165.606 225.292  1.00  0.73           C
ATOM   2081  N   GLN A 263     162.496 164.393 221.080  1.00  0.71           N
ATOM   2082  CA  GLN A 263     163.809 164.093 220.528  1.00  0.71           C
ATOM   2083  C   GLN A 263     164.087 164.764 219.188  1.00  0.71           C
ATOM   2084  O   GLN A 263     165.155 165.337 219.005  1.00  0.71           O
ATOM   2085  CB  GLN A 263     164.074 162.571 220.378  1.00  0.71           C
ATOM   2086  CG  GLN A 263     164.302 161.850 221.726  1.00  0.71           C
ATOM   2087  CD  GLN A 263     164.769 160.408 221.528  1.00  0.71           C
ATOM   2088  OE1 GLN A 263     165.114 159.952 220.437  1.00  0.71           O
ATOM   2089  NE2 GLN A 263     164.859 159.661 222.651  1.00  0.71           N
ATOM   2090  N   THR A 264     163.141 164.759 218.227  1.00  0.76           N
ATOM   2091  CA  THR A 264     163.314 165.434 216.938  1.00  0.76           C
ATOM   2092  C   THR A 264     163.457 166.943 217.059  1.00  0.76           C
ATOM   2093  O   THR A 264     164.306 167.542 216.403  1.00  0.76           O
ATOM   2094  CB  THR A 264     162.253 165.109 215.887  1.00  0.76           C
ATOM   2095  OG1 THR A 264     160.944 165.417 216.345  1.00  0.76           O
ATOM   2096  CG2 THR A 264     162.305 163.605 215.569  1.00  0.76           C
ATOM   2097  N   LEU A 265     162.660 167.597 217.934  1.00  0.76           N
ATOM   2098  CA  LEU A 265     162.796 169.013 218.257  1.00  0.76           C
ATOM   2099  C   LEU A 265     164.097 169.351 218.958  1.00  0.76           C
ATOM   2100  O   LEU A 265     164.788 170.285 218.569  1.00  0.76           O
ATOM   2101  CB  LEU A 265     161.622 169.473 219.175  1.00  0.76           C
ATOM   2102  CG  LEU A 265     160.622 170.527 218.640  1.00  0.76           C
ATOM   2103  CD1 LEU A 265     160.892 171.053 217.227  1.00  0.76           C
ATOM   2104  CD2 LEU A 265     159.245 169.871 218.654  1.00  0.76           C
ATOM   2105  N   LEU A 266     164.479 168.569 219.991  1.00  0.76           N
ATOM   2106  CA  LEU A 266     165.695 168.770 220.762  1.00  0.76           C
ATOM   2107  C   LEU A 266     166.957 168.612 219.933  1.00  0.76           C
ATOM   2108  O   LEU A 266     167.914 169.361 220.079  1.00  0.76           O
ATOM   2109  CB  LEU A 266     165.738 167.803 221.979  1.00  0.76           C
ATOM   2110  CG  LEU A 266     166.940 167.981 222.933  1.00  0.76           C
ATOM   2111  CD1 LEU A 266     166.981 169.401 223.496  1.00  0.76           C
ATOM   2112  CD2 LEU A 266     166.881 166.977 224.093  1.00  0.76           C
ATOM   2113  N   ARG A 267     166.979 167.622 219.023  1.00  0.72           N
ATOM   2114  CA  ARG A 267     168.118 167.372 218.163  1.00  0.72           C
ATOM   2115  C   ARG A 267     168.209 168.277 216.941  1.00  0.72           C
ATOM   2116  O   ARG A 267     169.250 168.332 216.293  1.00  0.72           O
ATOM   2117  CB  ARG A 267     168.048 165.917 217.644  1.00  0.72           C
ATOM   2118  CG  ARG A 267     168.243 164.845 218.732  1.00  0.72           C
ATOM   2119  CD  ARG A 267     167.941 163.452 218.180  1.00  0.72           C
ATOM   2120  NE  ARG A 267     168.136 162.472 219.298  1.00  0.72           N
ATOM   2121  CZ  ARG A 267     167.807 161.179 219.193  1.00  0.72           C
ATOM   2122  NH1 ARG A 267     167.975 160.370 220.236  1.00  0.72           N
ATOM   2123  NH2 ARG A 267     167.289 160.686 218.074  1.00  0.72           N
ATOM   2124  N   GLY A 268     167.126 168.993 216.562  1.00  0.80           N
ATOM   2125  CA  GLY A 268     167.128 169.754 215.309  1.00  0.80           C
ATOM   2126  C   GLY A 268     166.931 168.888 214.073  1.00  0.80           C
ATOM   2127  O   GLY A 268     167.241 169.271 212.943  1.00  0.80           O
ATOM   2128  N   ASP A 269     166.376 167.671 214.265  1.00  0.76           N
ATOM   2129  CA  ASP A 269     166.180 166.655 213.239  1.00  0.76           C
ATOM   2130  C   ASP A 269     164.803 166.828 212.582  1.00  0.76           C
ATOM   2131  O   ASP A 269     164.341 166.018 211.783  1.00  0.76           O
ATOM   2132  CB  ASP A 269     166.219 165.230 213.873  1.00  0.76           C
ATOM   2133  CG  ASP A 269     167.589 164.774 214.353  1.00  0.76           C
ATOM   2134  OD1 ASP A 269     168.622 165.365 213.956  1.00  0.76           O
ATOM   2135  OD2 ASP A 269     167.593 163.769 215.123  1.00  0.76           O
ATOM   2136  N   CYS A 270     164.095 167.918 212.916  1.00  0.80           N
ATOM   2137  CA  CYS A 270     162.793 168.268 212.385  1.00  0.80           C
ATOM   2138  C   CYS A 270     162.895 168.912 210.997  1.00  0.80           C
ATOM   2139  O   CYS A 270     163.888 169.558 210.674  1.00  0.80           O
ATOM   2140  CB  CYS A 270     162.096 169.180 213.425  1.00  0.80           C
ATOM   2141  SG  CYS A 270     160.368 169.622 213.085  1.00  0.80           S
ATOM   2142  N   LYS A 271     161.874 168.718 210.124  1.00  0.72           N
ATOM   2143  CA  LYS A 271     161.812 169.152 208.724  1.00  0.72           C
ATOM   2144  C   LYS A 271     162.776 168.491 207.751  1.00  0.72           C
ATOM   2145  O   LYS A 271     162.587 168.555 206.537  1.00  0.72           O
ATOM   2146  CB  LYS A 271     161.947 170.690 208.554  1.00  0.72           C
ATOM   2147  CG  LYS A 271     160.891 171.499 209.319  1.00  0.72           C
ATOM   2148  CD  LYS A 271     161.122 173.014 209.187  1.00  0.72           C
ATOM   2149  CE  LYS A 271     160.032 173.837 209.878  1.00  0.72           C
ATOM   2150  NZ  LYS A 271     160.337 175.280 209.750  1.00  0.72           N
ATOM   2151  N   LYS A 272     163.842 167.845 208.239  1.00  0.68           N
ATOM   2152  CA  LYS A 272     164.835 167.249 207.383  1.00  0.68           C
ATOM   2153  C   LYS A 272     164.493 165.803 207.010  1.00  0.68           C
ATOM   2154  O   LYS A 272     164.009 165.040 207.851  1.00  0.68           O
ATOM   2155  CB  LYS A 272     166.222 167.291 208.054  1.00  0.68           C
ATOM   2156  CG  LYS A 272     166.756 168.706 208.328  1.00  0.68           C
ATOM   2157  CD  LYS A 272     168.079 168.664 209.112  1.00  0.68           C
ATOM   2158  CE  LYS A 272     168.615 170.052 209.474  1.00  0.68           C
ATOM   2159  NZ  LYS A 272     169.742 169.925 210.425  1.00  0.68           N
ATOM   2160  N   PRO A 273     164.718 165.365 205.772  1.00  0.51           N
ATOM   2161  CA  PRO A 273     164.723 163.944 205.439  1.00  0.51           C
ATOM   2162  C   PRO A 273     165.969 163.229 205.944  1.00  0.51           C
ATOM   2163  O   PRO A 273     166.870 163.892 206.449  1.00  0.51           O
ATOM   2164  CB  PRO A 273     164.714 163.979 203.914  1.00  0.51           C
ATOM   2165  CG  PRO A 273     165.544 165.213 203.560  1.00  0.51           C
ATOM   2166  CD  PRO A 273     165.117 166.206 204.633  1.00  0.51           C
ATOM   2167  N   ASP A 274     166.017 161.885 205.785  1.00  0.49           N
ATOM   2168  CA  ASP A 274     167.138 161.026 206.159  1.00  0.49           C
ATOM   2169  C   ASP A 274     167.361 160.902 207.672  1.00  0.49           C
ATOM   2170  O   ASP A 274     168.406 161.210 208.238  1.00  0.49           O
ATOM   2171  CB  ASP A 274     168.425 161.368 205.365  1.00  0.49           C
ATOM   2172  CG  ASP A 274     169.482 160.277 205.487  1.00  0.49           C
ATOM   2173  OD1 ASP A 274     169.113 159.140 205.888  1.00  0.49           O
ATOM   2174  OD2 ASP A 274     170.665 160.583 205.192  1.00  0.49           O
ATOM   2175  N   TYR A 275     166.325 160.434 208.393  1.00  0.69           N
ATOM   2176  CA  TYR A 275     166.421 160.245 209.827  1.00  0.69           C
ATOM   2177  C   TYR A 275     165.663 159.016 210.244  1.00  0.69           C
ATOM   2178  O   TYR A 275     164.758 158.571 209.552  1.00  0.69           O
ATOM   2179  CB  TYR A 275     165.822 161.438 210.617  1.00  0.69           C
ATOM   2180  CG  TYR A 275     166.814 162.555 210.611  1.00  0.69           C
ATOM   2181  CD1 TYR A 275     166.790 163.539 209.612  1.00  0.69           C
ATOM   2182  CD2 TYR A 275     167.839 162.583 211.570  1.00  0.69           C
ATOM   2183  CE1 TYR A 275     167.798 164.512 209.549  1.00  0.69           C
ATOM   2184  CE2 TYR A 275     168.816 163.585 211.531  1.00  0.69           C
ATOM   2185  CZ  TYR A 275     168.783 164.564 210.536  1.00  0.69           C
ATOM   2186  OH  TYR A 275     169.696 165.634 210.618  1.00  0.69           O
ATOM   2187  N   ALA A 276     166.016 158.437 211.412  1.00  0.73           N
ATOM   2188  CA  ALA A 276     165.253 157.382 212.049  1.00  0.73           C
ATOM   2189  C   ALA A 276     164.123 157.930 212.905  1.00  0.73           C
ATOM   2190  O   ALA A 276     162.998 157.439 212.861  1.00  0.73           O
ATOM   2191  CB  ALA A 276     166.174 156.513 212.923  1.00  0.73           C
ATOM   2192  N   GLY A 277     164.386 159.013 213.675  1.00  0.76           N
ATOM   2193  CA  GLY A 277     163.407 159.597 214.593  1.00  0.76           C
ATOM   2194  C   GLY A 277     162.177 160.162 213.933  1.00  0.76           C
ATOM   2195  O   GLY A 277     161.079 160.079 214.472  1.00  0.76           O
ATOM   2196  N   ILE A 278     162.316 160.729 212.719  1.00  0.73           N
ATOM   2197  CA  ILE A 278     161.187 161.204 211.932  1.00  0.73           C
ATOM   2198  C   ILE A 278     160.268 160.076 211.425  1.00  0.73           C
ATOM   2199  O   ILE A 278     159.069 160.184 211.683  1.00  0.73           O
ATOM   2200  CB  ILE A 278     161.672 162.137 210.819  1.00  0.73           C
ATOM   2201  CG1 ILE A 278     162.301 163.428 211.406  1.00  0.73           C
ATOM   2202  CG2 ILE A 278     160.558 162.462 209.797  1.00  0.73           C
ATOM   2203  CD1 ILE A 278     161.309 164.391 212.074  1.00  0.73           C
ATOM   2204  N   PRO A 279     160.673 158.958 210.793  1.00  0.81           N
ATOM   2205  CA  PRO A 279     159.770 157.858 210.468  1.00  0.81           C
ATOM   2206  C   PRO A 279     159.209 157.159 211.662  1.00  0.81           C
ATOM   2207  O   PRO A 279     158.068 156.709 211.594  1.00  0.81           O
ATOM   2208  CB  PRO A 279     160.615 156.849 209.688  1.00  0.81           C
ATOM   2209  CG  PRO A 279     161.666 157.715 209.022  1.00  0.81           C
ATOM   2210  CD  PRO A 279     161.911 158.831 210.038  1.00  0.81           C
ATOM   2211  N   GLN A 280     159.990 157.034 212.755  1.00  0.71           N
ATOM   2212  CA  GLN A 280     159.468 156.490 213.991  1.00  0.71           C
ATOM   2213  C   GLN A 280     158.318 157.357 214.503  1.00  0.71           C
ATOM   2214  O   GLN A 280     157.221 156.841 214.677  1.00  0.71           O
ATOM   2215  CB  GLN A 280     160.562 156.369 215.080  1.00  0.71           C
ATOM   2216  CG  GLN A 280     161.670 155.321 214.848  1.00  0.71           C
ATOM   2217  CD  GLN A 280     162.812 155.489 215.863  1.00  0.71           C
ATOM   2218  OE1 GLN A 280     163.263 156.595 216.162  1.00  0.71           O
ATOM   2219  NE2 GLN A 280     163.343 154.362 216.389  1.00  0.71           N
ATOM   2220  N   MET A 281     158.494 158.704 214.599  1.00  0.78           N
ATOM   2221  CA  MET A 281     157.474 159.682 214.993  1.00  0.78           C
ATOM   2222  C   MET A 281     156.222 159.653 214.123  1.00  0.78           C
ATOM   2223  O   MET A 281     155.092 159.729 214.607  1.00  0.78           O
ATOM   2224  CB  MET A 281     158.066 161.118 214.961  1.00  0.78           C
ATOM   2225  CG  MET A 281     157.153 162.232 215.511  1.00  0.78           C
ATOM   2226  SD  MET A 281     158.006 163.833 215.604  1.00  0.78           S
ATOM   2227  CE  MET A 281     157.420 164.625 214.087  1.00  0.78           C
ATOM   2228  N   MET A 282     156.392 159.514 212.796  1.00  0.79           N
ATOM   2229  CA  MET A 282     155.297 159.319 211.864  1.00  0.79           C
ATOM   2230  C   MET A 282     154.538 158.024 212.047  1.00  0.79           C
ATOM   2231  O   MET A 282     153.311 157.996 211.948  1.00  0.79           O
ATOM   2232  CB  MET A 282     155.796 159.405 210.410  1.00  0.79           C
ATOM   2233  CG  MET A 282     156.292 160.809 210.035  1.00  0.79           C
ATOM   2234  SD  MET A 282     155.108 162.137 210.388  1.00  0.79           S
ATOM   2235  CE  MET A 282     155.904 162.827 211.854  1.00  0.79           C
ATOM   2236  N   PHE A 283     155.243 156.912 212.333  1.00  0.78           N
ATOM   2237  CA  PHE A 283     154.622 155.637 212.637  1.00  0.78           C
ATOM   2238  C   PHE A 283     153.785 155.764 213.903  1.00  0.78           C
ATOM   2239  O   PHE A 283     152.636 155.341 213.956  1.00  0.78           O
ATOM   2240  CB  PHE A 283     155.708 154.532 212.767  1.00  0.78           C
ATOM   2241  CG  PHE A 283     155.116 153.162 212.961  1.00  0.78           C
ATOM   2242  CD1 PHE A 283     154.927 152.665 214.258  1.00  0.78           C
ATOM   2243  CD2 PHE A 283     154.772 152.355 211.865  1.00  0.78           C
ATOM   2244  CE1 PHE A 283     154.408 151.380 214.461  1.00  0.78           C
ATOM   2245  CE2 PHE A 283     154.267 151.061 212.065  1.00  0.78           C
ATOM   2246  CZ  PHE A 283     154.088 150.573 213.365  1.00  0.78           C
ATOM   2247  N   LEU A 284     154.326 156.446 214.934  1.00  0.76           N
ATOM   2248  CA  LEU A 284     153.672 156.671 216.208  1.00  0.76           C
ATOM   2249  C   LEU A 284     152.379 157.424 216.080  1.00  0.76           C
ATOM   2250  O   LEU A 284     151.376 156.997 216.638  1.00  0.76           O
ATOM   2251  CB  LEU A 284     154.529 157.521 217.180  1.00  0.76           C
ATOM   2252  CG  LEU A 284     155.936 157.003 217.463  1.00  0.76           C
ATOM   2253  CD1 LEU A 284     156.502 157.644 218.694  1.00  0.76           C
ATOM   2254  CD2 LEU A 284     156.029 155.505 217.560  1.00  0.76           C
ATOM   2255  N   TYR A 285     152.365 158.517 215.295  1.00  0.78           N
ATOM   2256  CA  TYR A 285     151.207 159.320 214.953  1.00  0.78           C
ATOM   2257  C   TYR A 285     150.095 158.459 214.362  1.00  0.78           C
ATOM   2258  O   TYR A 285     148.945 158.482 214.807  1.00  0.78           O
ATOM   2259  CB  TYR A 285     151.742 160.377 213.940  1.00  0.78           C
ATOM   2260  CG  TYR A 285     150.689 161.040 213.100  1.00  0.78           C
ATOM   2261  CD1 TYR A 285     149.647 161.729 213.718  1.00  0.78           C
ATOM   2262  CD2 TYR A 285     150.689 160.910 211.706  1.00  0.78           C
ATOM   2263  CE1 TYR A 285     148.621 162.326 212.970  1.00  0.78           C
ATOM   2264  CE2 TYR A 285     149.638 161.453 210.955  1.00  0.78           C
ATOM   2265  CZ  TYR A 285     148.629 162.195 211.572  1.00  0.78           C
ATOM   2266  OH  TYR A 285     147.666 162.783 210.730  1.00  0.78           O
ATOM   2267  N   GLY A 286     150.465 157.600 213.399  1.00  0.81           N
ATOM   2268  CA  GLY A 286     149.531 156.688 212.773  1.00  0.81           C
ATOM   2269  C   GLY A 286     149.033 155.587 213.683  1.00  0.81           C
ATOM   2270  O   GLY A 286     147.856 155.242 213.647  1.00  0.81           O
ATOM   2271  N   ILE A 287     149.889 155.044 214.579  1.00  0.78           N
ATOM   2272  CA  ILE A 287     149.473 154.163 215.670  1.00  0.78           C
ATOM   2273  C   ILE A 287     148.590 154.880 216.687  1.00  0.78           C
ATOM   2274  O   ILE A 287     147.661 154.290 217.218  1.00  0.78           O
ATOM   2275  CB  ILE A 287     150.628 153.451 216.392  1.00  0.78           C
ATOM   2276  CG1 ILE A 287     151.528 152.663 215.419  1.00  0.78           C
ATOM   2277  CG2 ILE A 287     150.110 152.491 217.499  1.00  0.78           C
ATOM   2278  CD1 ILE A 287     150.875 151.472 214.725  1.00  0.78           C
ATOM   2279  N   VAL A 288     148.819 156.175 217.029  1.00  0.78           N
ATOM   2280  CA  VAL A 288     147.891 156.905 217.895  1.00  0.78           C
ATOM   2281  C   VAL A 288     146.512 156.955 217.239  1.00  0.78           C
ATOM   2282  O   VAL A 288     145.529 156.515 217.822  1.00  0.78           O
ATOM   2283  CB  VAL A 288     148.308 158.344 218.253  1.00  0.78           C
ATOM   2284  CG1 VAL A 288     147.262 158.933 219.207  1.00  0.78           C
ATOM   2285  CG2 VAL A 288     149.659 158.469 218.978  1.00  0.78           C
ATOM   2286  N   HIS A 289     146.417 157.367 215.964  1.00  0.74           N
ATOM   2287  CA  HIS A 289     145.160 157.386 215.228  1.00  0.74           C
ATOM   2288  C   HIS A 289     144.481 156.011 215.148  1.00  0.74           C
ATOM   2289  O   HIS A 289     143.282 155.890 215.381  1.00  0.74           O
ATOM   2290  CB  HIS A 289     145.447 157.956 213.820  1.00  0.74           C
ATOM   2291  CG  HIS A 289     144.287 158.024 212.885  1.00  0.74           C
ATOM   2292  ND1 HIS A 289     144.543 158.249 211.546  1.00  0.74           N
ATOM   2293  CD2 HIS A 289     142.957 157.846 213.091  1.00  0.74           C
ATOM   2294  CE1 HIS A 289     143.364 158.197 210.965  1.00  0.74           C
ATOM   2295  NE2 HIS A 289     142.373 157.952 211.853  1.00  0.74           N
ATOM   2296  N   PHE A 290     145.260 154.943 214.892  1.00  0.74           N
ATOM   2297  CA  PHE A 290     144.812 153.559 214.920  1.00  0.74           C
ATOM   2298  C   PHE A 290     144.276 153.063 216.270  1.00  0.74           C
ATOM   2299  O   PHE A 290     143.201 152.476 216.347  1.00  0.74           O
ATOM   2300  CB  PHE A 290     146.011 152.688 214.448  1.00  0.74           C
ATOM   2301  CG  PHE A 290     145.633 151.260 214.196  1.00  0.74           C
ATOM   2302  CD1 PHE A 290     144.735 150.935 213.167  1.00  0.74           C
ATOM   2303  CD2 PHE A 290     146.149 150.236 215.007  1.00  0.74           C
ATOM   2304  CE1 PHE A 290     144.342 149.608 212.966  1.00  0.74           C
ATOM   2305  CE2 PHE A 290     145.769 148.905 214.794  1.00  0.74           C
ATOM   2306  CZ  PHE A 290     144.865 148.591 213.772  1.00  0.74           C
ATOM   2307  N   SER A 291     144.986 153.323 217.390  1.00  0.71           N
ATOM   2308  CA  SER A 291     144.584 152.885 218.729  1.00  0.71           C
ATOM   2309  C   SER A 291     143.255 153.459 219.176  1.00  0.71           C
ATOM   2310  O   SER A 291     142.448 152.772 219.792  1.00  0.71           O
ATOM   2311  CB  SER A 291     145.606 153.246 219.845  1.00  0.71           C
ATOM   2312  OG  SER A 291     146.870 152.610 219.640  1.00  0.71           O
ATOM   2313  N   TYR A 292     143.006 154.745 218.868  1.00  0.62           N
ATOM   2314  CA  TYR A 292     141.776 155.451 219.185  1.00  0.62           C
ATOM   2315  C   TYR A 292     140.516 154.951 218.485  1.00  0.62           C
ATOM   2316  O   TYR A 292     139.416 155.058 219.026  1.00  0.62           O
ATOM   2317  CB  TYR A 292     141.934 156.931 218.780  1.00  0.62           C
ATOM   2318  CG  TYR A 292     142.429 157.775 219.913  1.00  0.62           C
ATOM   2319  CD1 TYR A 292     143.793 158.019 220.069  1.00  0.62           C
ATOM   2320  CD2 TYR A 292     141.528 158.452 220.746  1.00  0.62           C
ATOM   2321  CE1 TYR A 292     144.259 159.004 220.935  1.00  0.62           C
ATOM   2322  CE2 TYR A 292     141.983 159.472 221.592  1.00  0.62           C
ATOM   2323  CZ  TYR A 292     143.356 159.754 221.677  1.00  0.62           C
ATOM   2324  OH  TYR A 292     143.919 160.630 222.623  1.00  0.62           O
ATOM   2325  N   SER A 293     140.626 154.475 217.230  1.00  0.70           N
ATOM   2326  CA  SER A 293     139.460 154.122 216.426  1.00  0.70           C
ATOM   2327  C   SER A 293     138.998 152.699 216.641  1.00  0.70           C
ATOM   2328  O   SER A 293     137.865 152.345 216.321  1.00  0.70           O
ATOM   2329  CB  SER A 293     139.708 154.326 214.912  1.00  0.70           C
ATOM   2330  OG  SER A 293     140.760 153.503 214.416  1.00  0.70           O
ATOM   2331  N   THR A 294     139.870 151.849 217.212  1.00  0.67           N
ATOM   2332  CA  THR A 294     139.614 150.442 217.500  1.00  0.67           C
ATOM   2333  C   THR A 294     138.386 150.229 218.367  1.00  0.67           C
ATOM   2334  O   THR A 294     138.178 150.894 219.374  1.00  0.67           O
ATOM   2335  CB  THR A 294     140.827 149.782 218.151  1.00  0.67           C
ATOM   2336  OG1 THR A 294     141.897 149.789 217.222  1.00  0.67           O
ATOM   2337  CG2 THR A 294     140.604 148.304 218.501  1.00  0.67           C
ATOM   2338  N   LYS A 295     137.526 149.256 217.993  1.00  0.64           N
ATOM   2339  CA  LYS A 295     136.196 149.069 218.558  1.00  0.64           C
ATOM   2340  C   LYS A 295     136.150 148.592 220.006  1.00  0.64           C
ATOM   2341  O   LYS A 295     135.083 148.555 220.613  1.00  0.64           O
ATOM   2342  CB  LYS A 295     135.390 148.051 217.711  1.00  0.64           C
ATOM   2343  CG  LYS A 295     135.005 148.546 216.309  1.00  0.64           C
ATOM   2344  CD  LYS A 295     134.197 147.471 215.565  1.00  0.64           C
ATOM   2345  CE  LYS A 295     133.713 147.924 214.187  1.00  0.64           C
ATOM   2346  NZ  LYS A 295     133.019 146.804 213.512  1.00  0.64           N
ATOM   2347  N   ASN A 296     137.299 148.192 220.582  1.00  0.51           N
ATOM   2348  CA  ASN A 296     137.436 147.761 221.964  1.00  0.51           C
ATOM   2349  C   ASN A 296     137.006 148.856 222.963  1.00  0.51           C
ATOM   2350  O   ASN A 296     137.508 149.974 222.959  1.00  0.51           O
ATOM   2351  CB  ASN A 296     138.899 147.295 222.215  1.00  0.51           C
ATOM   2352  CG  ASN A 296     139.237 146.068 221.372  1.00  0.51           C
ATOM   2353  OD1 ASN A 296     138.378 145.313 220.921  1.00  0.51           O
ATOM   2354  ND2 ASN A 296     140.550 145.847 221.116  1.00  0.51           N
ATOM   2355  N   THR A 297     135.989 148.577 223.805  1.00  0.43           N
ATOM   2356  CA  THR A 297     135.200 149.607 224.479  1.00  0.43           C
ATOM   2357  C   THR A 297     135.713 150.049 225.858  1.00  0.43           C
ATOM   2358  O   THR A 297     136.158 149.241 226.665  1.00  0.43           O
ATOM   2359  CB  THR A 297     133.749 149.155 224.633  1.00  0.43           C
ATOM   2360  OG1 THR A 297     133.688 147.855 225.208  1.00  0.43           O
ATOM   2361  CG2 THR A 297     133.085 149.042 223.252  1.00  0.43           C
ATOM   2362  N   GLY A 298     135.667 151.381 226.154  1.00  0.52           N
ATOM   2363  CA  GLY A 298     136.241 151.987 227.378  1.00  0.52           C
ATOM   2364  C   GLY A 298     135.421 152.726 228.450  1.00  0.52           C
ATOM   2365  O   GLY A 298     135.958 152.914 229.537  1.00  0.52           O
ATOM   2366  N   PRO A 299     134.181 153.199 228.266  1.00  0.57           N
ATOM   2367  CA  PRO A 299     133.563 154.262 229.096  1.00  0.57           C
ATOM   2368  C   PRO A 299     134.339 155.323 229.905  1.00  0.57           C
ATOM   2369  O   PRO A 299     134.568 155.208 231.114  1.00  0.57           O
ATOM   2370  CB  PRO A 299     132.508 153.512 229.888  1.00  0.57           C
ATOM   2371  CG  PRO A 299     131.926 152.612 228.792  1.00  0.57           C
ATOM   2372  CD  PRO A 299     133.150 152.197 227.953  1.00  0.57           C
ATOM   2373  N   MET A 300     134.640 156.454 229.249  1.00  0.62           N
ATOM   2374  CA  MET A 300     135.549 157.492 229.695  1.00  0.62           C
ATOM   2375  C   MET A 300     134.794 158.789 230.039  1.00  0.62           C
ATOM   2376  O   MET A 300     133.821 159.107 229.351  1.00  0.62           O
ATOM   2377  CB  MET A 300     136.554 157.699 228.532  1.00  0.62           C
ATOM   2378  CG  MET A 300     137.695 158.703 228.747  1.00  0.62           C
ATOM   2379  SD  MET A 300     138.568 159.111 227.201  1.00  0.62           S
ATOM   2380  CE  MET A 300     139.815 157.825 227.333  1.00  0.62           C
ATOM   2381  N   PRO A 301     135.102 159.576 231.090  1.00  0.70           N
ATOM   2382  CA  PRO A 301     134.417 160.847 231.344  1.00  0.70           C
ATOM   2383  C   PRO A 301     134.561 161.863 230.223  1.00  0.70           C
ATOM   2384  O   PRO A 301     135.618 161.901 229.601  1.00  0.70           O
ATOM   2385  CB  PRO A 301     135.046 161.378 232.652  1.00  0.70           C
ATOM   2386  CG  PRO A 301     135.727 160.164 233.293  1.00  0.70           C
ATOM   2387  CD  PRO A 301     136.151 159.327 232.085  1.00  0.70           C
ATOM   2388  N   VAL A 302     133.564 162.750 230.004  1.00  0.70           N
ATOM   2389  CA  VAL A 302     133.584 163.796 228.970  1.00  0.70           C
ATOM   2390  C   VAL A 302     134.827 164.682 229.053  1.00  0.70           C
ATOM   2391  O   VAL A 302     135.477 164.983 228.060  1.00  0.70           O
ATOM   2392  CB  VAL A 302     132.312 164.653 229.011  1.00  0.70           C
ATOM   2393  CG1 VAL A 302     132.371 165.835 228.015  1.00  0.70           C
ATOM   2394  CG2 VAL A 302     131.107 163.757 228.666  1.00  0.70           C
ATOM   2395  N   LEU A 303     135.254 165.064 230.264  1.00  0.69           N
ATOM   2396  CA  LEU A 303     136.462 165.830 230.511  1.00  0.69           C
ATOM   2397  C   LEU A 303     137.752 165.140 230.062  1.00  0.69           C
ATOM   2398  O   LEU A 303     138.678 165.760 229.540  1.00  0.69           O
ATOM   2399  CB  LEU A 303     136.563 166.072 232.034  1.00  0.69           C
ATOM   2400  CG  LEU A 303     135.664 167.196 232.578  1.00  0.69           C
ATOM   2401  CD1 LEU A 303     134.167 166.887 232.496  1.00  0.69           C
ATOM   2402  CD2 LEU A 303     136.077 167.526 234.019  1.00  0.69           C
ATOM   2403  N   ARG A 304     137.848 163.817 230.286  1.00  0.67           N
ATOM   2404  CA  ARG A 304     138.963 162.995 229.861  1.00  0.67           C
ATOM   2405  C   ARG A 304     138.958 162.817 228.344  1.00  0.67           C
ATOM   2406  O   ARG A 304     140.004 162.900 227.712  1.00  0.67           O
ATOM   2407  CB  ARG A 304     138.911 161.651 230.626  1.00  0.67           C
ATOM   2408  CG  ARG A 304     140.103 160.690 230.427  1.00  0.67           C
ATOM   2409  CD  ARG A 304     141.362 161.072 231.216  1.00  0.67           C
ATOM   2410  NE  ARG A 304     142.489 161.084 230.257  1.00  0.67           N
ATOM   2411  CZ  ARG A 304     143.053 162.166 229.723  1.00  0.67           C
ATOM   2412  NH1 ARG A 304     142.995 163.339 230.328  1.00  0.67           N
ATOM   2413  NH2 ARG A 304     143.662 162.050 228.555  1.00  0.67           N
ATOM   2414  N   VAL A 305     137.752 162.636 227.757  1.00  0.73           N
ATOM   2415  CA  VAL A 305     137.437 162.529 226.330  1.00  0.73           C
ATOM   2416  C   VAL A 305     137.820 163.773 225.555  1.00  0.73           C
ATOM   2417  O   VAL A 305     138.470 163.691 224.518  1.00  0.73           O
ATOM   2418  CB  VAL A 305     135.949 162.208 226.125  1.00  0.73           C
ATOM   2419  CG1 VAL A 305     135.544 162.258 224.635  1.00  0.73           C
ATOM   2420  CG2 VAL A 305     135.698 160.808 226.714  1.00  0.73           C
ATOM   2421  N   LEU A 306     137.497 164.981 226.064  1.00  0.76           N
ATOM   2422  CA  LEU A 306     137.939 166.230 225.467  1.00  0.76           C
ATOM   2423  C   LEU A 306     139.460 166.327 225.448  1.00  0.76           C
ATOM   2424  O   LEU A 306     140.033 166.663 224.419  1.00  0.76           O
ATOM   2425  CB  LEU A 306     137.326 167.460 226.192  1.00  0.76           C
ATOM   2426  CG  LEU A 306     135.789 167.610 226.072  1.00  0.76           C
ATOM   2427  CD1 LEU A 306     135.282 168.723 226.999  1.00  0.76           C
ATOM   2428  CD2 LEU A 306     135.316 167.899 224.644  1.00  0.76           C
ATOM   2429  N   LYS A 307     140.138 165.941 226.559  1.00  0.74           N
ATOM   2430  CA  LYS A 307     141.590 165.804 226.623  1.00  0.74           C
ATOM   2431  C   LYS A 307     142.185 164.752 225.688  1.00  0.74           C
ATOM   2432  O   LYS A 307     143.261 164.919 225.132  1.00  0.74           O
ATOM   2433  CB  LYS A 307     142.113 165.537 228.059  1.00  0.74           C
ATOM   2434  CG  LYS A 307     142.004 166.758 228.982  1.00  0.74           C
ATOM   2435  CD  LYS A 307     142.607 166.558 230.379  1.00  0.74           C
ATOM   2436  CE  LYS A 307     142.539 167.818 231.254  1.00  0.74           C
ATOM   2437  NZ  LYS A 307     143.243 167.601 232.544  1.00  0.74           N
ATOM   2438  N   THR A 308     141.562 163.583 225.491  1.00  0.72           N
ATOM   2439  CA  THR A 308     142.058 162.629 224.501  1.00  0.72           C
ATOM   2440  C   THR A 308     141.823 163.097 223.079  1.00  0.72           C
ATOM   2441  O   THR A 308     142.727 163.122 222.246  1.00  0.72           O
ATOM   2442  CB  THR A 308     141.572 161.203 224.723  1.00  0.72           C
ATOM   2443  OG1 THR A 308     140.165 161.084 224.787  1.00  0.72           O
ATOM   2444  CG2 THR A 308     142.144 160.708 226.044  1.00  0.72           C
ATOM   2445  N   HIS A 309     140.618 163.590 222.771  1.00  0.71           N
ATOM   2446  CA  HIS A 309     140.285 164.079 221.449  1.00  0.71           C
ATOM   2447  C   HIS A 309     141.146 165.260 220.986  1.00  0.71           C
ATOM   2448  O   HIS A 309     141.489 165.334 219.804  1.00  0.71           O
ATOM   2449  CB  HIS A 309     138.776 164.394 221.320  1.00  0.71           C
ATOM   2450  CG  HIS A 309     137.887 163.183 221.378  1.00  0.71           C
ATOM   2451  ND1 HIS A 309     136.593 163.328 220.919  1.00  0.71           N
ATOM   2452  CD2 HIS A 309     138.102 161.901 221.785  1.00  0.71           C
ATOM   2453  CE1 HIS A 309     136.041 162.136 221.056  1.00  0.71           C
ATOM   2454  NE2 HIS A 309     136.913 161.235 221.573  1.00  0.71           N
ATOM   2455  N   GLU A 310     141.524 166.202 221.895  1.00  0.76           N
ATOM   2456  CA  GLU A 310     142.428 167.314 221.598  1.00  0.76           C
ATOM   2457  C   GLU A 310     143.833 166.870 221.276  1.00  0.76           C
ATOM   2458  O   GLU A 310     144.400 167.325 220.281  1.00  0.76           O
ATOM   2459  CB  GLU A 310     142.497 168.418 222.693  1.00  0.76           C
ATOM   2460  CG  GLU A 310     142.790 167.927 224.128  1.00  0.76           C
ATOM   2461  CD  GLU A 310     143.930 168.574 224.914  1.00  0.76           C
ATOM   2462  OE1 GLU A 310     144.590 169.484 224.366  1.00  0.76           O
ATOM   2463  OE2 GLU A 310     144.075 168.200 226.115  1.00  0.76           O
ATOM   2464  N   ASN A 311     144.386 165.895 222.045  1.00  0.77           N
ATOM   2465  CA  ASN A 311     145.755 165.414 221.927  1.00  0.77           C
ATOM   2466  C   ASN A 311     146.056 165.008 220.501  1.00  0.77           C
ATOM   2467  O   ASN A 311     147.088 165.356 219.956  1.00  0.77           O
ATOM   2468  CB  ASN A 311     146.029 164.145 222.785  1.00  0.77           C
ATOM   2469  CG  ASN A 311     146.217 164.427 224.271  1.00  0.77           C
ATOM   2470  OD1 ASN A 311     146.852 165.376 224.717  1.00  0.77           O
ATOM   2471  ND2 ASN A 311     145.723 163.492 225.115  1.00  0.77           N
ATOM   2472  N   LEU A 312     145.115 164.325 219.835  1.00  0.78           N
ATOM   2473  CA  LEU A 312     145.201 163.934 218.445  1.00  0.78           C
ATOM   2474  C   LEU A 312     145.382 165.056 217.448  1.00  0.78           C
ATOM   2475  O   LEU A 312     146.193 164.960 216.537  1.00  0.78           O
ATOM   2476  CB  LEU A 312     143.883 163.230 218.091  1.00  0.78           C
ATOM   2477  CG  LEU A 312     143.775 161.864 218.764  1.00  0.78           C
ATOM   2478  CD1 LEU A 312     142.374 161.317 218.577  1.00  0.78           C
ATOM   2479  CD2 LEU A 312     144.795 160.934 218.115  1.00  0.78           C
ATOM   2480  N   LEU A 313     144.639 166.160 217.593  1.00  0.78           N
ATOM   2481  CA  LEU A 313     144.730 167.290 216.695  1.00  0.78           C
ATOM   2482  C   LEU A 313     145.996 168.078 216.958  1.00  0.78           C
ATOM   2483  O   LEU A 313     146.628 168.574 216.040  1.00  0.78           O
ATOM   2484  CB  LEU A 313     143.482 168.183 216.842  1.00  0.78           C
ATOM   2485  CG  LEU A 313     142.146 167.427 216.694  1.00  0.78           C
ATOM   2486  CD1 LEU A 313     140.999 168.333 217.133  1.00  0.78           C
ATOM   2487  CD2 LEU A 313     141.910 166.915 215.265  1.00  0.78           C
ATOM   2488  N   SER A 314     146.425 168.155 218.233  1.00  0.81           N
ATOM   2489  CA  SER A 314     147.716 168.683 218.674  1.00  0.81           C
ATOM   2490  C   SER A 314     148.887 167.873 218.155  1.00  0.81           C
ATOM   2491  O   SER A 314     149.901 168.397 217.702  1.00  0.81           O
ATOM   2492  CB  SER A 314     147.761 168.745 220.219  1.00  0.81           C
ATOM   2493  OG  SER A 314     146.598 169.429 220.675  1.00  0.81           O
ATOM   2494  N   ILE A 315     148.740 166.538 218.161  1.00  0.79           N
ATOM   2495  CA  ILE A 315     149.613 165.583 217.505  1.00  0.79           C
ATOM   2496  C   ILE A 315     149.646 165.824 215.990  1.00  0.79           C
ATOM   2497  O   ILE A 315     150.723 165.966 215.414  1.00  0.79           O
ATOM   2498  CB  ILE A 315     149.196 164.158 217.933  1.00  0.79           C
ATOM   2499  CG1 ILE A 315     150.092 163.608 219.070  1.00  0.79           C
ATOM   2500  CG2 ILE A 315     149.168 163.142 216.783  1.00  0.79           C
ATOM   2501  CD1 ILE A 315     150.144 164.421 220.372  1.00  0.79           C
ATOM   2502  N   ASP A 316     148.480 165.972 215.316  1.00  0.78           N
ATOM   2503  CA  ASP A 316     148.387 166.253 213.887  1.00  0.78           C
ATOM   2504  C   ASP A 316     148.952 167.621 213.502  1.00  0.78           C
ATOM   2505  O   ASP A 316     149.729 167.758 212.559  1.00  0.78           O
ATOM   2506  CB  ASP A 316     146.924 166.091 213.388  1.00  0.78           C
ATOM   2507  CG  ASP A 316     146.829 165.905 211.875  1.00  0.78           C
ATOM   2508  OD1 ASP A 316     147.764 165.314 211.271  1.00  0.78           O
ATOM   2509  OD2 ASP A 316     145.793 166.316 211.302  1.00  0.78           O
ATOM   2510  N   SER A 317     148.643 168.690 214.264  1.00  0.78           N
ATOM   2511  CA  SER A 317     149.203 170.014 214.044  1.00  0.78           C
ATOM   2512  C   SER A 317     150.707 170.036 214.201  1.00  0.78           C
ATOM   2513  O   SER A 317     151.411 170.619 213.379  1.00  0.78           O
ATOM   2514  CB  SER A 317     148.542 171.143 214.884  1.00  0.78           C
ATOM   2515  OG  SER A 317     148.843 171.061 216.276  1.00  0.78           O
ATOM   2516  N   PHE A 318     151.270 169.332 215.205  1.00  0.77           N
ATOM   2517  CA  PHE A 318     152.707 169.153 215.301  1.00  0.77           C
ATOM   2518  C   PHE A 318     153.313 168.403 214.108  1.00  0.77           C
ATOM   2519  O   PHE A 318     154.334 168.808 213.551  1.00  0.77           O
ATOM   2520  CB  PHE A 318     153.104 168.431 216.618  1.00  0.77           C
ATOM   2521  CG  PHE A 318     154.604 168.487 216.751  1.00  0.77           C
ATOM   2522  CD1 PHE A 318     155.229 169.741 216.831  1.00  0.77           C
ATOM   2523  CD2 PHE A 318     155.389 167.342 216.543  1.00  0.77           C
ATOM   2524  CE1 PHE A 318     156.597 169.866 216.571  1.00  0.77           C
ATOM   2525  CE2 PHE A 318     156.765 167.459 216.323  1.00  0.77           C
ATOM   2526  CZ  PHE A 318     157.354 168.725 216.281  1.00  0.77           C
ATOM   2527  N   VAL A 319     152.667 167.309 213.656  1.00  0.79           N
ATOM   2528  CA  VAL A 319     153.057 166.569 212.461  1.00  0.79           C
ATOM   2529  C   VAL A 319     153.032 167.453 211.221  1.00  0.79           C
ATOM   2530  O   VAL A 319     153.954 167.416 210.403  1.00  0.79           O
ATOM   2531  CB  VAL A 319     152.194 165.320 212.272  1.00  0.79           C
ATOM   2532  CG1 VAL A 319     152.385 164.666 210.893  1.00  0.79           C
ATOM   2533  CG2 VAL A 319     152.554 164.304 213.372  1.00  0.79           C
ATOM   2534  N   ASN A 320     152.009 168.324 211.078  1.00  0.72           N
ATOM   2535  CA  ASN A 320     151.969 169.322 210.032  1.00  0.72           C
ATOM   2536  C   ASN A 320     153.162 170.294 210.085  1.00  0.72           C
ATOM   2537  O   ASN A 320     153.883 170.442 209.104  1.00  0.72           O
ATOM   2538  CB  ASN A 320     150.604 170.057 210.023  1.00  0.72           C
ATOM   2539  CG  ASN A 320     150.534 171.104 208.913  1.00  0.72           C
ATOM   2540  OD1 ASN A 320     150.547 172.299 209.196  1.00  0.72           O
ATOM   2541  ND2 ASN A 320     150.499 170.664 207.638  1.00  0.72           N
ATOM   2542  N   ARG A 321     153.440 170.895 211.257  1.00  0.71           N
ATOM   2543  CA  ARG A 321     154.531 171.841 211.471  1.00  0.71           C
ATOM   2544  C   ARG A 321     155.928 171.272 211.256  1.00  0.71           C
ATOM   2545  O   ARG A 321     156.839 171.955 210.786  1.00  0.71           O
ATOM   2546  CB  ARG A 321     154.434 172.476 212.887  1.00  0.71           C
ATOM   2547  CG  ARG A 321     153.143 173.303 213.039  1.00  0.71           C
ATOM   2548  CD  ARG A 321     152.888 173.879 214.444  1.00  0.71           C
ATOM   2549  NE  ARG A 321     151.515 174.499 214.491  1.00  0.71           N
ATOM   2550  CZ  ARG A 321     151.084 175.523 213.747  1.00  0.71           C
ATOM   2551  NH1 ARG A 321     149.826 175.914 213.885  1.00  0.71           N
ATOM   2552  NH2 ARG A 321     151.850 176.167 212.879  1.00  0.71           N
ATOM   2553  N   CYS A 322     156.145 169.997 211.630  1.00  0.78           N
ATOM   2554  CA  CYS A 322     157.468 169.408 211.601  1.00  0.78           C
ATOM   2555  C   CYS A 322     157.834 168.697 210.318  1.00  0.78           C
ATOM   2556  O   CYS A 322     159.019 168.556 210.037  1.00  0.78           O
ATOM   2557  CB  CYS A 322     157.618 168.410 212.781  1.00  0.78           C
ATOM   2558  SG  CYS A 322     159.333 167.878 213.143  1.00  0.78           S
ATOM   2559  N   VAL A 323     156.880 168.225 209.492  1.00  0.71           N
ATOM   2560  CA  VAL A 323     157.276 167.458 208.307  1.00  0.71           C
ATOM   2561  C   VAL A 323     156.826 168.130 207.021  1.00  0.71           C
ATOM   2562  O   VAL A 323     157.283 167.786 205.933  1.00  0.71           O
ATOM   2563  CB  VAL A 323     156.767 166.015 208.379  1.00  0.71           C
ATOM   2564  CG1 VAL A 323     157.424 165.115 207.309  1.00  0.71           C
ATOM   2565  CG2 VAL A 323     157.125 165.427 209.756  1.00  0.71           C
ATOM   2566  N   ASN A 324     155.955 169.158 207.080  1.00  0.67           N
ATOM   2567  CA  ASN A 324     155.370 169.699 205.861  1.00  0.67           C
ATOM   2568  C   ASN A 324     155.964 171.028 205.489  1.00  0.67           C
ATOM   2569  O   ASN A 324     155.697 172.066 206.081  1.00  0.67           O
ATOM   2570  CB  ASN A 324     153.836 169.821 205.913  1.00  0.67           C
ATOM   2571  CG  ASN A 324     153.364 168.396 205.953  1.00  0.67           C
ATOM   2572  OD1 ASN A 324     153.579 167.686 204.973  1.00  0.67           O
ATOM   2573  ND2 ASN A 324     152.767 167.944 207.068  1.00  0.67           N
ATOM   2574  N   VAL A 325     156.792 170.986 204.434  1.00  0.56           N
ATOM   2575  CA  VAL A 325     157.349 172.117 203.723  1.00  0.56           C
ATOM   2576  C   VAL A 325     156.283 172.779 202.853  1.00  0.56           C
ATOM   2577  O   VAL A 325     156.210 173.997 202.722  1.00  0.56           O
ATOM   2578  CB  VAL A 325     158.560 171.648 202.927  1.00  0.56           C
ATOM   2579  CG1 VAL A 325     159.261 172.856 202.279  1.00  0.56           C
ATOM   2580  CG2 VAL A 325     159.517 170.922 203.901  1.00  0.56           C
ATOM   2581  N   SER A 326     155.387 171.965 202.253  1.00  0.53           N
ATOM   2582  CA  SER A 326     154.172 172.455 201.608  1.00  0.53           C
ATOM   2583  C   SER A 326     152.972 172.246 202.521  1.00  0.53           C
ATOM   2584  O   SER A 326     152.363 171.176 202.555  1.00  0.53           O
ATOM   2585  CB  SER A 326     153.946 171.783 200.228  1.00  0.53           C
ATOM   2586  OG  SER A 326     152.861 172.384 199.516  1.00  0.53           O
ATOM   2587  N   GLU A 327     152.606 173.278 203.311  1.00  0.53           N
ATOM   2588  CA  GLU A 327     151.626 173.175 204.379  1.00  0.53           C
ATOM   2589  C   GLU A 327     150.205 172.810 203.960  1.00  0.53           C
ATOM   2590  O   GLU A 327     149.563 171.964 204.578  1.00  0.53           O
ATOM   2591  CB  GLU A 327     151.585 174.505 205.165  1.00  0.53           C
ATOM   2592  CG  GLU A 327     152.876 174.789 205.977  1.00  0.53           C
ATOM   2593  CD  GLU A 327     152.805 176.098 206.767  1.00  0.53           C
ATOM   2594  OE1 GLU A 327     151.827 176.863 206.566  1.00  0.53           O
ATOM   2595  OE2 GLU A 327     153.731 176.335 207.587  1.00  0.53           O
ATOM   2596  N   GLY A 328     149.665 173.415 202.877  1.00  0.47           N
ATOM   2597  CA  GLY A 328     148.259 173.243 202.498  1.00  0.47           C
ATOM   2598  C   GLY A 328     147.892 171.893 201.939  1.00  0.47           C
ATOM   2599  O   GLY A 328     146.744 171.471 202.010  1.00  0.47           O
ATOM   2600  N   THR A 329     148.887 171.161 201.416  1.00  0.51           N
ATOM   2601  CA  THR A 329     148.782 169.833 200.807  1.00  0.51           C
ATOM   2602  C   THR A 329     148.270 168.785 201.784  1.00  0.51           C
ATOM   2603  O   THR A 329     147.584 167.815 201.461  1.00  0.51           O
ATOM   2604  CB  THR A 329     150.163 169.414 200.323  1.00  0.51           C
ATOM   2605  OG1 THR A 329     150.626 170.359 199.371  1.00  0.51           O
ATOM   2606  CG2 THR A 329     150.155 168.050 199.630  1.00  0.51           C
ATOM   2607  N   ILE A 330     148.609 168.994 203.059  1.00  0.42           N
ATOM   2608  CA  ILE A 330     148.308 168.110 204.162  1.00  0.42           C
ATOM   2609  C   ILE A 330     148.164 169.000 205.379  1.00  0.42           C
ATOM   2610  O   ILE A 330     148.793 168.854 206.425  1.00  0.42           O
ATOM   2611  CB  ILE A 330     149.341 167.019 204.341  1.00  0.42           C
ATOM   2612  CG1 ILE A 330     149.011 166.042 205.513  1.00  0.42           C
ATOM   2613  CG2 ILE A 330     150.729 167.677 204.341  1.00  0.42           C
ATOM   2614  CD1 ILE A 330     150.212 165.349 206.146  1.00  0.42           C
ATOM   2615  N   GLN A 331     147.291 170.009 205.256  1.00  0.45           N
ATOM   2616  CA  GLN A 331     146.877 170.819 206.381  1.00  0.45           C
ATOM   2617  C   GLN A 331     146.116 169.990 207.419  1.00  0.45           C
ATOM   2618  O   GLN A 331     145.355 169.087 207.069  1.00  0.45           O
ATOM   2619  CB  GLN A 331     146.036 172.009 205.849  1.00  0.45           C
ATOM   2620  CG  GLN A 331     145.844 173.222 206.789  1.00  0.45           C
ATOM   2621  CD  GLN A 331     147.174 173.833 207.218  1.00  0.45           C
ATOM   2622  OE1 GLN A 331     147.684 173.444 208.267  1.00  0.45           O
ATOM   2623  NE2 GLN A 331     147.720 174.793 206.441  1.00  0.45           N
ATOM   2624  N   TYR A 332     146.290 170.280 208.724  1.00  0.46           N
ATOM   2625  CA  TYR A 332     145.708 169.503 209.817  1.00  0.46           C
ATOM   2626  C   TYR A 332     144.148 169.345 209.852  1.00  0.46           C
ATOM   2627  O   TYR A 332     143.683 168.382 210.463  1.00  0.46           O
ATOM   2628  CB  TYR A 332     146.342 169.962 211.174  1.00  0.46           C
ATOM   2629  CG  TYR A 332     145.651 171.180 211.699  1.00  0.46           C
ATOM   2630  CD1 TYR A 332     144.497 170.969 212.461  1.00  0.46           C
ATOM   2631  CD2 TYR A 332     145.969 172.478 211.262  1.00  0.46           C
ATOM   2632  CE1 TYR A 332     143.572 171.998 212.616  1.00  0.46           C
ATOM   2633  CE2 TYR A 332     145.060 173.527 211.476  1.00  0.46           C
ATOM   2634  CZ  TYR A 332     143.843 173.273 212.120  1.00  0.46           C
ATOM   2635  OH  TYR A 332     142.889 174.292 212.269  1.00  0.46           O
ATOM   2636  N   PRO A 333     143.242 170.145 209.236  1.00  0.48           N
ATOM   2637  CA  PRO A 333     141.808 169.841 209.137  1.00  0.48           C
ATOM   2638  C   PRO A 333     141.489 168.592 208.330  1.00  0.48           C
ATOM   2639  O   PRO A 333     140.321 168.231 208.203  1.00  0.48           O
ATOM   2640  CB  PRO A 333     141.193 171.088 208.479  1.00  0.48           C
ATOM   2641  CG  PRO A 333     142.150 172.212 208.853  1.00  0.48           C
ATOM   2642  CD  PRO A 333     143.490 171.505 208.774  1.00  0.48           C
ATOM   2643  N   LYS A 334     142.510 167.916 207.767  1.00  0.62           N
ATOM   2644  CA  LYS A 334     142.416 166.636 207.100  1.00  0.62           C
ATOM   2645  C   LYS A 334     141.772 165.544 207.951  1.00  0.62           C
ATOM   2646  O   LYS A 334     140.963 164.757 207.457  1.00  0.62           O
ATOM   2647  CB  LYS A 334     143.863 166.192 206.735  1.00  0.62           C
ATOM   2648  CG  LYS A 334     144.016 164.806 206.080  1.00  0.62           C
ATOM   2649  CD  LYS A 334     143.394 164.673 204.676  1.00  0.62           C
ATOM   2650  CE  LYS A 334     144.099 165.432 203.546  1.00  0.62           C
ATOM   2651  NZ  LYS A 334     145.482 164.934 203.420  1.00  0.62           N
ATOM   2652  N   MET A 335     142.102 165.469 209.258  1.00  0.67           N
ATOM   2653  CA  MET A 335     141.533 164.481 210.154  1.00  0.67           C
ATOM   2654  C   MET A 335     140.093 164.742 210.567  1.00  0.67           C
ATOM   2655  O   MET A 335     139.794 165.073 211.717  1.00  0.67           O
ATOM   2656  CB  MET A 335     142.381 164.262 211.423  1.00  0.67           C
ATOM   2657  CG  MET A 335     143.721 163.556 211.165  1.00  0.67           C
ATOM   2658  SD  MET A 335     144.528 163.017 212.705  1.00  0.67           S
ATOM   2659  CE  MET A 335     143.511 161.545 213.026  1.00  0.67           C
ATOM   2660  N   LYS A 336     139.141 164.532 209.636  1.00  0.58           N
ATOM   2661  CA  LYS A 336     137.727 164.681 209.898  1.00  0.58           C
ATOM   2662  C   LYS A 336     137.186 163.757 210.963  1.00  0.58           C
ATOM   2663  O   LYS A 336     137.081 162.545 210.785  1.00  0.58           O
ATOM   2664  CB  LYS A 336     136.847 164.502 208.646  1.00  0.58           C
ATOM   2665  CG  LYS A 336     137.129 165.563 207.581  1.00  0.58           C
ATOM   2666  CD  LYS A 336     136.156 165.449 206.402  1.00  0.58           C
ATOM   2667  CE  LYS A 336     136.505 166.413 205.269  1.00  0.58           C
ATOM   2668  NZ  LYS A 336     135.617 166.172 204.115  1.00  0.58           N
ATOM   2669  N   GLU A 337     136.800 164.345 212.101  1.00  0.57           N
ATOM   2670  CA  GLU A 337     136.222 163.607 213.188  1.00  0.57           C
ATOM   2671  C   GLU A 337     134.855 164.150 213.506  1.00  0.57           C
ATOM   2672  O   GLU A 337     134.689 165.261 214.015  1.00  0.57           O
ATOM   2673  CB  GLU A 337     137.132 163.659 214.423  1.00  0.57           C
ATOM   2674  CG  GLU A 337     136.651 162.799 215.604  1.00  0.57           C
ATOM   2675  CD  GLU A 337     136.459 161.386 215.123  1.00  0.57           C
ATOM   2676  OE1 GLU A 337     137.485 160.818 214.672  1.00  0.57           O
ATOM   2677  OE2 GLU A 337     135.303 160.903 215.131  1.00  0.57           O
ATOM   2678  N   PHE A 338     133.836 163.344 213.170  1.00  0.54           N
ATOM   2679  CA  PHE A 338     132.442 163.616 213.432  1.00  0.54           C
ATOM   2680  C   PHE A 338     132.095 163.430 214.912  1.00  0.54           C
ATOM   2681  O   PHE A 338     131.465 164.301 215.517  1.00  0.54           O
ATOM   2682  CB  PHE A 338     131.589 162.780 212.444  1.00  0.54           C
ATOM   2683  CG  PHE A 338     130.153 163.213 212.428  1.00  0.54           C
ATOM   2684  CD1 PHE A 338     129.736 164.322 211.666  1.00  0.54           C
ATOM   2685  CD2 PHE A 338     129.205 162.502 213.175  1.00  0.54           C
ATOM   2686  CE1 PHE A 338     128.389 164.710 211.658  1.00  0.54           C
ATOM   2687  CE2 PHE A 338     127.862 162.889 213.173  1.00  0.54           C
ATOM   2688  CZ  PHE A 338     127.452 163.989 212.411  1.00  0.54           C
ATOM   2689  N   LEU A 339     132.627 162.373 215.579  1.00  0.61           N
ATOM   2690  CA  LEU A 339     132.383 162.049 216.976  1.00  0.61           C
ATOM   2691  C   LEU A 339     133.228 162.912 217.913  1.00  0.61           C
ATOM   2692  O   LEU A 339     133.422 162.625 219.060  1.00  0.61           O
ATOM   2693  CB  LEU A 339     132.744 160.552 217.272  1.00  0.61           C
ATOM   2694  CG  LEU A 339     131.934 159.419 216.587  1.00  0.61           C
ATOM   2695  CD1 LEU A 339     132.581 158.079 216.996  1.00  0.61           C
ATOM   2696  CD2 LEU A 339     130.464 159.453 217.018  1.00  0.61           C
ATOM   2697  N   LYS A 340     133.726 164.057 217.387  1.00  0.67           N
ATOM   2698  CA  LYS A 340     134.369 165.075 218.189  1.00  0.67           C
ATOM   2699  C   LYS A 340     133.530 166.317 218.184  1.00  0.67           C
ATOM   2700  O   LYS A 340     133.468 167.062 219.171  1.00  0.67           O
ATOM   2701  CB  LYS A 340     135.720 165.391 217.530  1.00  0.67           C
ATOM   2702  CG  LYS A 340     136.368 166.709 217.948  1.00  0.67           C
ATOM   2703  CD  LYS A 340     137.735 166.911 217.295  1.00  0.67           C
ATOM   2704  CE  LYS A 340     137.727 167.203 215.800  1.00  0.67           C
ATOM   2705  NZ  LYS A 340     137.146 168.515 215.540  1.00  0.67           N
ATOM   2706  N   TYR A 341     132.818 166.574 217.082  1.00  0.61           N
ATOM   2707  CA  TYR A 341     131.896 167.676 216.985  1.00  0.61           C
ATOM   2708  C   TYR A 341     130.737 167.487 217.968  1.00  0.61           C
ATOM   2709  O   TYR A 341     130.424 168.374 218.751  1.00  0.61           O
ATOM   2710  CB  TYR A 341     131.451 167.821 215.503  1.00  0.61           C
ATOM   2711  CG  TYR A 341     130.452 168.917 215.285  1.00  0.61           C
ATOM   2712  CD1 TYR A 341     130.505 170.109 216.027  1.00  0.61           C
ATOM   2713  CD2 TYR A 341     129.403 168.726 214.369  1.00  0.61           C
ATOM   2714  CE1 TYR A 341     129.471 171.037 215.934  1.00  0.61           C
ATOM   2715  CE2 TYR A 341     128.353 169.656 214.291  1.00  0.61           C
ATOM   2716  CZ  TYR A 341     128.371 170.784 215.118  1.00  0.61           C
ATOM   2717  OH  TYR A 341     127.235 171.586 215.292  1.00  0.61           O
ATOM   2718  N   GLU A 342     130.164 166.266 218.006  1.00  0.68           N
ATOM   2719  CA  GLU A 342     129.113 165.920 218.938  1.00  0.68           C
ATOM   2720  C   GLU A 342     129.539 165.979 220.407  1.00  0.68           C
ATOM   2721  O   GLU A 342     128.827 166.665 221.123  1.00  0.68           O
ATOM   2722  CB  GLU A 342     128.523 164.540 218.596  1.00  0.68           C
ATOM   2723  CG  GLU A 342     127.951 164.452 217.166  1.00  0.68           C
ATOM   2724  CD  GLU A 342     127.464 163.039 216.877  1.00  0.68           C
ATOM   2725  OE1 GLU A 342     128.248 162.091 217.144  1.00  0.68           O
ATOM   2726  OE2 GLU A 342     126.309 162.891 216.409  1.00  0.68           O
ATOM   2727  N   PRO A 343     130.629 165.442 220.981  1.00  0.69           N
ATOM   2728  CA  PRO A 343     131.073 165.794 222.336  1.00  0.69           C
ATOM   2729  C   PRO A 343     131.307 167.259 222.682  1.00  0.69           C
ATOM   2730  O   PRO A 343     131.078 167.645 223.829  1.00  0.69           O
ATOM   2731  CB  PRO A 343     132.369 165.021 222.538  1.00  0.69           C
ATOM   2732  CG  PRO A 343     132.195 163.779 221.675  1.00  0.69           C
ATOM   2733  CD  PRO A 343     131.364 164.273 220.480  1.00  0.69           C
ATOM   2734  N   SER A 344     131.817 168.084 221.748  1.00  0.71           N
ATOM   2735  CA  SER A 344     131.922 169.531 221.906  1.00  0.71           C
ATOM   2736  C   SER A 344     130.564 170.217 221.971  1.00  0.71           C
ATOM   2737  O   SER A 344     130.320 171.036 222.859  1.00  0.71           O
ATOM   2738  CB  SER A 344     132.776 170.155 220.777  1.00  0.71           C
ATOM   2739  OG  SER A 344     134.141 169.764 220.930  1.00  0.71           O
ATOM   2740  N   ASP A 345     129.607 169.855 221.095  1.00  0.68           N
ATOM   2741  CA  ASP A 345     128.221 170.299 221.189  1.00  0.68           C
ATOM   2742  C   ASP A 345     127.498 169.693 222.408  1.00  0.68           C
ATOM   2743  O   ASP A 345     126.697 170.338 223.079  1.00  0.68           O
ATOM   2744  CB  ASP A 345     127.456 170.086 219.852  1.00  0.68           C
ATOM   2745  CG  ASP A 345     127.789 171.180 218.841  1.00  0.68           C
ATOM   2746  OD1 ASP A 345     128.779 171.934 219.027  1.00  0.68           O
ATOM   2747  OD2 ASP A 345     127.017 171.299 217.854  1.00  0.68           O
ATOM   2748  N   TYR A 346     127.826 168.450 222.819  1.00  0.56           N
ATOM   2749  CA  TYR A 346     127.294 167.804 224.018  1.00  0.56           C
ATOM   2750  C   TYR A 346     127.918 168.324 225.303  1.00  0.56           C
ATOM   2751  O   TYR A 346     127.637 167.868 226.409  1.00  0.56           O
ATOM   2752  CB  TYR A 346     127.506 166.264 224.022  1.00  0.56           C
ATOM   2753  CG  TYR A 346     126.704 165.514 222.996  1.00  0.56           C
ATOM   2754  CD1 TYR A 346     125.475 165.970 222.482  1.00  0.56           C
ATOM   2755  CD2 TYR A 346     127.197 164.270 222.570  1.00  0.56           C
ATOM   2756  CE1 TYR A 346     124.770 165.201 221.547  1.00  0.56           C
ATOM   2757  CE2 TYR A 346     126.500 163.508 221.625  1.00  0.56           C
ATOM   2758  CZ  TYR A 346     125.289 163.979 221.108  1.00  0.56           C
ATOM   2759  OH  TYR A 346     124.597 163.237 220.135  1.00  0.56           O
ATOM   2760  N   SER A 347     128.734 169.373 225.196  1.00  0.65           N
ATOM   2761  CA  SER A 347     129.154 170.172 226.318  1.00  0.65           C
ATOM   2762  C   SER A 347     128.291 171.410 226.422  1.00  0.65           C
ATOM   2763  O   SER A 347     128.613 172.339 227.152  1.00  0.65           O
ATOM   2764  CB  SER A 347     130.606 170.604 226.126  1.00  0.65           C
ATOM   2765  OG  SER A 347     131.503 169.535 226.394  1.00  0.65           O
ATOM   2766  N   TYR A 348     127.160 171.451 225.701  1.00  0.47           N
ATOM   2767  CA  TYR A 348     126.078 172.414 225.850  1.00  0.47           C
ATOM   2768  C   TYR A 348     124.894 171.740 226.550  1.00  0.47           C
ATOM   2769  O   TYR A 348     123.739 172.142 226.451  1.00  0.47           O
ATOM   2770  CB  TYR A 348     125.661 173.033 224.485  1.00  0.47           C
ATOM   2771  CG  TYR A 348     126.821 173.666 223.736  1.00  0.47           C
ATOM   2772  CD1 TYR A 348     127.937 174.199 224.408  1.00  0.47           C
ATOM   2773  CD2 TYR A 348     126.793 173.750 222.330  1.00  0.47           C
ATOM   2774  CE1 TYR A 348     128.992 174.782 223.707  1.00  0.47           C
ATOM   2775  CE2 TYR A 348     127.857 174.336 221.621  1.00  0.47           C
ATOM   2776  CZ  TYR A 348     128.952 174.863 222.318  1.00  0.47           C
ATOM   2777  OH  TYR A 348     130.024 175.504 221.664  1.00  0.47           O
ATOM   2778  N   ILE A 349     125.225 170.672 227.302  1.00  0.54           N
ATOM   2779  CA  ILE A 349     124.402 169.881 228.200  1.00  0.54           C
ATOM   2780  C   ILE A 349     124.891 170.181 229.607  1.00  0.54           C
ATOM   2781  O   ILE A 349     126.089 170.150 229.881  1.00  0.54           O
ATOM   2782  CB  ILE A 349     124.582 168.393 227.897  1.00  0.54           C
ATOM   2783  CG1 ILE A 349     123.880 168.042 226.568  1.00  0.54           C
ATOM   2784  CG2 ILE A 349     124.097 167.478 229.045  1.00  0.54           C
ATOM   2785  CD1 ILE A 349     124.387 166.729 225.976  1.00  0.54           C
ATOM   2786  N   THR A 350     123.963 170.490 230.533  1.00  0.51           N
ATOM   2787  CA  THR A 350     124.217 171.120 231.829  1.00  0.51           C
ATOM   2788  C   THR A 350     125.173 170.432 232.788  1.00  0.51           C
ATOM   2789  O   THR A 350     125.987 171.088 233.428  1.00  0.51           O
ATOM   2790  CB  THR A 350     122.891 171.302 232.562  1.00  0.51           C
ATOM   2791  OG1 THR A 350     121.998 172.012 231.722  1.00  0.51           O
ATOM   2792  CG2 THR A 350     123.039 172.107 233.858  1.00  0.51           C
ATOM   2793  N   LYS A 351     125.109 169.095 232.956  1.00  0.49           N
ATOM   2794  CA  LYS A 351     125.938 168.429 233.958  1.00  0.49           C
ATOM   2795  C   LYS A 351     127.351 168.129 233.497  1.00  0.49           C
ATOM   2796  O   LYS A 351     128.221 167.804 234.303  1.00  0.49           O
ATOM   2797  CB  LYS A 351     125.330 167.071 234.368  1.00  0.49           C
ATOM   2798  CG  LYS A 351     124.024 167.176 235.168  1.00  0.49           C
ATOM   2799  CD  LYS A 351     123.452 165.785 235.464  1.00  0.49           C
ATOM   2800  CE  LYS A 351     124.254 164.986 236.494  1.00  0.49           C
ATOM   2801  NZ  LYS A 351     123.769 163.592 236.531  1.00  0.49           N
ATOM   2802  N   ASN A 352     127.618 168.206 232.185  1.00  0.53           N
ATOM   2803  CA  ASN A 352     128.965 168.065 231.684  1.00  0.53           C
ATOM   2804  C   ASN A 352     129.819 169.281 232.037  1.00  0.53           C
ATOM   2805  O   ASN A 352     129.342 170.410 232.017  1.00  0.53           O
ATOM   2806  CB  ASN A 352     128.965 167.811 230.152  1.00  0.53           C
ATOM   2807  CG  ASN A 352     128.444 166.402 229.886  1.00  0.53           C
ATOM   2808  OD1 ASN A 352     128.768 165.461 230.611  1.00  0.53           O
ATOM   2809  ND2 ASN A 352     127.655 166.221 228.803  1.00  0.53           N
ATOM   2810  N   LYS A 353     131.120 169.037 232.317  1.00  0.56           N
ATOM   2811  CA  LYS A 353     132.218 170.005 232.375  1.00  0.56           C
ATOM   2812  C   LYS A 353     132.306 171.089 233.469  1.00  0.56           C
ATOM   2813  O   LYS A 353     131.427 171.914 233.690  1.00  0.56           O
ATOM   2814  CB  LYS A 353     132.608 170.598 230.996  1.00  0.56           C
ATOM   2815  CG  LYS A 353     131.524 171.484 230.396  1.00  0.56           C
ATOM   2816  CD  LYS A 353     131.892 172.353 229.204  1.00  0.56           C
ATOM   2817  CE  LYS A 353     130.807 173.416 229.117  1.00  0.56           C
ATOM   2818  NZ  LYS A 353     130.583 173.950 227.766  1.00  0.56           N
ATOM   2819  N   SER A 354     133.462 171.119 234.174  1.00  0.51           N
ATOM   2820  CA  SER A 354     133.703 171.906 235.379  1.00  0.51           C
ATOM   2821  C   SER A 354     134.928 172.833 235.359  1.00  0.51           C
ATOM   2822  O   SER A 354     135.366 173.290 236.409  1.00  0.51           O
ATOM   2823  CB  SER A 354     133.888 170.904 236.554  1.00  0.51           C
ATOM   2824  OG  SER A 354     134.915 169.946 236.269  1.00  0.51           O
ATOM   2825  N   ILE A 355     135.542 173.160 234.201  1.00  0.42           N
ATOM   2826  CA  ILE A 355     136.870 173.787 234.196  1.00  0.42           C
ATOM   2827  C   ILE A 355     137.539 173.503 232.883  1.00  0.42           C
ATOM   2828  O   ILE A 355     136.822 173.533 231.882  1.00  0.42           O
ATOM   2829  CB  ILE A 355     136.913 175.297 234.457  1.00  0.42           C
ATOM   2830  CG1 ILE A 355     136.081 176.175 233.497  1.00  0.42           C
ATOM   2831  CG2 ILE A 355     138.353 175.812 234.648  1.00  0.42           C
ATOM   2832  CD1 ILE A 355     136.658 176.515 232.127  1.00  0.42           C
ATOM   2833  N   PRO A 356     138.861 173.197 232.808  1.00  0.69           N
ATOM   2834  CA  PRO A 356     139.814 173.686 231.794  1.00  0.69           C
ATOM   2835  C   PRO A 356     139.550 173.113 230.421  1.00  0.69           C
ATOM   2836  O   PRO A 356     140.252 173.387 229.457  1.00  0.69           O
ATOM   2837  CB  PRO A 356     141.200 173.273 232.343  1.00  0.69           C
ATOM   2838  CG  PRO A 356     140.921 172.117 233.301  1.00  0.69           C
ATOM   2839  CD  PRO A 356     139.584 172.542 233.902  1.00  0.69           C
ATOM   2840  N   VAL A 357     138.529 172.274 230.357  1.00  0.69           N
ATOM   2841  CA  VAL A 357     138.002 171.506 229.285  1.00  0.69           C
ATOM   2842  C   VAL A 357     137.196 172.401 228.318  1.00  0.69           C
ATOM   2843  O   VAL A 357     136.889 172.009 227.194  1.00  0.69           O
ATOM   2844  CB  VAL A 357     137.191 170.354 229.888  1.00  0.69           C
ATOM   2845  CG1 VAL A 357     137.872 169.707 231.132  1.00  0.69           C
ATOM   2846  CG2 VAL A 357     135.778 170.815 230.257  1.00  0.69           C
ATOM   2847  N   SER A 358     136.846 173.661 228.709  1.00  0.70           N
ATOM   2848  CA  SER A 358     136.285 174.678 227.809  1.00  0.70           C
ATOM   2849  C   SER A 358     137.230 175.060 226.686  1.00  0.70           C
ATOM   2850  O   SER A 358     136.822 175.106 225.526  1.00  0.70           O
ATOM   2851  CB  SER A 358     135.794 175.972 228.529  1.00  0.70           C
ATOM   2852  OG  SER A 358     136.860 176.738 229.084  1.00  0.70           O
ATOM   2853  N   THR A 359     138.523 175.248 227.023  1.00  0.77           N
ATOM   2854  CA  THR A 359     139.661 175.470 226.134  1.00  0.77           C
ATOM   2855  C   THR A 359     139.762 174.363 225.113  1.00  0.77           C
ATOM   2856  O   THR A 359     139.845 174.596 223.910  1.00  0.77           O
ATOM   2857  CB  THR A 359     140.958 175.456 226.949  1.00  0.77           C
ATOM   2858  OG1 THR A 359     140.946 176.512 227.896  1.00  0.77           O
ATOM   2859  CG2 THR A 359     142.219 175.628 226.096  1.00  0.77           C
ATOM   2860  N   LEU A 360     139.671 173.108 225.592  1.00  0.78           N
ATOM   2861  CA  LEU A 360     139.752 171.903 224.793  1.00  0.78           C
ATOM   2862  C   LEU A 360     138.613 171.778 223.806  1.00  0.78           C
ATOM   2863  O   LEU A 360     138.828 171.593 222.617  1.00  0.78           O
ATOM   2864  CB  LEU A 360     139.764 170.658 225.707  1.00  0.78           C
ATOM   2865  CG  LEU A 360     140.833 170.715 226.817  1.00  0.78           C
ATOM   2866  CD1 LEU A 360     140.779 169.440 227.658  1.00  0.78           C
ATOM   2867  CD2 LEU A 360     142.246 171.033 226.311  1.00  0.78           C
ATOM   2868  N   LEU A 361     137.352 171.961 224.238  1.00  0.75           N
ATOM   2869  CA  LEU A 361     136.209 171.870 223.345  1.00  0.75           C
ATOM   2870  C   LEU A 361     136.205 172.952 222.270  1.00  0.75           C
ATOM   2871  O   LEU A 361     135.884 172.716 221.105  1.00  0.75           O
ATOM   2872  CB  LEU A 361     134.912 171.714 224.171  1.00  0.75           C
ATOM   2873  CG  LEU A 361     134.023 172.950 224.379  1.00  0.75           C
ATOM   2874  CD1 LEU A 361     133.036 173.099 223.212  1.00  0.75           C
ATOM   2875  CD2 LEU A 361     133.271 172.788 225.702  1.00  0.75           C
ATOM   2876  N   THR A 362     136.641 174.172 222.641  1.00  0.77           N
ATOM   2877  CA  THR A 362     136.880 175.275 221.718  1.00  0.77           C
ATOM   2878  C   THR A 362     137.980 174.948 220.710  1.00  0.77           C
ATOM   2879  O   THR A 362     137.798 175.159 219.515  1.00  0.77           O
ATOM   2880  CB  THR A 362     137.190 176.572 222.460  1.00  0.77           C
ATOM   2881  OG1 THR A 362     136.107 176.931 223.318  1.00  0.77           O
ATOM   2882  CG2 THR A 362     137.375 177.744 221.491  1.00  0.77           C
ATOM   2883  N   TYR A 363     139.113 174.342 221.142  1.00  0.77           N
ATOM   2884  CA  TYR A 363     140.159 173.818 220.262  1.00  0.77           C
ATOM   2885  C   TYR A 363     139.649 172.749 219.313  1.00  0.77           C
ATOM   2886  O   TYR A 363     139.909 172.766 218.115  1.00  0.77           O
ATOM   2887  CB  TYR A 363     141.300 173.191 221.119  1.00  0.77           C
ATOM   2888  CG  TYR A 363     142.455 172.684 220.303  1.00  0.77           C
ATOM   2889  CD1 TYR A 363     143.251 173.543 219.528  1.00  0.77           C
ATOM   2890  CD2 TYR A 363     142.745 171.312 220.317  1.00  0.77           C
ATOM   2891  CE1 TYR A 363     144.372 173.054 218.847  1.00  0.77           C
ATOM   2892  CE2 TYR A 363     143.855 170.818 219.627  1.00  0.77           C
ATOM   2893  CZ  TYR A 363     144.679 171.695 218.920  1.00  0.77           C
ATOM   2894  OH  TYR A 363     145.841 171.199 218.330  1.00  0.77           O
ATOM   2895  N   LEU A 364     138.854 171.796 219.827  1.00  0.77           N
ATOM   2896  CA  LEU A 364     138.254 170.737 219.047  1.00  0.77           C
ATOM   2897  C   LEU A 364     137.373 171.278 217.941  1.00  0.77           C
ATOM   2898  O   LEU A 364     137.418 170.785 216.816  1.00  0.77           O
ATOM   2899  CB  LEU A 364     137.421 169.800 219.950  1.00  0.77           C
ATOM   2900  CG  LEU A 364     138.271 168.975 220.929  1.00  0.77           C
ATOM   2901  CD1 LEU A 364     137.398 168.314 221.991  1.00  0.77           C
ATOM   2902  CD2 LEU A 364     139.097 167.883 220.280  1.00  0.77           C
ATOM   2903  N   ALA A 365     136.570 172.316 218.223  1.00  0.76           N
ATOM   2904  CA  ALA A 365     135.802 173.034 217.231  1.00  0.76           C
ATOM   2905  C   ALA A 365     136.610 173.867 216.227  1.00  0.76           C
ATOM   2906  O   ALA A 365     136.300 173.850 215.041  1.00  0.76           O
ATOM   2907  CB  ALA A 365     134.744 173.890 217.938  1.00  0.76           C
ATOM   2908  N   THR A 366     137.678 174.591 216.641  1.00  0.73           N
ATOM   2909  CA  THR A 366     138.519 175.353 215.700  1.00  0.73           C
ATOM   2910  C   THR A 366     139.450 174.487 214.874  1.00  0.73           C
ATOM   2911  O   THR A 366     139.933 174.902 213.823  1.00  0.73           O
ATOM   2912  CB  THR A 366     139.375 176.472 216.304  1.00  0.73           C
ATOM   2913  OG1 THR A 366     140.340 176.024 217.248  1.00  0.73           O
ATOM   2914  CG2 THR A 366     138.497 177.490 217.028  1.00  0.73           C
ATOM   2915  N   ALA A 367     139.690 173.242 215.319  1.00  0.76           N
ATOM   2916  CA  ALA A 367     140.457 172.233 214.627  1.00  0.76           C
ATOM   2917  C   ALA A 367     139.549 171.246 213.879  1.00  0.76           C
ATOM   2918  O   ALA A 367     139.898 170.114 213.550  1.00  0.76           O
ATOM   2919  CB  ALA A 367     141.375 171.526 215.639  1.00  0.76           C
ATOM   2920  N   TYR A 368     138.320 171.693 213.583  1.00  0.68           N
ATOM   2921  CA  TYR A 368     137.500 171.254 212.474  1.00  0.68           C
ATOM   2922  C   TYR A 368     137.063 172.569 211.885  1.00  0.68           C
ATOM   2923  O   TYR A 368     137.365 173.629 212.422  1.00  0.68           O
ATOM   2924  CB  TYR A 368     136.222 170.504 212.940  1.00  0.68           C
ATOM   2925  CG  TYR A 368     135.546 169.625 211.917  1.00  0.68           C
ATOM   2926  CD1 TYR A 368     136.041 168.348 211.593  1.00  0.68           C
ATOM   2927  CD2 TYR A 368     134.307 170.017 211.392  1.00  0.68           C
ATOM   2928  CE1 TYR A 368     135.285 167.484 210.784  1.00  0.68           C
ATOM   2929  CE2 TYR A 368     133.574 169.174 210.546  1.00  0.68           C
ATOM   2930  CZ  TYR A 368     134.062 167.897 210.253  1.00  0.68           C
ATOM   2931  OH  TYR A 368     133.301 166.998 209.477  1.00  0.68           O
ATOM   2932  N   GLU A 369     136.303 172.571 210.790  1.00  0.68           N
ATOM   2933  CA  GLU A 369     135.739 173.806 210.295  1.00  0.68           C
ATOM   2934  C   GLU A 369     134.353 174.063 210.898  1.00  0.68           C
ATOM   2935  O   GLU A 369     133.374 174.369 210.227  1.00  0.68           O
ATOM   2936  CB  GLU A 369     135.841 173.813 208.762  1.00  0.68           C
ATOM   2937  CG  GLU A 369     137.326 173.620 208.330  1.00  0.68           C
ATOM   2938  CD  GLU A 369     137.588 173.692 206.829  1.00  0.68           C
ATOM   2939  OE1 GLU A 369     136.613 173.711 206.038  1.00  0.68           O
ATOM   2940  OE2 GLU A 369     138.797 173.701 206.473  1.00  0.68           O
ATOM   2941  N   THR A 370     134.259 173.951 212.245  1.00  0.69           N
ATOM   2942  CA  THR A 370     133.075 174.235 213.059  1.00  0.69           C
ATOM   2943  C   THR A 370     133.342 175.434 213.941  1.00  0.69           C
ATOM   2944  O   THR A 370     132.814 175.585 215.037  1.00  0.69           O
ATOM   2945  CB  THR A 370     132.536 173.089 213.920  1.00  0.69           C
ATOM   2946  OG1 THR A 370     133.557 172.317 214.536  1.00  0.69           O
ATOM   2947  CG2 THR A 370     131.677 172.161 213.052  1.00  0.69           C
ATOM   2948  N   ASN A 371     134.145 176.390 213.448  1.00  0.69           N
ATOM   2949  CA  ASN A 371     134.477 177.638 214.119  1.00  0.69           C
ATOM   2950  C   ASN A 371     133.255 178.501 214.468  1.00  0.69           C
ATOM   2951  O   ASN A 371     133.259 179.265 215.427  1.00  0.69           O
ATOM   2952  CB  ASN A 371     135.544 178.434 213.312  1.00  0.69           C
ATOM   2953  CG  ASN A 371     135.058 178.858 211.926  1.00  0.69           C
ATOM   2954  OD1 ASN A 371     134.157 178.277 211.328  1.00  0.69           O
ATOM   2955  ND2 ASN A 371     135.677 179.923 211.372  1.00  0.69           N
ATOM   2956  N   VAL A 372     132.165 178.353 213.696  1.00  0.66           N
ATOM   2957  CA  VAL A 372     130.879 178.994 213.906  1.00  0.66           C
ATOM   2958  C   VAL A 372     130.080 178.474 215.102  1.00  0.66           C
ATOM   2959  O   VAL A 372     129.096 179.090 215.498  1.00  0.66           O
ATOM   2960  CB  VAL A 372     130.002 178.884 212.658  1.00  0.66           C
ATOM   2961  CG1 VAL A 372     130.704 179.583 211.477  1.00  0.66           C
ATOM   2962  CG2 VAL A 372     129.690 177.412 212.316  1.00  0.66           C
ATOM   2963  N   THR A 373     130.465 177.333 215.727  1.00  0.68           N
ATOM   2964  CA  THR A 373     129.690 176.724 216.821  1.00  0.68           C
ATOM   2965  C   THR A 373     130.207 177.179 218.169  1.00  0.68           C
ATOM   2966  O   THR A 373     129.742 176.761 219.232  1.00  0.68           O
ATOM   2967  CB  THR A 373     129.659 175.187 216.810  1.00  0.68           C
ATOM   2968  OG1 THR A 373     130.909 174.573 217.107  1.00  0.68           O
ATOM   2969  CG2 THR A 373     129.235 174.707 215.415  1.00  0.68           C
ATOM   2970  N   ILE A 374     131.194 178.086 218.143  1.00  0.69           N
ATOM   2971  CA  ILE A 374     131.843 178.632 219.306  1.00  0.69           C
ATOM   2972  C   ILE A 374     131.219 179.974 219.644  1.00  0.69           C
ATOM   2973  O   ILE A 374     131.257 180.931 218.881  1.00  0.69           O
ATOM   2974  CB  ILE A 374     133.340 178.774 219.072  1.00  0.69           C
ATOM   2975  CG1 ILE A 374     133.998 177.400 218.808  1.00  0.69           C
ATOM   2976  CG2 ILE A 374     133.998 179.471 220.276  1.00  0.69           C
ATOM   2977  CD1 ILE A 374     135.347 177.554 218.107  1.00  0.69           C
ATOM   2978  N   SER A 375     130.603 180.070 220.834  1.00  0.69           N
ATOM   2979  CA  SER A 375     129.988 181.293 221.313  1.00  0.69           C
ATOM   2980  C   SER A 375     130.971 182.194 222.035  1.00  0.69           C
ATOM   2981  O   SER A 375     131.782 181.722 222.830  1.00  0.69           O
ATOM   2982  CB  SER A 375     128.858 180.990 222.335  1.00  0.69           C
ATOM   2983  OG  SER A 375     127.923 180.066 221.788  1.00  0.69           O
ATOM   2984  N   ARG A 376     130.846 183.529 221.850  1.00  0.63           N
ATOM   2985  CA  ARG A 376     131.679 184.575 222.443  1.00  0.63           C
ATOM   2986  C   ARG A 376     131.917 184.445 223.933  1.00  0.63           C
ATOM   2987  O   ARG A 376     133.025 184.614 224.433  1.00  0.63           O
ATOM   2988  CB  ARG A 376     131.007 185.952 222.207  1.00  0.63           C
ATOM   2989  CG  ARG A 376     131.777 187.158 222.794  1.00  0.63           C
ATOM   2990  CD  ARG A 376     131.064 188.495 222.598  1.00  0.63           C
ATOM   2991  NE  ARG A 376     129.853 188.474 223.492  1.00  0.63           N
ATOM   2992  CZ  ARG A 376     128.837 189.340 223.405  1.00  0.63           C
ATOM   2993  NH1 ARG A 376     127.796 189.235 224.229  1.00  0.63           N
ATOM   2994  NH2 ARG A 376     128.839 190.315 222.502  1.00  0.63           N
ATOM   2995  N   TYR A 377     130.867 184.092 224.697  1.00  0.59           N
ATOM   2996  CA  TYR A 377     130.936 183.878 226.128  1.00  0.59           C
ATOM   2997  C   TYR A 377     131.948 182.815 226.545  1.00  0.59           C
ATOM   2998  O   TYR A 377     132.608 182.940 227.575  1.00  0.59           O
ATOM   2999  CB  TYR A 377     129.534 183.500 226.662  1.00  0.59           C
ATOM   3000  CG  TYR A 377     128.631 184.700 226.707  1.00  0.59           C
ATOM   3001  CD1 TYR A 377     127.422 184.723 225.992  1.00  0.59           C
ATOM   3002  CD2 TYR A 377     128.982 185.821 227.481  1.00  0.59           C
ATOM   3003  CE1 TYR A 377     126.607 185.863 226.007  1.00  0.59           C
ATOM   3004  CE2 TYR A 377     128.165 186.959 227.506  1.00  0.59           C
ATOM   3005  CZ  TYR A 377     126.983 186.979 226.761  1.00  0.59           C
ATOM   3006  OH  TYR A 377     126.187 188.139 226.751  1.00  0.59           O
ATOM   3007  N   LYS A 378     132.131 181.759 225.727  1.00  0.69           N
ATOM   3008  CA  LYS A 378     133.192 180.790 225.910  1.00  0.69           C
ATOM   3009  C   LYS A 378     134.580 181.391 225.712  1.00  0.69           C
ATOM   3010  O   LYS A 378     135.487 181.131 226.491  1.00  0.69           O
ATOM   3011  CB  LYS A 378     133.045 179.604 224.924  1.00  0.69           C
ATOM   3012  CG  LYS A 378     131.704 178.851 225.016  1.00  0.69           C
ATOM   3013  CD  LYS A 378     131.475 177.898 223.826  1.00  0.69           C
ATOM   3014  CE  LYS A 378     132.595 176.888 223.546  1.00  0.69           C
ATOM   3015  NZ  LYS A 378     132.836 176.076 224.749  1.00  0.69           N
ATOM   3016  N   TRP A 379     134.797 182.234 224.684  1.00  0.70           N
ATOM   3017  CA  TRP A 379     136.054 182.955 224.528  1.00  0.70           C
ATOM   3018  C   TRP A 379     136.333 183.966 225.624  1.00  0.70           C
ATOM   3019  O   TRP A 379     137.472 184.117 226.053  1.00  0.70           O
ATOM   3020  CB  TRP A 379     136.193 183.623 223.145  1.00  0.70           C
ATOM   3021  CG  TRP A 379     136.824 182.705 222.125  1.00  0.70           C
ATOM   3022  CD1 TRP A 379     136.227 181.745 221.371  1.00  0.70           C
ATOM   3023  CD2 TRP A 379     138.225 182.670 221.790  1.00  0.70           C
ATOM   3024  NE1 TRP A 379     137.155 181.112 220.566  1.00  0.70           N
ATOM   3025  CE2 TRP A 379     138.382 181.684 220.802  1.00  0.70           C
ATOM   3026  CE3 TRP A 379     139.312 183.409 222.259  1.00  0.70           C
ATOM   3027  CZ2 TRP A 379     139.624 181.429 220.243  1.00  0.70           C
ATOM   3028  CZ3 TRP A 379     140.576 183.116 221.726  1.00  0.70           C
ATOM   3029  CH2 TRP A 379     140.728 182.143 220.734  1.00  0.70           C
ATOM   3030  N   SER A 380     135.311 184.668 226.144  1.00  0.77           N
ATOM   3031  CA  SER A 380     135.466 185.536 227.306  1.00  0.77           C
ATOM   3032  C   SER A 380     135.937 184.781 228.540  1.00  0.77           C
ATOM   3033  O   SER A 380     136.813 185.234 229.274  1.00  0.77           O
ATOM   3034  CB  SER A 380     134.159 186.280 227.681  1.00  0.77           C
ATOM   3035  OG  SER A 380     133.657 187.037 226.578  1.00  0.77           O
ATOM   3036  N   ASP A 381     135.384 183.574 228.770  1.00  0.70           N
ATOM   3037  CA  ASP A 381     135.785 182.644 229.808  1.00  0.70           C
ATOM   3038  C   ASP A 381     137.236 182.162 229.626  1.00  0.70           C
ATOM   3039  O   ASP A 381     138.058 182.280 230.535  1.00  0.70           O
ATOM   3040  CB  ASP A 381     134.728 181.510 229.731  1.00  0.70           C
ATOM   3041  CG  ASP A 381     134.739 180.470 230.836  1.00  0.70           C
ATOM   3042  OD1 ASP A 381     134.407 180.848 231.986  1.00  0.70           O
ATOM   3043  OD2 ASP A 381     134.965 179.274 230.500  1.00  0.70           O
ATOM   3044  N   ILE A 382     137.626 181.717 228.402  1.00  0.78           N
ATOM   3045  CA  ILE A 382     139.012 181.332 228.108  1.00  0.78           C
ATOM   3046  C   ILE A 382     140.005 182.499 228.226  1.00  0.78           C
ATOM   3047  O   ILE A 382     141.105 182.342 228.749  1.00  0.78           O
ATOM   3048  CB  ILE A 382     139.248 180.468 226.849  1.00  0.78           C
ATOM   3049  CG1 ILE A 382     139.292 181.224 225.500  1.00  0.78           C
ATOM   3050  CG2 ILE A 382     138.237 179.299 226.814  1.00  0.78           C
ATOM   3051  CD1 ILE A 382     140.661 181.155 224.821  1.00  0.78           C
ATOM   3052  N   ALA A 383     139.624 183.734 227.813  1.00  0.80           N
ATOM   3053  CA  ALA A 383     140.393 184.966 227.962  1.00  0.80           C
ATOM   3054  C   ALA A 383     140.738 185.278 229.423  1.00  0.80           C
ATOM   3055  O   ALA A 383     141.852 185.683 229.760  1.00  0.80           O
ATOM   3056  CB  ALA A 383     139.646 186.145 227.302  1.00  0.80           C
ATOM   3057  N   ASN A 384     139.789 185.042 230.348  1.00  0.79           N
ATOM   3058  CA  ASN A 384     140.026 185.117 231.780  1.00  0.79           C
ATOM   3059  C   ASN A 384     140.973 184.050 232.334  1.00  0.79           C
ATOM   3060  O   ASN A 384     141.788 184.338 233.210  1.00  0.79           O
ATOM   3061  CB  ASN A 384     138.697 185.106 232.567  1.00  0.79           C
ATOM   3062  CG  ASN A 384     137.911 186.371 232.243  1.00  0.79           C
ATOM   3063  OD1 ASN A 384     138.459 187.459 232.054  1.00  0.79           O
ATOM   3064  ND2 ASN A 384     136.565 186.245 232.202  1.00  0.79           N
ATOM   3065  N   THR A 385     140.938 182.789 231.851  1.00  0.78           N
ATOM   3066  CA  THR A 385     141.897 181.768 232.301  1.00  0.78           C
ATOM   3067  C   THR A 385     143.338 182.109 231.935  1.00  0.78           C
ATOM   3068  O   THR A 385     144.265 181.945 232.725  1.00  0.78           O
ATOM   3069  CB  THR A 385     141.566 180.329 231.914  1.00  0.78           C
ATOM   3070  OG1 THR A 385     141.604 180.099 230.516  1.00  0.78           O
ATOM   3071  CG2 THR A 385     140.146 179.988 232.386  1.00  0.78           C
ATOM   3072  N   LEU A 386     143.555 182.691 230.745  1.00  0.80           N
ATOM   3073  CA  LEU A 386     144.817 183.300 230.350  1.00  0.80           C
ATOM   3074  C   LEU A 386     145.258 184.458 231.221  1.00  0.80           C
ATOM   3075  O   LEU A 386     146.436 184.612 231.536  1.00  0.80           O
ATOM   3076  CB  LEU A 386     144.677 183.874 228.938  1.00  0.80           C
ATOM   3077  CG  LEU A 386     144.533 182.808 227.875  1.00  0.80           C
ATOM   3078  CD1 LEU A 386     143.550 183.262 226.808  1.00  0.80           C
ATOM   3079  CD2 LEU A 386     145.934 182.488 227.337  1.00  0.80           C
ATOM   3080  N   GLN A 387     144.317 185.326 231.628  1.00  0.78           N
ATOM   3081  CA  GLN A 387     144.586 186.423 232.534  1.00  0.78           C
ATOM   3082  C   GLN A 387     145.100 185.922 233.885  1.00  0.78           C
ATOM   3083  O   GLN A 387     146.103 186.405 234.399  1.00  0.78           O
ATOM   3084  CB  GLN A 387     143.311 187.286 232.669  1.00  0.78           C
ATOM   3085  CG  GLN A 387     143.470 188.538 233.552  1.00  0.78           C
ATOM   3086  CD  GLN A 387     144.533 189.494 233.012  1.00  0.78           C
ATOM   3087  OE1 GLN A 387     144.656 189.707 231.796  1.00  0.78           O
ATOM   3088  NE2 GLN A 387     145.273 190.131 233.944  1.00  0.78           N
ATOM   3089  N   LYS A 388     144.488 184.841 234.418  1.00  0.78           N
ATOM   3090  CA  LYS A 388     144.974 184.112 235.582  1.00  0.78           C
ATOM   3091  C   LYS A 388     146.377 183.542 235.404  1.00  0.78           C
ATOM   3092  O   LYS A 388     147.208 183.638 236.307  1.00  0.78           O
ATOM   3093  CB  LYS A 388     144.004 182.948 235.916  1.00  0.78           C
ATOM   3094  CG  LYS A 388     144.440 182.012 237.063  1.00  0.78           C
ATOM   3095  CD  LYS A 388     143.407 181.933 238.197  1.00  0.78           C
ATOM   3096  CE  LYS A 388     143.893 182.548 239.507  1.00  0.78           C
ATOM   3097  NZ  LYS A 388     144.967 181.698 240.065  1.00  0.78           N
ATOM   3098  N   ILE A 389     146.688 182.948 234.236  1.00  0.79           N
ATOM   3099  CA  ILE A 389     148.030 182.480 233.894  1.00  0.79           C
ATOM   3100  C   ILE A 389     149.056 183.610 233.919  1.00  0.79           C
ATOM   3101  O   ILE A 389     150.102 183.528 234.561  1.00  0.79           O
ATOM   3102  CB  ILE A 389     147.996 181.807 232.522  1.00  0.79           C
ATOM   3103  CG1 ILE A 389     147.356 180.406 232.656  1.00  0.79           C
ATOM   3104  CG2 ILE A 389     149.388 181.760 231.859  1.00  0.79           C
ATOM   3105  CD1 ILE A 389     146.980 179.770 231.314  1.00  0.79           C
ATOM   3106  N   TYR A 390     148.727 184.749 233.289  1.00  0.79           N
ATOM   3107  CA  TYR A 390     149.541 185.944 233.285  1.00  0.79           C
ATOM   3108  C   TYR A 390     149.795 186.546 234.670  1.00  0.79           C
ATOM   3109  O   TYR A 390     150.931 186.864 235.008  1.00  0.79           O
ATOM   3110  CB  TYR A 390     148.864 186.937 232.308  1.00  0.79           C
ATOM   3111  CG  TYR A 390     149.376 188.341 232.401  1.00  0.79           C
ATOM   3112  CD1 TYR A 390     150.723 188.616 232.149  1.00  0.79           C
ATOM   3113  CD2 TYR A 390     148.529 189.372 232.835  1.00  0.79           C
ATOM   3114  CE1 TYR A 390     151.231 189.908 232.348  1.00  0.79           C
ATOM   3115  CE2 TYR A 390     149.036 190.651 233.070  1.00  0.79           C
ATOM   3116  CZ  TYR A 390     150.385 190.911 232.830  1.00  0.79           C
ATOM   3117  OH  TYR A 390     150.876 192.186 233.116  1.00  0.79           O
ATOM   3118  N   GLU A 391     148.765 186.684 235.522  1.00  0.78           N
ATOM   3119  CA  GLU A 391     148.917 187.190 236.878  1.00  0.78           C
ATOM   3120  C   GLU A 391     149.701 186.245 237.784  1.00  0.78           C
ATOM   3121  O   GLU A 391     150.394 186.667 238.706  1.00  0.78           O
ATOM   3122  CB  GLU A 391     147.535 187.502 237.489  1.00  0.78           C
ATOM   3123  CG  GLU A 391     146.793 188.644 236.749  1.00  0.78           C
ATOM   3124  CD  GLU A 391     145.322 188.752 237.144  1.00  0.78           C
ATOM   3125  OE1 GLU A 391     144.874 188.016 238.060  1.00  0.78           O
ATOM   3126  OE2 GLU A 391     144.620 189.565 236.485  1.00  0.78           O
ATOM   3127  N   LYS A 392     149.631 184.921 237.535  1.00  0.76           N
ATOM   3128  CA  LYS A 392     150.476 183.942 238.202  1.00  0.76           C
ATOM   3129  C   LYS A 392     151.958 184.031 237.843  1.00  0.76           C
ATOM   3130  O   LYS A 392     152.803 183.863 238.715  1.00  0.76           O
ATOM   3131  CB  LYS A 392     149.955 182.499 237.963  1.00  0.76           C
ATOM   3132  CG  LYS A 392     148.689 182.148 238.776  1.00  0.76           C
ATOM   3133  CD  LYS A 392     148.926 181.927 240.288  1.00  0.76           C
ATOM   3134  CE  LYS A 392     149.651 180.612 240.608  1.00  0.76           C
ATOM   3135  NZ  LYS A 392     149.853 180.415 242.052  1.00  0.76           N
ATOM   3136  N   HIS A 393     152.299 184.278 236.562  1.00  0.78           N
ATOM   3137  CA  HIS A 393     153.667 184.174 236.061  1.00  0.78           C
ATOM   3138  C   HIS A 393     154.216 185.486 235.532  1.00  0.78           C
ATOM   3139  O   HIS A 393     155.053 185.540 234.629  1.00  0.78           O
ATOM   3140  CB  HIS A 393     153.734 183.082 234.987  1.00  0.78           C
ATOM   3141  CG  HIS A 393     153.339 181.765 235.574  1.00  0.78           C
ATOM   3142  ND1 HIS A 393     154.272 181.017 236.257  1.00  0.78           N
ATOM   3143  CD2 HIS A 393     152.163 181.096 235.508  1.00  0.78           C
ATOM   3144  CE1 HIS A 393     153.659 179.901 236.571  1.00  0.78           C
ATOM   3145  NE2 HIS A 393     152.376 179.887 236.137  1.00  0.78           N
ATOM   3146  N   MET A 394     153.730 186.617 236.071  1.00  0.76           N
ATOM   3147  CA  MET A 394     154.163 187.943 235.682  1.00  0.76           C
ATOM   3148  C   MET A 394     155.640 188.234 235.959  1.00  0.76           C
ATOM   3149  O   MET A 394     156.065 188.414 237.098  1.00  0.76           O
ATOM   3150  CB  MET A 394     153.266 189.023 236.328  1.00  0.76           C
ATOM   3151  CG  MET A 394     153.604 190.440 235.841  1.00  0.76           C
ATOM   3152  SD  MET A 394     152.557 191.753 236.510  1.00  0.76           S
ATOM   3153  CE  MET A 394     153.600 192.971 235.662  1.00  0.76           C
ATOM   3154  N   PHE A 395     156.465 188.261 234.887  1.00  0.73           N
ATOM   3155  CA  PHE A 395     157.911 188.440 234.910  1.00  0.73           C
ATOM   3156  C   PHE A 395     158.613 187.162 235.320  1.00  0.73           C
ATOM   3157  O   PHE A 395     159.451 186.634 234.588  1.00  0.73           O
ATOM   3158  CB  PHE A 395     158.435 189.682 235.697  1.00  0.73           C
ATOM   3159  CG  PHE A 395     159.923 189.912 235.448  1.00  0.73           C
ATOM   3160  CD1 PHE A 395     160.380 190.112 234.136  1.00  0.73           C
ATOM   3161  CD2 PHE A 395     160.878 189.923 236.478  1.00  0.73           C
ATOM   3162  CE1 PHE A 395     161.742 190.305 233.867  1.00  0.73           C
ATOM   3163  CE2 PHE A 395     162.236 190.113 236.210  1.00  0.73           C
ATOM   3164  CZ  PHE A 395     162.669 190.323 234.906  1.00  0.73           C
ATOM   3165  N   PHE A 396     158.261 186.641 236.500  1.00  0.57           N
ATOM   3166  CA  PHE A 396     158.883 185.490 237.088  1.00  0.57           C
ATOM   3167  C   PHE A 396     157.898 184.873 238.077  1.00  0.57           C
ATOM   3168  O   PHE A 396     156.934 185.514 238.483  1.00  0.57           O
ATOM   3169  CB  PHE A 396     160.263 185.830 237.745  1.00  0.57           C
ATOM   3170  CG  PHE A 396     160.185 186.596 239.039  1.00  0.57           C
ATOM   3171  CD1 PHE A 396     160.526 186.008 240.267  1.00  0.57           C
ATOM   3172  CD2 PHE A 396     159.748 187.917 239.033  1.00  0.57           C
ATOM   3173  CE1 PHE A 396     160.460 186.750 241.454  1.00  0.57           C
ATOM   3174  CE2 PHE A 396     159.670 188.669 240.203  1.00  0.57           C
ATOM   3175  CZ  PHE A 396     160.032 188.086 241.423  1.00  0.57           C
ATOM   3176  N   THR A 397     158.090 183.619 238.526  1.00  0.49           N
ATOM   3177  CA  THR A 397     159.004 182.593 238.021  1.00  0.49           C
ATOM   3178  C   THR A 397     158.670 182.138 236.610  1.00  0.49           C
ATOM   3179  O   THR A 397     157.775 182.663 235.959  1.00  0.49           O
ATOM   3180  CB  THR A 397     159.211 181.426 238.979  1.00  0.49           C
ATOM   3181  OG1 THR A 397     157.980 180.915 239.460  1.00  0.49           O
ATOM   3182  CG2 THR A 397     159.993 181.952 240.192  1.00  0.49           C
ATOM   3183  N   ASN A 398     159.458 181.208 236.029  1.00  0.59           N
ATOM   3184  CA  ASN A 398     159.128 180.644 234.730  1.00  0.59           C
ATOM   3185  C   ASN A 398     157.785 179.935 234.674  1.00  0.59           C
ATOM   3186  O   ASN A 398     157.262 179.511 235.704  1.00  0.59           O
ATOM   3187  CB  ASN A 398     160.258 179.742 234.192  1.00  0.59           C
ATOM   3188  CG  ASN A 398     160.519 178.488 235.023  1.00  0.59           C
ATOM   3189  OD1 ASN A 398     159.687 177.607 235.213  1.00  0.59           O
ATOM   3190  ND2 ASN A 398     161.769 178.356 235.520  1.00  0.59           N
ATOM   3191  N   LEU A 399     157.210 179.771 233.462  1.00  0.76           N
ATOM   3192  CA  LEU A 399     155.939 179.082 233.326  1.00  0.76           C
ATOM   3193  C   LEU A 399     155.962 177.679 233.921  1.00  0.76           C
ATOM   3194  O   LEU A 399     156.922 176.921 233.771  1.00  0.76           O
ATOM   3195  CB  LEU A 399     155.518 178.875 231.853  1.00  0.76           C
ATOM   3196  CG  LEU A 399     155.325 180.128 230.991  1.00  0.76           C
ATOM   3197  CD1 LEU A 399     154.820 179.653 229.626  1.00  0.76           C
ATOM   3198  CD2 LEU A 399     154.358 181.167 231.573  1.00  0.76           C
ATOM   3199  N   THR A 400     154.880 177.254 234.595  1.00  0.78           N
ATOM   3200  CA  THR A 400     154.762 175.855 234.987  1.00  0.78           C
ATOM   3201  C   THR A 400     154.571 174.968 233.772  1.00  0.78           C
ATOM   3202  O   THR A 400     154.200 175.402 232.683  1.00  0.78           O
ATOM   3203  CB  THR A 400     153.698 175.523 236.036  1.00  0.78           C
ATOM   3204  OG1 THR A 400     152.400 175.958 235.661  1.00  0.78           O
ATOM   3205  CG2 THR A 400     154.060 176.197 237.363  1.00  0.78           C
ATOM   3206  N   PHE A 401     154.837 173.658 233.898  1.00  0.69           N
ATOM   3207  CA  PHE A 401     154.539 172.721 232.831  1.00  0.69           C
ATOM   3208  C   PHE A 401     153.052 172.692 232.466  1.00  0.69           C
ATOM   3209  O   PHE A 401     152.701 172.726 231.294  1.00  0.69           O
ATOM   3210  CB  PHE A 401     155.053 171.318 233.224  1.00  0.69           C
ATOM   3211  CG  PHE A 401     156.563 171.251 233.381  1.00  0.69           C
ATOM   3212  CD1 PHE A 401     157.448 172.033 232.606  1.00  0.69           C
ATOM   3213  CD2 PHE A 401     157.117 170.295 234.253  1.00  0.69           C
ATOM   3214  CE1 PHE A 401     158.833 171.852 232.687  1.00  0.69           C
ATOM   3215  CE2 PHE A 401     158.504 170.110 234.335  1.00  0.69           C
ATOM   3216  CZ  PHE A 401     159.362 170.887 233.549  1.00  0.69           C
ATOM   3217  N   SER A 402     152.151 172.756 233.475  1.00  0.74           N
ATOM   3218  CA  SER A 402     150.704 172.921 233.325  1.00  0.74           C
ATOM   3219  C   SER A 402     150.274 174.161 232.563  1.00  0.74           C
ATOM   3220  O   SER A 402     149.345 174.146 231.760  1.00  0.74           O
ATOM   3221  CB  SER A 402     150.005 173.091 234.700  1.00  0.74           C
ATOM   3222  OG  SER A 402     150.462 172.109 235.624  1.00  0.74           O
ATOM   3223  N   ASP A 403     150.937 175.297 232.828  1.00  0.79           N
ATOM   3224  CA  ASP A 403     150.754 176.539 232.115  1.00  0.79           C
ATOM   3225  C   ASP A 403     151.179 176.419 230.648  1.00  0.79           C
ATOM   3226  O   ASP A 403     150.432 176.753 229.732  1.00  0.79           O
ATOM   3227  CB  ASP A 403     151.588 177.558 232.909  1.00  0.79           C
ATOM   3228  CG  ASP A 403     151.447 178.972 232.420  1.00  0.79           C
ATOM   3229  OD1 ASP A 403     150.933 179.194 231.307  1.00  0.79           O
ATOM   3230  OD2 ASP A 403     151.869 179.852 233.194  1.00  0.79           O
ATOM   3231  N   ARG A 404     152.358 175.819 230.386  1.00  0.74           N
ATOM   3232  CA  ARG A 404     152.816 175.522 229.039  1.00  0.74           C
ATOM   3233  C   ARG A 404     151.869 174.602 228.259  1.00  0.74           C
ATOM   3234  O   ARG A 404     151.610 174.851 227.081  1.00  0.74           O
ATOM   3235  CB  ARG A 404     154.247 174.925 229.026  1.00  0.74           C
ATOM   3236  CG  ARG A 404     155.372 175.897 229.429  1.00  0.74           C
ATOM   3237  CD  ARG A 404     156.770 175.276 229.309  1.00  0.74           C
ATOM   3238  NE  ARG A 404     157.756 176.380 229.547  1.00  0.74           N
ATOM   3239  CZ  ARG A 404     158.446 176.577 230.676  1.00  0.74           C
ATOM   3240  NH1 ARG A 404     158.321 175.778 231.727  1.00  0.74           N
ATOM   3241  NH2 ARG A 404     159.242 177.632 230.772  1.00  0.74           N
ATOM   3242  N   GLU A 405     151.285 173.561 228.907  1.00  0.75           N
ATOM   3243  CA  GLU A 405     150.208 172.745 228.346  1.00  0.75           C
ATOM   3244  C   GLU A 405     148.999 173.575 227.934  1.00  0.75           C
ATOM   3245  O   GLU A 405     148.551 173.556 226.787  1.00  0.75           O
ATOM   3246  CB  GLU A 405     149.715 171.664 229.373  1.00  0.75           C
ATOM   3247  CG  GLU A 405     150.727 170.538 229.741  1.00  0.75           C
ATOM   3248  CD  GLU A 405     150.218 169.411 230.650  1.00  0.75           C
ATOM   3249  OE1 GLU A 405     149.079 169.478 231.177  1.00  0.75           O
ATOM   3250  OE2 GLU A 405     150.972 168.404 230.767  1.00  0.75           O
ATOM   3251  N   THR A 406     148.485 174.393 228.865  1.00  0.80           N
ATOM   3252  CA  THR A 406     147.328 175.248 228.637  1.00  0.80           C
ATOM   3253  C   THR A 406     147.566 176.339 227.593  1.00  0.80           C
ATOM   3254  O   THR A 406     146.779 176.508 226.661  1.00  0.80           O
ATOM   3255  CB  THR A 406     146.847 175.839 229.958  1.00  0.80           C
ATOM   3256  OG1 THR A 406     146.391 174.798 230.810  1.00  0.80           O
ATOM   3257  CG2 THR A 406     145.644 176.764 229.788  1.00  0.80           C
ATOM   3258  N   LEU A 407     148.690 177.084 227.664  1.00  0.79           N
ATOM   3259  CA  LEU A 407     149.047 178.123 226.709  1.00  0.79           C
ATOM   3260  C   LEU A 407     149.332 177.658 225.295  1.00  0.79           C
ATOM   3261  O   LEU A 407     149.011 178.379 224.351  1.00  0.79           O
ATOM   3262  CB  LEU A 407     150.258 178.975 227.138  1.00  0.79           C
ATOM   3263  CG  LEU A 407     150.046 179.908 228.334  1.00  0.79           C
ATOM   3264  CD1 LEU A 407     151.308 180.758 228.523  1.00  0.79           C
ATOM   3265  CD2 LEU A 407     148.821 180.814 228.202  1.00  0.79           C
ATOM   3266  N   PHE A 408     149.929 176.459 225.087  1.00  0.79           N
ATOM   3267  CA  PHE A 408     150.110 175.896 223.750  1.00  0.79           C
ATOM   3268  C   PHE A 408     148.769 175.747 223.051  1.00  0.79           C
ATOM   3269  O   PHE A 408     148.592 176.195 221.918  1.00  0.79           O
ATOM   3270  CB  PHE A 408     150.806 174.502 223.841  1.00  0.79           C
ATOM   3271  CG  PHE A 408     150.837 173.662 222.566  1.00  0.79           C
ATOM   3272  CD1 PHE A 408     150.792 174.193 221.258  1.00  0.79           C
ATOM   3273  CD2 PHE A 408     150.883 172.265 222.703  1.00  0.79           C
ATOM   3274  CE1 PHE A 408     150.766 173.351 220.137  1.00  0.79           C
ATOM   3275  CE2 PHE A 408     150.880 171.418 221.590  1.00  0.79           C
ATOM   3276  CZ  PHE A 408     150.816 171.962 220.303  1.00  0.79           C
ATOM   3277  N   MET A 409     147.767 175.181 223.751  1.00  0.79           N
ATOM   3278  CA  MET A 409     146.426 175.102 223.212  1.00  0.79           C
ATOM   3279  C   MET A 409     145.849 176.469 222.921  1.00  0.79           C
ATOM   3280  O   MET A 409     145.448 176.743 221.802  1.00  0.79           O
ATOM   3281  CB  MET A 409     145.486 174.315 224.157  1.00  0.79           C
ATOM   3282  CG  MET A 409     145.838 172.820 224.236  1.00  0.79           C
ATOM   3283  SD  MET A 409     145.793 172.010 222.609  1.00  0.79           S
ATOM   3284  CE  MET A 409     147.594 171.918 222.412  1.00  0.79           C
ATOM   3285  N   LEU A 410     145.896 177.408 223.878  1.00  0.80           N
ATOM   3286  CA  LEU A 410     145.334 178.744 223.726  1.00  0.80           C
ATOM   3287  C   LEU A 410     145.929 179.571 222.594  1.00  0.80           C
ATOM   3288  O   LEU A 410     145.191 180.205 221.839  1.00  0.80           O
ATOM   3289  CB  LEU A 410     145.389 179.489 225.071  1.00  0.80           C
ATOM   3290  CG  LEU A 410     144.495 178.811 226.134  1.00  0.80           C
ATOM   3291  CD1 LEU A 410     144.909 179.203 227.544  1.00  0.80           C
ATOM   3292  CD2 LEU A 410     142.998 179.072 225.950  1.00  0.80           C
ATOM   3293  N   ALA A 411     147.262 179.539 222.404  1.00  0.80           N
ATOM   3294  CA  ALA A 411     147.917 180.153 221.265  1.00  0.80           C
ATOM   3295  C   ALA A 411     147.515 179.551 219.920  1.00  0.80           C
ATOM   3296  O   ALA A 411     147.209 180.266 218.963  1.00  0.80           O
ATOM   3297  CB  ALA A 411     149.441 180.043 221.457  1.00  0.80           C
ATOM   3298  N   GLU A 412     147.469 178.206 219.837  1.00  0.77           N
ATOM   3299  CA  GLU A 412     147.049 177.465 218.660  1.00  0.77           C
ATOM   3300  C   GLU A 412     145.564 177.669 218.319  1.00  0.77           C
ATOM   3301  O   GLU A 412     145.189 177.895 217.169  1.00  0.77           O
ATOM   3302  CB  GLU A 412     147.424 175.970 218.858  1.00  0.77           C
ATOM   3303  CG  GLU A 412     147.452 175.102 217.574  1.00  0.77           C
ATOM   3304  CD  GLU A 412     148.627 175.349 216.640  1.00  0.77           C
ATOM   3305  OE1 GLU A 412     148.979 176.520 216.360  1.00  0.77           O
ATOM   3306  OE2 GLU A 412     149.177 174.357 216.080  1.00  0.77           O
ATOM   3307  N   ILE A 413     144.682 177.688 219.349  1.00  0.78           N
ATOM   3308  CA  ILE A 413     143.230 177.863 219.274  1.00  0.78           C
ATOM   3309  C   ILE A 413     142.820 179.114 218.495  1.00  0.78           C
ATOM   3310  O   ILE A 413     141.929 179.064 217.645  1.00  0.78           O
ATOM   3311  CB  ILE A 413     142.639 177.901 220.701  1.00  0.78           C
ATOM   3312  CG1 ILE A 413     142.523 176.487 221.287  1.00  0.78           C
ATOM   3313  CG2 ILE A 413     141.248 178.555 220.769  1.00  0.78           C
ATOM   3314  CD1 ILE A 413     142.246 176.441 222.790  1.00  0.78           C
ATOM   3315  N   ALA A 414     143.485 180.258 218.758  1.00  0.77           N
ATOM   3316  CA  ALA A 414     143.261 181.535 218.101  1.00  0.77           C
ATOM   3317  C   ALA A 414     143.585 181.609 216.633  1.00  0.77           C
ATOM   3318  O   ALA A 414     142.812 182.137 215.841  1.00  0.77           O
ATOM   3319  CB  ALA A 414     144.131 182.591 218.763  1.00  0.77           C
ATOM   3320  N   ASN A 415     144.735 181.052 216.213  1.00  0.73           N
ATOM   3321  CA  ASN A 415     145.208 181.149 214.836  1.00  0.73           C
ATOM   3322  C   ASN A 415     144.333 180.294 213.917  1.00  0.73           C
ATOM   3323  O   ASN A 415     144.319 180.390 212.689  1.00  0.73           O
ATOM   3324  CB  ASN A 415     146.709 180.771 214.751  1.00  0.73           C
ATOM   3325  CG  ASN A 415     147.518 181.795 215.546  1.00  0.73           C
ATOM   3326  OD1 ASN A 415     147.147 182.960 215.700  1.00  0.73           O
ATOM   3327  ND2 ASN A 415     148.671 181.362 216.100  1.00  0.73           N
ATOM   3328  N   PHE A 416     143.489 179.454 214.525  1.00  0.71           N
ATOM   3329  CA  PHE A 416     142.530 178.638 213.838  1.00  0.71           C
ATOM   3330  C   PHE A 416     141.128 179.279 213.767  1.00  0.71           C
ATOM   3331  O   PHE A 416     140.221 178.688 213.187  1.00  0.71           O
ATOM   3332  CB  PHE A 416     142.495 177.251 214.531  1.00  0.71           C
ATOM   3333  CG  PHE A 416     143.776 176.440 214.419  1.00  0.71           C
ATOM   3334  CD1 PHE A 416     144.895 176.794 213.630  1.00  0.71           C
ATOM   3335  CD2 PHE A 416     143.833 175.234 215.141  1.00  0.71           C
ATOM   3336  CE1 PHE A 416     146.034 175.982 213.588  1.00  0.71           C
ATOM   3337  CE2 PHE A 416     144.959 174.404 215.077  1.00  0.71           C
ATOM   3338  CZ  PHE A 416     146.065 174.785 214.308  1.00  0.71           C
ATOM   3339  N   ILE A 417     140.897 180.527 214.257  1.00  0.68           N
ATOM   3340  CA  ILE A 417     139.570 181.164 214.179  1.00  0.68           C
ATOM   3341  C   ILE A 417     139.616 182.673 213.874  1.00  0.68           C
ATOM   3342  O   ILE A 417     140.509 183.363 214.357  1.00  0.68           O
ATOM   3343  CB  ILE A 417     138.717 180.890 215.429  1.00  0.68           C
ATOM   3344  CG1 ILE A 417     137.248 181.381 215.323  1.00  0.68           C
ATOM   3345  CG2 ILE A 417     139.398 181.451 216.692  1.00  0.68           C
ATOM   3346  CD1 ILE A 417     136.293 180.760 216.350  1.00  0.68           C
ATOM   3347  N   PRO A 418     138.708 183.258 213.062  1.00  0.69           N
ATOM   3348  CA  PRO A 418     138.689 184.712 212.859  1.00  0.69           C
ATOM   3349  C   PRO A 418     137.536 185.377 213.602  1.00  0.69           C
ATOM   3350  O   PRO A 418     137.467 186.601 213.639  1.00  0.69           O
ATOM   3351  CB  PRO A 418     138.489 184.837 211.342  1.00  0.69           C
ATOM   3352  CG  PRO A 418     137.601 183.643 210.977  1.00  0.69           C
ATOM   3353  CD  PRO A 418     138.051 182.550 211.948  1.00  0.69           C
ATOM   3354  N   ALA A 419     136.587 184.608 214.168  1.00  0.69           N
ATOM   3355  CA  ALA A 419     135.539 185.117 215.033  1.00  0.69           C
ATOM   3356  C   ALA A 419     136.068 185.418 216.436  1.00  0.69           C
ATOM   3357  O   ALA A 419     137.107 184.905 216.846  1.00  0.69           O
ATOM   3358  CB  ALA A 419     134.346 184.141 215.084  1.00  0.69           C
ATOM   3359  N   ASP A 420     135.369 186.310 217.173  1.00  0.71           N
ATOM   3360  CA  ASP A 420     135.728 186.788 218.499  1.00  0.71           C
ATOM   3361  C   ASP A 420     137.129 187.386 218.632  1.00  0.71           C
ATOM   3362  O   ASP A 420     137.842 187.195 219.620  1.00  0.71           O
ATOM   3363  CB  ASP A 420     135.395 185.749 219.598  1.00  0.71           C
ATOM   3364  CG  ASP A 420     133.889 185.658 219.723  1.00  0.71           C
ATOM   3365  OD1 ASP A 420     133.259 186.740 219.892  1.00  0.71           O
ATOM   3366  OD2 ASP A 420     133.345 184.531 219.675  1.00  0.71           O
ATOM   3367  N   GLU A 421     137.517 188.235 217.648  1.00  0.71           N
ATOM   3368  CA  GLU A 421     138.840 188.845 217.556  1.00  0.71           C
ATOM   3369  C   GLU A 421     139.243 189.654 218.793  1.00  0.71           C
ATOM   3370  O   GLU A 421     140.382 189.619 219.243  1.00  0.71           O
ATOM   3371  CB  GLU A 421     139.008 189.687 216.264  1.00  0.71           C
ATOM   3372  CG  GLU A 421     140.484 190.071 215.944  1.00  0.71           C
ATOM   3373  CD  GLU A 421     140.644 190.953 214.703  1.00  0.71           C
ATOM   3374  OE1 GLU A 421     139.637 191.573 214.287  1.00  0.71           O
ATOM   3375  OE2 GLU A 421     141.800 191.085 214.213  1.00  0.71           O
ATOM   3376  N   ARG A 422     138.300 190.361 219.455  1.00  0.71           N
ATOM   3377  CA  ARG A 422     138.577 191.071 220.700  1.00  0.71           C
ATOM   3378  C   ARG A 422     139.108 190.184 221.837  1.00  0.71           C
ATOM   3379  O   ARG A 422     140.056 190.540 222.537  1.00  0.71           O
ATOM   3380  CB  ARG A 422     137.298 191.793 221.206  1.00  0.71           C
ATOM   3381  CG  ARG A 422     136.816 192.933 220.284  1.00  0.71           C
ATOM   3382  CD  ARG A 422     135.536 193.603 220.798  1.00  0.71           C
ATOM   3383  NE  ARG A 422     135.196 194.699 219.840  1.00  0.71           N
ATOM   3384  CZ  ARG A 422     134.052 195.394 219.860  1.00  0.71           C
ATOM   3385  NH1 ARG A 422     133.848 196.338 218.945  1.00  0.71           N
ATOM   3386  NH2 ARG A 422     133.110 195.171 220.773  1.00  0.71           N
ATOM   3387  N   MET A 423     138.520 188.987 222.033  1.00  0.77           N
ATOM   3388  CA  MET A 423     138.972 188.025 223.025  1.00  0.77           C
ATOM   3389  C   MET A 423     140.239 187.303 222.589  1.00  0.77           C
ATOM   3390  O   MET A 423     141.150 187.064 223.383  1.00  0.77           O
ATOM   3391  CB  MET A 423     137.845 187.024 223.352  1.00  0.77           C
ATOM   3392  CG  MET A 423     136.600 187.673 223.996  1.00  0.77           C
ATOM   3393  SD  MET A 423     136.916 188.488 225.597  1.00  0.77           S
ATOM   3394  CE  MET A 423     136.952 190.218 225.049  1.00  0.77           C
ATOM   3395  N   GLN A 424     140.349 187.003 221.278  1.00  0.75           N
ATOM   3396  CA  GLN A 424     141.533 186.450 220.640  1.00  0.75           C
ATOM   3397  C   GLN A 424     142.772 187.324 220.836  1.00  0.75           C
ATOM   3398  O   GLN A 424     143.846 186.838 221.185  1.00  0.75           O
ATOM   3399  CB  GLN A 424     141.217 186.259 219.132  1.00  0.75           C
ATOM   3400  CG  GLN A 424     142.322 185.641 218.245  1.00  0.75           C
ATOM   3401  CD  GLN A 424     143.417 186.636 217.835  1.00  0.75           C
ATOM   3402  OE1 GLN A 424     143.219 187.849 217.776  1.00  0.75           O
ATOM   3403  NE2 GLN A 424     144.629 186.104 217.565  1.00  0.75           N
ATOM   3404  N   ARG A 425     142.630 188.653 220.677  1.00  0.72           N
ATOM   3405  CA  ARG A 425     143.663 189.637 220.935  1.00  0.72           C
ATOM   3406  C   ARG A 425     144.124 189.704 222.368  1.00  0.72           C
ATOM   3407  O   ARG A 425     145.321 189.816 222.633  1.00  0.72           O
ATOM   3408  CB  ARG A 425     143.168 191.045 220.586  1.00  0.72           C
ATOM   3409  CG  ARG A 425     143.148 191.307 219.084  1.00  0.72           C
ATOM   3410  CD  ARG A 425     142.637 192.713 218.817  1.00  0.72           C
ATOM   3411  NE  ARG A 425     143.562 193.320 217.817  1.00  0.72           N
ATOM   3412  CZ  ARG A 425     144.326 194.399 218.021  1.00  0.72           C
ATOM   3413  NH1 ARG A 425     144.540 194.909 219.226  1.00  0.72           N
ATOM   3414  NH2 ARG A 425     144.859 195.004 216.964  1.00  0.72           N
ATOM   3415  N   HIS A 426     143.186 189.620 223.343  1.00  0.78           N
ATOM   3416  CA  HIS A 426     143.544 189.592 224.753  1.00  0.78           C
ATOM   3417  C   HIS A 426     144.430 188.385 225.026  1.00  0.78           C
ATOM   3418  O   HIS A 426     145.491 188.527 225.619  1.00  0.78           O
ATOM   3419  CB  HIS A 426     142.297 189.603 225.683  1.00  0.78           C
ATOM   3420  CG  HIS A 426     142.556 189.774 227.168  1.00  0.78           C
ATOM   3421  ND1 HIS A 426     141.490 189.588 228.025  1.00  0.78           N
ATOM   3422  CD2 HIS A 426     143.703 189.896 227.889  1.00  0.78           C
ATOM   3423  CE1 HIS A 426     142.001 189.546 229.236  1.00  0.78           C
ATOM   3424  NE2 HIS A 426     143.336 189.754 229.216  1.00  0.78           N
ATOM   3425  N   MET A 427     144.080 187.202 224.478  1.00  0.79           N
ATOM   3426  CA  MET A 427     144.943 186.030 224.504  1.00  0.79           C
ATOM   3427  C   MET A 427     146.291 186.220 223.830  1.00  0.79           C
ATOM   3428  O   MET A 427     147.329 185.910 224.413  1.00  0.79           O
ATOM   3429  CB  MET A 427     144.231 184.829 223.823  1.00  0.79           C
ATOM   3430  CG  MET A 427     144.963 183.469 223.940  1.00  0.79           C
ATOM   3431  SD  MET A 427     146.412 183.164 222.914  1.00  0.79           S
ATOM   3432  CE  MET A 427     145.603 183.367 221.339  1.00  0.79           C
ATOM   3433  N   GLN A 428     146.320 186.757 222.593  1.00  0.78           N
ATOM   3434  CA  GLN A 428     147.527 186.842 221.787  1.00  0.78           C
ATOM   3435  C   GLN A 428     148.617 187.665 222.453  1.00  0.78           C
ATOM   3436  O   GLN A 428     149.794 187.304 222.466  1.00  0.78           O
ATOM   3437  CB  GLN A 428     147.201 187.418 220.386  1.00  0.78           C
ATOM   3438  CG  GLN A 428     148.409 187.431 219.418  1.00  0.78           C
ATOM   3439  CD  GLN A 428     148.026 187.984 218.047  1.00  0.78           C
ATOM   3440  OE1 GLN A 428     147.085 187.529 217.402  1.00  0.78           O
ATOM   3441  NE2 GLN A 428     148.789 188.992 217.563  1.00  0.78           N
ATOM   3442  N   LEU A 429     148.225 188.786 223.083  1.00  0.78           N
ATOM   3443  CA  LEU A 429     149.107 189.560 223.925  1.00  0.78           C
ATOM   3444  C   LEU A 429     149.523 188.862 225.204  1.00  0.78           C
ATOM   3445  O   LEU A 429     150.680 188.956 225.602  1.00  0.78           O
ATOM   3446  CB  LEU A 429     148.494 190.921 224.287  1.00  0.78           C
ATOM   3447  CG  LEU A 429     149.508 191.953 224.814  1.00  0.78           C
ATOM   3448  CD1 LEU A 429     150.635 192.264 223.821  1.00  0.78           C
ATOM   3449  CD2 LEU A 429     148.758 193.230 225.143  1.00  0.78           C
ATOM   3450  N   LEU A 430     148.618 188.122 225.885  1.00  0.79           N
ATOM   3451  CA  LEU A 430     148.956 187.355 227.073  1.00  0.79           C
ATOM   3452  C   LEU A 430     150.040 186.324 226.822  1.00  0.79           C
ATOM   3453  O   LEU A 430     150.993 186.203 227.583  1.00  0.79           O
ATOM   3454  CB  LEU A 430     147.710 186.753 227.743  1.00  0.79           C
ATOM   3455  CG  LEU A 430     146.759 187.812 228.346  1.00  0.79           C
ATOM   3456  CD1 LEU A 430     145.453 187.143 228.755  1.00  0.79           C
ATOM   3457  CD2 LEU A 430     147.325 188.542 229.561  1.00  0.79           C
ATOM   3458  N   ILE A 431     149.976 185.649 225.665  1.00  0.78           N
ATOM   3459  CA  ILE A 431     151.082 184.871 225.131  1.00  0.78           C
ATOM   3460  C   ILE A 431     152.321 185.728 224.870  1.00  0.78           C
ATOM   3461  O   ILE A 431     153.414 185.430 225.339  1.00  0.78           O
ATOM   3462  CB  ILE A 431     150.650 184.184 223.836  1.00  0.78           C
ATOM   3463  CG1 ILE A 431     149.494 183.197 224.084  1.00  0.78           C
ATOM   3464  CG2 ILE A 431     151.829 183.487 223.134  1.00  0.78           C
ATOM   3465  CD1 ILE A 431     149.832 181.964 224.918  1.00  0.78           C
ATOM   3466  N   GLY A 432     152.200 186.863 224.158  1.00  0.79           N
ATOM   3467  CA  GLY A 432     153.363 187.670 223.799  1.00  0.79           C
ATOM   3468  C   GLY A 432     154.142 188.297 224.935  1.00  0.79           C
ATOM   3469  O   GLY A 432     155.347 188.520 224.815  1.00  0.79           O
ATOM   3470  N   ASN A 433     153.481 188.599 226.069  1.00  0.77           N
ATOM   3471  CA  ASN A 433     154.126 189.244 227.202  1.00  0.77           C
ATOM   3472  C   ASN A 433     154.792 188.275 228.175  1.00  0.77           C
ATOM   3473  O   ASN A 433     155.695 188.647 228.917  1.00  0.77           O
ATOM   3474  CB  ASN A 433     153.142 190.185 227.945  1.00  0.77           C
ATOM   3475  CG  ASN A 433     152.061 189.444 228.727  1.00  0.77           C
ATOM   3476  OD1 ASN A 433     152.346 188.670 229.634  1.00  0.77           O
ATOM   3477  ND2 ASN A 433     150.778 189.704 228.445  1.00  0.77           N
ATOM   3478  N   LEU A 434     154.392 186.982 228.162  1.00  0.78           N
ATOM   3479  CA  LEU A 434     154.930 185.970 229.057  1.00  0.78           C
ATOM   3480  C   LEU A 434     156.330 185.568 228.610  1.00  0.78           C
ATOM   3481  O   LEU A 434     157.117 184.973 229.345  1.00  0.78           O
ATOM   3482  CB  LEU A 434     153.949 184.778 229.183  1.00  0.78           C
ATOM   3483  CG  LEU A 434     152.775 185.079 230.141  1.00  0.78           C
ATOM   3484  CD1 LEU A 434     151.615 184.103 229.922  1.00  0.78           C
ATOM   3485  CD2 LEU A 434     153.220 185.014 231.607  1.00  0.78           C
ATOM   3486  N   CYS A 435     156.703 186.002 227.390  1.00  0.81           N
ATOM   3487  CA  CYS A 435     158.057 186.029 226.871  1.00  0.81           C
ATOM   3488  C   CYS A 435     158.950 187.088 227.544  1.00  0.81           C
ATOM   3489  O   CYS A 435     159.394 188.081 226.957  1.00  0.81           O
ATOM   3490  CB  CYS A 435     158.023 186.213 225.333  1.00  0.81           C
ATOM   3491  SG  CYS A 435     159.643 185.965 224.542  1.00  0.81           S
ATOM   3492  N   ASN A 436     159.237 186.834 228.832  1.00  0.78           N
ATOM   3493  CA  ASN A 436     160.154 187.543 229.702  1.00  0.78           C
ATOM   3494  C   ASN A 436     161.577 187.015 229.525  1.00  0.78           C
ATOM   3495  O   ASN A 436     161.724 185.887 229.047  1.00  0.78           O
ATOM   3496  CB  ASN A 436     159.704 187.324 231.175  1.00  0.78           C
ATOM   3497  CG  ASN A 436     158.313 187.916 231.373  1.00  0.78           C
ATOM   3498  OD1 ASN A 436     158.147 189.133 231.289  1.00  0.78           O
ATOM   3499  ND2 ASN A 436     157.300 187.074 231.675  1.00  0.78           N
ATOM   3500  N   PRO A 437     162.678 187.699 229.890  1.00  0.78           N
ATOM   3501  CA  PRO A 437     164.007 187.102 229.861  1.00  0.78           C
ATOM   3502  C   PRO A 437     164.100 185.926 230.808  1.00  0.78           C
ATOM   3503  O   PRO A 437     164.808 184.984 230.501  1.00  0.78           O
ATOM   3504  CB  PRO A 437     164.956 188.234 230.277  1.00  0.78           C
ATOM   3505  CG  PRO A 437     164.096 189.125 231.172  1.00  0.78           C
ATOM   3506  CD  PRO A 437     162.718 189.025 230.508  1.00  0.78           C
ATOM   3507  N   VAL A 438     163.369 185.925 231.941  1.00  0.72           N
ATOM   3508  CA  VAL A 438     163.279 184.803 232.864  1.00  0.72           C
ATOM   3509  C   VAL A 438     162.746 183.550 232.183  1.00  0.72           C
ATOM   3510  O   VAL A 438     163.306 182.463 232.320  1.00  0.72           O
ATOM   3511  CB  VAL A 438     162.396 185.173 234.052  1.00  0.72           C
ATOM   3512  CG1 VAL A 438     162.225 183.985 235.023  1.00  0.72           C
ATOM   3513  CG2 VAL A 438     163.028 186.378 234.781  1.00  0.72           C
ATOM   3514  N   GLU A 439     161.682 183.679 231.366  1.00  0.73           N
ATOM   3515  CA  GLU A 439     161.179 182.588 230.555  1.00  0.73           C
ATOM   3516  C   GLU A 439     162.185 182.125 229.503  1.00  0.73           C
ATOM   3517  O   GLU A 439     162.495 180.942 229.416  1.00  0.73           O
ATOM   3518  CB  GLU A 439     159.812 182.976 229.941  1.00  0.73           C
ATOM   3519  CG  GLU A 439     159.130 181.881 229.088  1.00  0.73           C
ATOM   3520  CD  GLU A 439     158.911 180.546 229.779  1.00  0.73           C
ATOM   3521  OE1 GLU A 439     158.766 179.544 229.022  1.00  0.73           O
ATOM   3522  OE2 GLU A 439     158.871 180.461 231.034  1.00  0.73           O
ATOM   3523  N   ILE A 440     162.816 183.052 228.748  1.00  0.74           N
ATOM   3524  CA  ILE A 440     163.835 182.716 227.750  1.00  0.74           C
ATOM   3525  C   ILE A 440     165.069 182.034 228.339  1.00  0.74           C
ATOM   3526  O   ILE A 440     165.508 180.988 227.861  1.00  0.74           O
ATOM   3527  CB  ILE A 440     164.271 183.971 226.986  1.00  0.74           C
ATOM   3528  CG1 ILE A 440     163.076 184.519 226.181  1.00  0.74           C
ATOM   3529  CG2 ILE A 440     165.470 183.678 226.049  1.00  0.74           C
ATOM   3530  CD1 ILE A 440     163.317 185.878 225.521  1.00  0.74           C
ATOM   3531  N   VAL A 441     165.636 182.595 229.427  1.00  0.73           N
ATOM   3532  CA  VAL A 441     166.806 182.069 230.119  1.00  0.73           C
ATOM   3533  C   VAL A 441     166.544 180.723 230.747  1.00  0.73           C
ATOM   3534  O   VAL A 441     167.322 179.784 230.597  1.00  0.73           O
ATOM   3535  CB  VAL A 441     167.277 183.021 231.219  1.00  0.73           C
ATOM   3536  CG1 VAL A 441     168.433 182.423 232.051  1.00  0.73           C
ATOM   3537  CG2 VAL A 441     167.782 184.314 230.568  1.00  0.73           C
ATOM   3538  N   SER A 442     165.405 180.573 231.453  1.00  0.73           N
ATOM   3539  CA  SER A 442     165.034 179.304 232.060  1.00  0.73           C
ATOM   3540  C   SER A 442     164.811 178.223 231.033  1.00  0.73           C
ATOM   3541  O   SER A 442     165.273 177.097 231.199  1.00  0.73           O
ATOM   3542  CB  SER A 442     163.797 179.406 232.981  1.00  0.73           C
ATOM   3543  OG  SER A 442     162.601 179.705 232.269  1.00  0.73           O
ATOM   3544  N   TRP A 443     164.135 178.571 229.921  1.00  0.71           N
ATOM   3545  CA  TRP A 443     163.881 177.663 228.837  1.00  0.71           C
ATOM   3546  C   TRP A 443     165.161 177.180 228.170  1.00  0.71           C
ATOM   3547  O   TRP A 443     165.377 175.980 228.039  1.00  0.71           O
ATOM   3548  CB  TRP A 443     162.868 178.313 227.849  1.00  0.71           C
ATOM   3549  CG  TRP A 443     162.417 177.485 226.658  1.00  0.71           C
ATOM   3550  CD1 TRP A 443     162.304 177.893 225.355  1.00  0.71           C
ATOM   3551  CD2 TRP A 443     162.208 176.063 226.665  1.00  0.71           C
ATOM   3552  NE1 TRP A 443     162.039 176.814 224.543  1.00  0.71           N
ATOM   3553  CE2 TRP A 443     162.034 175.677 225.319  1.00  0.71           C
ATOM   3554  CE3 TRP A 443     162.216 175.110 227.687  1.00  0.71           C
ATOM   3555  CZ2 TRP A 443     161.927 174.341 224.984  1.00  0.71           C
ATOM   3556  CZ3 TRP A 443     162.162 173.760 227.337  1.00  0.71           C
ATOM   3557  CH2 TRP A 443     162.044 173.380 226.000  1.00  0.71           C
ATOM   3558  N   ALA A 444     166.098 178.093 227.840  1.00  0.76           N
ATOM   3559  CA  ALA A 444     167.398 177.729 227.304  1.00  0.76           C
ATOM   3560  C   ALA A 444     168.244 176.884 228.252  1.00  0.76           C
ATOM   3561  O   ALA A 444     168.757 175.828 227.892  1.00  0.76           O
ATOM   3562  CB  ALA A 444     168.153 179.016 226.925  1.00  0.76           C
ATOM   3563  N   HIS A 445     168.321 177.281 229.535  1.00  0.67           N
ATOM   3564  CA  HIS A 445     169.055 176.556 230.557  1.00  0.67           C
ATOM   3565  C   HIS A 445     168.553 175.137 230.802  1.00  0.67           C
ATOM   3566  O   HIS A 445     169.326 174.207 231.016  1.00  0.67           O
ATOM   3567  CB  HIS A 445     169.026 177.348 231.881  1.00  0.67           C
ATOM   3568  CG  HIS A 445     169.893 176.749 232.937  1.00  0.67           C
ATOM   3569  ND1 HIS A 445     171.262 176.837 232.802  1.00  0.67           N
ATOM   3570  CD2 HIS A 445     169.571 175.993 234.017  1.00  0.67           C
ATOM   3571  CE1 HIS A 445     171.751 176.131 233.797  1.00  0.67           C
ATOM   3572  NE2 HIS A 445     170.771 175.598 234.567  1.00  0.67           N
ATOM   3573  N   MET A 446     167.226 174.919 230.749  1.00  0.68           N
ATOM   3574  CA  MET A 446     166.650 173.615 231.011  1.00  0.68           C
ATOM   3575  C   MET A 446     166.505 172.779 229.755  1.00  0.68           C
ATOM   3576  O   MET A 446     165.977 171.672 229.811  1.00  0.68           O
ATOM   3577  CB  MET A 446     165.256 173.752 231.670  1.00  0.68           C
ATOM   3578  CG  MET A 446     165.299 174.289 233.115  1.00  0.68           C
ATOM   3579  SD  MET A 446     166.271 173.278 234.282  1.00  0.68           S
ATOM   3580  CE  MET A 446     165.225 171.791 234.272  1.00  0.68           C
ATOM   3581  N   LEU A 447     167.023 173.242 228.598  1.00  0.69           N
ATOM   3582  CA  LEU A 447     167.069 172.435 227.391  1.00  0.69           C
ATOM   3583  C   LEU A 447     168.094 171.302 227.471  1.00  0.69           C
ATOM   3584  O   LEU A 447     167.961 170.279 226.806  1.00  0.69           O
ATOM   3585  CB  LEU A 447     167.374 173.307 226.132  1.00  0.69           C
ATOM   3586  CG  LEU A 447     166.280 173.409 225.040  1.00  0.69           C
ATOM   3587  CD1 LEU A 447     165.369 172.185 224.967  1.00  0.69           C
ATOM   3588  CD2 LEU A 447     165.432 174.670 225.200  1.00  0.69           C
ATOM   3589  N   THR A 448     169.145 171.442 228.304  1.00  0.68           N
ATOM   3590  CA  THR A 448     170.122 170.389 228.560  1.00  0.68           C
ATOM   3591  C   THR A 448     169.520 169.189 229.286  1.00  0.68           C
ATOM   3592  O   THR A 448     169.876 168.037 229.043  1.00  0.68           O
ATOM   3593  CB  THR A 448     171.293 170.901 229.400  1.00  0.68           C
ATOM   3594  OG1 THR A 448     170.846 171.398 230.652  1.00  0.68           O
ATOM   3595  CG2 THR A 448     171.988 172.091 228.724  1.00  0.68           C
ATOM   3596  N   ALA A 449     168.615 169.476 230.240  1.00  0.65           N
ATOM   3597  CA  ALA A 449     167.926 168.546 231.096  1.00  0.65           C
ATOM   3598  C   ALA A 449     166.927 167.634 230.388  1.00  0.65           C
ATOM   3599  O   ALA A 449     166.339 167.946 229.355  1.00  0.65           O
ATOM   3600  CB  ALA A 449     167.271 169.318 232.258  1.00  0.65           C
ATOM   3601  N   ASP A 450     166.702 166.447 230.961  1.00  0.58           N
ATOM   3602  CA  ASP A 450     165.940 165.372 230.377  1.00  0.58           C
ATOM   3603  C   ASP A 450     164.477 165.383 230.812  1.00  0.58           C
ATOM   3604  O   ASP A 450     163.654 164.598 230.342  1.00  0.58           O
ATOM   3605  CB  ASP A 450     166.624 164.039 230.796  1.00  0.58           C
ATOM   3606  CG  ASP A 450     166.844 163.881 232.306  1.00  0.58           C
ATOM   3607  OD1 ASP A 450     166.573 164.837 233.086  1.00  0.58           O
ATOM   3608  OD2 ASP A 450     167.314 162.785 232.689  1.00  0.58           O
ATOM   3609  N   LYS A 451     164.093 166.324 231.696  1.00  0.56           N
ATOM   3610  CA  LYS A 451     162.754 166.419 232.251  1.00  0.56           C
ATOM   3611  C   LYS A 451     161.718 167.048 231.325  1.00  0.56           C
ATOM   3612  O   LYS A 451     160.997 167.979 231.682  1.00  0.56           O
ATOM   3613  CB  LYS A 451     162.759 167.143 233.618  1.00  0.56           C
ATOM   3614  CG  LYS A 451     163.517 166.349 234.691  1.00  0.56           C
ATOM   3615  CD  LYS A 451     163.387 166.969 236.089  1.00  0.56           C
ATOM   3616  CE  LYS A 451     164.088 166.123 237.153  1.00  0.56           C
ATOM   3617  NZ  LYS A 451     163.932 166.751 238.483  1.00  0.56           N
ATOM   3618  N   ALA A 452     161.581 166.483 230.119  1.00  0.66           N
ATOM   3619  CA  ALA A 452     160.559 166.821 229.165  1.00  0.66           C
ATOM   3620  C   ALA A 452     159.783 165.561 228.790  1.00  0.66           C
ATOM   3621  O   ALA A 452     160.277 164.753 228.005  1.00  0.66           O
ATOM   3622  CB  ALA A 452     161.237 167.426 227.921  1.00  0.66           C
ATOM   3623  N   PRO A 453     158.564 165.352 229.292  1.00  0.62           N
ATOM   3624  CA  PRO A 453     157.836 164.125 228.958  1.00  0.62           C
ATOM   3625  C   PRO A 453     156.795 164.377 227.888  1.00  0.62           C
ATOM   3626  O   PRO A 453     156.335 163.421 227.276  1.00  0.62           O
ATOM   3627  CB  PRO A 453     157.137 163.744 230.276  1.00  0.62           C
ATOM   3628  CG  PRO A 453     156.951 165.071 231.014  1.00  0.62           C
ATOM   3629  CD  PRO A 453     158.232 165.816 230.649  1.00  0.62           C
ATOM   3630  N   ASN A 454     156.377 165.638 227.673  1.00  0.68           N
ATOM   3631  CA  ASN A 454     155.278 165.977 226.776  1.00  0.68           C
ATOM   3632  C   ASN A 454     155.661 167.120 225.840  1.00  0.68           C
ATOM   3633  O   ASN A 454     156.558 167.905 226.148  1.00  0.68           O
ATOM   3634  CB  ASN A 454     153.955 166.338 227.506  1.00  0.68           C
ATOM   3635  CG  ASN A 454     153.466 165.214 228.409  1.00  0.68           C
ATOM   3636  OD1 ASN A 454     153.335 164.065 227.989  1.00  0.68           O
ATOM   3637  ND2 ASN A 454     153.136 165.554 229.677  1.00  0.68           N
ATOM   3638  N   LEU A 455     154.970 167.248 224.685  1.00  0.73           N
ATOM   3639  CA  LEU A 455     155.221 168.212 223.613  1.00  0.73           C
ATOM   3640  C   LEU A 455     154.862 169.640 224.023  1.00  0.73           C
ATOM   3641  O   LEU A 455     155.328 170.647 223.511  1.00  0.73           O
ATOM   3642  CB  LEU A 455     154.349 167.822 222.399  1.00  0.73           C
ATOM   3643  CG  LEU A 455     154.694 168.566 221.097  1.00  0.73           C
ATOM   3644  CD1 LEU A 455     155.906 167.941 220.392  1.00  0.73           C
ATOM   3645  CD2 LEU A 455     153.478 168.576 220.171  1.00  0.73           C
ATOM   3646  N   GLU A 456     154.034 169.738 225.046  1.00  0.72           N
ATOM   3647  CA  GLU A 456     153.674 170.881 225.823  1.00  0.72           C
ATOM   3648  C   GLU A 456     154.860 171.468 226.585  1.00  0.72           C
ATOM   3649  O   GLU A 456     154.975 172.675 226.763  1.00  0.72           O
ATOM   3650  CB  GLU A 456     152.551 170.423 226.772  1.00  0.72           C
ATOM   3651  CG  GLU A 456     151.213 170.015 226.070  1.00  0.72           C
ATOM   3652  CD  GLU A 456     151.197 168.695 225.294  1.00  0.72           C
ATOM   3653  OE1 GLU A 456     152.179 167.913 225.395  1.00  0.72           O
ATOM   3654  OE2 GLU A 456     150.195 168.445 224.587  1.00  0.72           O
ATOM   3655  N   ASN A 457     155.830 170.644 227.039  1.00  0.70           N
ATOM   3656  CA  ASN A 457     156.934 171.116 227.872  1.00  0.70           C
ATOM   3657  C   ASN A 457     157.991 171.889 227.119  1.00  0.70           C
ATOM   3658  O   ASN A 457     158.794 172.596 227.720  1.00  0.70           O
ATOM   3659  CB  ASN A 457     157.670 169.956 228.572  1.00  0.70           C
ATOM   3660  CG  ASN A 457     156.705 169.392 229.587  1.00  0.70           C
ATOM   3661  OD1 ASN A 457     156.420 170.016 230.601  1.00  0.70           O
ATOM   3662  ND2 ASN A 457     156.119 168.214 229.316  1.00  0.70           N
ATOM   3663  N   ILE A 458     157.990 171.780 225.784  1.00  0.73           N
ATOM   3664  CA  ILE A 458     158.913 172.481 224.918  1.00  0.73           C
ATOM   3665  C   ILE A 458     158.287 173.759 224.393  1.00  0.73           C
ATOM   3666  O   ILE A 458     158.914 174.539 223.678  1.00  0.73           O
ATOM   3667  CB  ILE A 458     159.351 171.605 223.746  1.00  0.73           C
ATOM   3668  CG1 ILE A 458     158.122 171.045 223.024  1.00  0.73           C
ATOM   3669  CG2 ILE A 458     160.245 170.442 224.228  1.00  0.73           C
ATOM   3670  CD1 ILE A 458     158.379 170.463 221.651  1.00  0.73           C
ATOM   3671  N   TYR A 459     157.018 174.023 224.763  1.00  0.78           N
ATOM   3672  CA  TYR A 459     156.372 175.283 224.494  1.00  0.78           C
ATOM   3673  C   TYR A 459     157.027 176.444 225.247  1.00  0.78           C
ATOM   3674  O   TYR A 459     157.452 176.347 226.396  1.00  0.78           O
ATOM   3675  CB  TYR A 459     154.846 175.195 224.786  1.00  0.78           C
ATOM   3676  CG  TYR A 459     154.140 176.477 224.455  1.00  0.78           C
ATOM   3677  CD1 TYR A 459     154.120 176.957 223.140  1.00  0.78           C
ATOM   3678  CD2 TYR A 459     153.626 177.279 225.479  1.00  0.78           C
ATOM   3679  CE1 TYR A 459     153.615 178.226 222.844  1.00  0.78           C
ATOM   3680  CE2 TYR A 459     153.110 178.547 225.192  1.00  0.78           C
ATOM   3681  CZ  TYR A 459     153.104 179.013 223.874  1.00  0.78           C
ATOM   3682  OH  TYR A 459     152.583 180.276 223.582  1.00  0.78           O
ATOM   3683  N   SER A 460     157.081 177.609 224.595  1.00  0.81           N
ATOM   3684  CA  SER A 460     157.535 178.833 225.205  1.00  0.81           C
ATOM   3685  C   SER A 460     156.715 179.936 224.574  1.00  0.81           C
ATOM   3686  O   SER A 460     156.484 179.866 223.364  1.00  0.81           O
ATOM   3687  CB  SER A 460     159.041 179.089 224.956  1.00  0.81           C
ATOM   3688  OG  SER A 460     159.478 180.329 225.520  1.00  0.81           O
ATOM   3689  N   PRO A 461     156.261 180.981 225.266  1.00  0.80           N
ATOM   3690  CA  PRO A 461     155.497 182.076 224.666  1.00  0.80           C
ATOM   3691  C   PRO A 461     156.343 182.918 223.732  1.00  0.80           C
ATOM   3692  O   PRO A 461     155.836 183.795 223.041  1.00  0.80           O
ATOM   3693  CB  PRO A 461     155.023 182.908 225.866  1.00  0.80           C
ATOM   3694  CG  PRO A 461     155.230 182.030 227.091  1.00  0.80           C
ATOM   3695  CD  PRO A 461     156.401 181.142 226.710  1.00  0.80           C
ATOM   3696  N   CYS A 462     157.656 182.661 223.678  1.00  0.79           N
ATOM   3697  CA  CYS A 462     158.577 183.289 222.761  1.00  0.79           C
ATOM   3698  C   CYS A 462     158.522 182.636 221.385  1.00  0.79           C
ATOM   3699  O   CYS A 462     159.001 183.176 220.389  1.00  0.79           O
ATOM   3700  CB  CYS A 462     159.992 183.205 223.350  1.00  0.79           C
ATOM   3701  SG  CYS A 462     160.068 184.031 224.961  1.00  0.79           S
ATOM   3702  N   ALA A 463     157.853 181.470 221.281  1.00  0.80           N
ATOM   3703  CA  ALA A 463     157.515 180.823 220.029  1.00  0.80           C
ATOM   3704  C   ALA A 463     156.133 181.274 219.548  1.00  0.80           C
ATOM   3705  O   ALA A 463     155.425 180.603 218.811  1.00  0.80           O
ATOM   3706  CB  ALA A 463     157.563 179.296 220.193  1.00  0.80           C
ATOM   3707  N   SER A 464     155.714 182.475 219.963  1.00  0.80           N
ATOM   3708  CA  SER A 464     154.499 183.133 219.518  1.00  0.80           C
ATOM   3709  C   SER A 464     154.689 183.843 218.197  1.00  0.80           C
ATOM   3710  O   SER A 464     155.816 184.235 217.888  1.00  0.80           O
ATOM   3711  CB  SER A 464     154.099 184.185 220.579  1.00  0.80           C
ATOM   3712  OG  SER A 464     152.898 184.899 220.278  1.00  0.80           O
ATOM   3713  N   PRO A 465     153.666 184.088 217.373  1.00  0.79           N
ATOM   3714  CA  PRO A 465     153.801 184.989 216.243  1.00  0.79           C
ATOM   3715  C   PRO A 465     153.914 186.441 216.682  1.00  0.79           C
ATOM   3716  O   PRO A 465     154.189 187.275 215.823  1.00  0.79           O
ATOM   3717  CB  PRO A 465     152.521 184.740 215.431  1.00  0.79           C
ATOM   3718  CG  PRO A 465     151.482 184.347 216.481  1.00  0.79           C
ATOM   3719  CD  PRO A 465     152.308 183.531 217.474  1.00  0.79           C
ATOM   3720  N   VAL A 466     153.706 186.760 217.981  1.00  0.80           N
ATOM   3721  CA  VAL A 466     153.972 188.069 218.564  1.00  0.80           C
ATOM   3722  C   VAL A 466     155.437 188.462 218.579  1.00  0.80           C
ATOM   3723  O   VAL A 466     155.773 189.573 218.186  1.00  0.80           O
ATOM   3724  CB  VAL A 466     153.463 188.160 220.001  1.00  0.80           C
ATOM   3725  CG1 VAL A 466     153.927 189.451 220.714  1.00  0.80           C
ATOM   3726  CG2 VAL A 466     151.930 188.107 219.959  1.00  0.80           C
ATOM   3727  N   ARG A 467     156.346 187.570 219.018  1.00  0.78           N
ATOM   3728  CA  ARG A 467     157.762 187.883 219.130  1.00  0.78           C
ATOM   3729  C   ARG A 467     158.500 187.191 218.013  1.00  0.78           C
ATOM   3730  O   ARG A 467     158.716 185.984 218.039  1.00  0.78           O
ATOM   3731  CB  ARG A 467     158.356 187.411 220.487  1.00  0.78           C
ATOM   3732  CG  ARG A 467     157.872 188.238 221.693  1.00  0.78           C
ATOM   3733  CD  ARG A 467     158.403 189.680 221.725  1.00  0.78           C
ATOM   3734  NE  ARG A 467     159.782 189.716 222.304  1.00  0.78           N
ATOM   3735  CZ  ARG A 467     160.056 189.700 223.619  1.00  0.78           C
ATOM   3736  NH1 ARG A 467     159.097 189.592 224.540  1.00  0.78           N
ATOM   3737  NH2 ARG A 467     161.317 189.801 224.027  1.00  0.78           N
ATOM   3738  N   ARG A 468     158.904 187.954 216.985  1.00  0.73           N
ATOM   3739  CA  ARG A 468     159.563 187.440 215.800  1.00  0.73           C
ATOM   3740  C   ARG A 468     160.954 188.032 215.669  1.00  0.73           C
ATOM   3741  O   ARG A 468     161.578 187.981 214.616  1.00  0.73           O
ATOM   3742  CB  ARG A 468     158.712 187.742 214.543  1.00  0.73           C
ATOM   3743  CG  ARG A 468     157.454 186.859 214.476  1.00  0.73           C
ATOM   3744  CD  ARG A 468     156.610 187.114 213.228  1.00  0.73           C
ATOM   3745  NE  ARG A 468     155.533 186.075 213.208  1.00  0.73           N
ATOM   3746  CZ  ARG A 468     155.632 184.860 212.648  1.00  0.73           C
ATOM   3747  NH1 ARG A 468     154.596 184.035 212.751  1.00  0.73           N
ATOM   3748  NH2 ARG A 468     156.727 184.461 212.007  1.00  0.73           N
ATOM   3749  N   ASP A 469     161.467 188.597 216.767  1.00  0.78           N
ATOM   3750  CA  ASP A 469     162.669 189.383 216.880  1.00  0.78           C
ATOM   3751  C   ASP A 469     163.878 188.600 217.406  1.00  0.78           C
ATOM   3752  O   ASP A 469     165.002 189.099 217.455  1.00  0.78           O
ATOM   3753  CB  ASP A 469     162.319 190.573 217.837  1.00  0.78           C
ATOM   3754  CG  ASP A 469     161.640 190.198 219.168  1.00  0.78           C
ATOM   3755  OD1 ASP A 469     161.218 189.027 219.363  1.00  0.78           O
ATOM   3756  OD2 ASP A 469     161.488 191.091 220.036  1.00  0.78           O
ATOM   3757  N   VAL A 470     163.675 187.322 217.783  1.00  0.77           N
ATOM   3758  CA  VAL A 470     164.703 186.431 218.306  1.00  0.77           C
ATOM   3759  C   VAL A 470     165.874 186.203 217.352  1.00  0.77           C
ATOM   3760  O   VAL A 470     165.713 185.876 216.178  1.00  0.77           O
ATOM   3761  CB  VAL A 470     164.122 185.079 218.732  1.00  0.77           C
ATOM   3762  CG1 VAL A 470     165.211 184.163 219.332  1.00  0.77           C
ATOM   3763  CG2 VAL A 470     163.001 185.310 219.769  1.00  0.77           C
ATOM   3764  N   THR A 471     167.114 186.338 217.863  1.00  0.77           N
ATOM   3765  CA  THR A 471     168.325 186.075 217.101  1.00  0.77           C
ATOM   3766  C   THR A 471     169.294 185.339 217.998  1.00  0.77           C
ATOM   3767  O   THR A 471     169.159 185.354 219.218  1.00  0.77           O
ATOM   3768  CB  THR A 471     169.037 187.323 216.554  1.00  0.77           C
ATOM   3769  OG1 THR A 471     169.512 188.196 217.569  1.00  0.77           O
ATOM   3770  CG2 THR A 471     168.086 188.169 215.702  1.00  0.77           C
ATOM   3771  N   ASN A 472     170.352 184.724 217.424  1.00  0.73           N
ATOM   3772  CA  ASN A 472     171.477 184.182 218.184  1.00  0.73           C
ATOM   3773  C   ASN A 472     172.160 185.244 219.045  1.00  0.73           C
ATOM   3774  O   ASN A 472     172.675 184.963 220.124  1.00  0.73           O
ATOM   3775  CB  ASN A 472     172.562 183.568 217.256  1.00  0.73           C
ATOM   3776  CG  ASN A 472     172.017 182.343 216.533  1.00  0.73           C
ATOM   3777  OD1 ASN A 472     171.118 181.658 217.011  1.00  0.73           O
ATOM   3778  ND2 ASN A 472     172.584 182.043 215.342  1.00  0.73           N
ATOM   3779  N   SER A 473     172.189 186.509 218.569  1.00  0.74           N
ATOM   3780  CA  SER A 473     172.731 187.624 219.328  1.00  0.74           C
ATOM   3781  C   SER A 473     171.906 187.989 220.554  1.00  0.74           C
ATOM   3782  O   SER A 473     172.439 188.162 221.641  1.00  0.74           O
ATOM   3783  CB  SER A 473     172.925 188.887 218.459  1.00  0.74           C
ATOM   3784  OG  SER A 473     173.973 189.706 218.984  1.00  0.74           O
ATOM   3785  N   PHE A 474     170.565 188.051 220.412  1.00  0.70           N
ATOM   3786  CA  PHE A 474     169.627 188.274 221.508  1.00  0.70           C
ATOM   3787  C   PHE A 474     169.646 187.135 222.530  1.00  0.70           C
ATOM   3788  O   PHE A 474     169.641 187.345 223.737  1.00  0.70           O
ATOM   3789  CB  PHE A 474     168.199 188.503 220.929  1.00  0.70           C
ATOM   3790  CG  PHE A 474     167.207 188.893 221.992  1.00  0.70           C
ATOM   3791  CD1 PHE A 474     167.217 190.183 222.547  1.00  0.70           C
ATOM   3792  CD2 PHE A 474     166.276 187.954 222.466  1.00  0.70           C
ATOM   3793  CE1 PHE A 474     166.320 190.522 223.569  1.00  0.70           C
ATOM   3794  CE2 PHE A 474     165.371 188.300 223.476  1.00  0.70           C
ATOM   3795  CZ  PHE A 474     165.394 189.582 224.032  1.00  0.70           C
ATOM   3796  N   VAL A 475     169.703 185.873 222.064  1.00  0.72           N
ATOM   3797  CA  VAL A 475     169.834 184.713 222.933  1.00  0.72           C
ATOM   3798  C   VAL A 475     171.152 184.685 223.708  1.00  0.72           C
ATOM   3799  O   VAL A 475     171.181 184.340 224.882  1.00  0.72           O
ATOM   3800  CB  VAL A 475     169.585 183.417 222.164  1.00  0.72           C
ATOM   3801  CG1 VAL A 475     169.779 182.184 223.067  1.00  0.72           C
ATOM   3802  CG2 VAL A 475     168.128 183.444 221.658  1.00  0.72           C
ATOM   3803  N   LYS A 476     172.303 185.060 223.106  1.00  0.69           N
ATOM   3804  CA  LYS A 476     173.568 185.045 223.832  1.00  0.69           C
ATOM   3805  C   LYS A 476     173.735 186.169 224.851  1.00  0.69           C
ATOM   3806  O   LYS A 476     174.483 186.006 225.809  1.00  0.69           O
ATOM   3807  CB  LYS A 476     174.808 185.015 222.890  1.00  0.69           C
ATOM   3808  CG  LYS A 476     175.103 186.337 222.177  1.00  0.69           C
ATOM   3809  CD  LYS A 476     176.263 186.280 221.174  1.00  0.69           C
ATOM   3810  CE  LYS A 476     176.521 187.672 220.584  1.00  0.69           C
ATOM   3811  NZ  LYS A 476     177.527 187.622 219.503  1.00  0.69           N
ATOM   3812  N   THR A 477     173.037 187.319 224.701  1.00  0.68           N
ATOM   3813  CA  THR A 477     173.203 188.478 225.585  1.00  0.68           C
ATOM   3814  C   THR A 477     172.491 188.323 226.910  1.00  0.68           C
ATOM   3815  O   THR A 477     172.709 189.095 227.841  1.00  0.68           O
ATOM   3816  CB  THR A 477     172.790 189.818 224.980  1.00  0.68           C
ATOM   3817  OG1 THR A 477     171.504 189.767 224.386  1.00  0.68           O
ATOM   3818  CG2 THR A 477     173.783 190.211 223.880  1.00  0.68           C
ATOM   3819  N   VAL A 478     171.656 187.278 227.060  1.00  0.68           N
ATOM   3820  CA  VAL A 478     171.009 186.945 228.319  1.00  0.68           C
ATOM   3821  C   VAL A 478     171.960 186.304 229.335  1.00  0.68           C
ATOM   3822  O   VAL A 478     171.627 186.163 230.512  1.00  0.68           O
ATOM   3823  CB  VAL A 478     169.772 186.066 228.121  1.00  0.68           C
ATOM   3824  CG1 VAL A 478     168.900 186.601 226.972  1.00  0.68           C
ATOM   3825  CG2 VAL A 478     170.132 184.590 227.868  1.00  0.68           C
ATOM   3826  N   LEU A 479     173.174 185.895 228.903  1.00  0.64           N
ATOM   3827  CA  LEU A 479     174.167 185.246 229.740  1.00  0.64           C
ATOM   3828  C   LEU A 479     175.520 185.936 229.618  1.00  0.64           C
ATOM   3829  O   LEU A 479     175.838 186.614 228.644  1.00  0.64           O
ATOM   3830  CB  LEU A 479     174.357 183.761 229.334  1.00  0.64           C
ATOM   3831  CG  LEU A 479     173.111 182.871 229.506  1.00  0.64           C
ATOM   3832  CD1 LEU A 479     173.323 181.516 228.829  1.00  0.64           C
ATOM   3833  CD2 LEU A 479     172.722 182.662 230.975  1.00  0.64           C
ATOM   3834  N   THR A 480     176.391 185.781 230.634  1.00  0.41           N
ATOM   3835  CA  THR A 480     177.776 186.235 230.572  1.00  0.41           C
ATOM   3836  C   THR A 480     178.621 185.411 229.610  1.00  0.41           C
ATOM   3837  O   THR A 480     178.387 184.222 229.421  1.00  0.41           O
ATOM   3838  CB  THR A 480     178.474 186.254 231.928  1.00  0.41           C
ATOM   3839  OG1 THR A 480     178.416 184.979 232.551  1.00  0.41           O
ATOM   3840  CG2 THR A 480     177.759 187.241 232.860  1.00  0.41           C
ATOM   3841  N   TYR A 481     179.662 186.012 228.983  1.00  0.37           N
ATOM   3842  CA  TYR A 481     180.490 185.348 227.975  1.00  0.37           C
ATOM   3843  C   TYR A 481     181.158 184.049 228.454  1.00  0.37           C
ATOM   3844  O   TYR A 481     181.219 183.056 227.736  1.00  0.37           O
ATOM   3845  CB  TYR A 481     181.540 186.346 227.398  1.00  0.37           C
ATOM   3846  CG  TYR A 481     182.364 185.735 226.287  1.00  0.37           C
ATOM   3847  CD1 TYR A 481     181.859 185.637 224.980  1.00  0.37           C
ATOM   3848  CD2 TYR A 481     183.630 185.190 226.568  1.00  0.37           C
ATOM   3849  CE1 TYR A 481     182.593 184.981 223.979  1.00  0.37           C
ATOM   3850  CE2 TYR A 481     184.363 184.531 225.572  1.00  0.37           C
ATOM   3851  CZ  TYR A 481     183.840 184.424 224.278  1.00  0.37           C
ATOM   3852  OH  TYR A 481     184.558 183.748 223.273  1.00  0.37           O
ATOM   3853  N   ALA A 482     181.649 184.010 229.704  1.00  0.40           N
ATOM   3854  CA  ALA A 482     182.289 182.828 230.245  1.00  0.40           C
ATOM   3855  C   ALA A 482     181.316 181.707 230.619  1.00  0.40           C
ATOM   3856  O   ALA A 482     181.713 180.556 230.783  1.00  0.40           O
ATOM   3857  CB  ALA A 482     183.102 183.250 231.482  1.00  0.40           C
ATOM   3858  N   SER A 483     180.012 182.026 230.735  1.00  0.42           N
ATOM   3859  CA  SER A 483     178.989 181.095 231.191  1.00  0.42           C
ATOM   3860  C   SER A 483     177.915 180.890 230.144  1.00  0.42           C
ATOM   3861  O   SER A 483     176.786 180.524 230.465  1.00  0.42           O
ATOM   3862  CB  SER A 483     178.274 181.554 232.492  1.00  0.42           C
ATOM   3863  OG  SER A 483     179.208 181.766 233.554  1.00  0.42           O
ATOM   3864  N   LEU A 484     178.215 181.146 228.854  1.00  0.37           N
ATOM   3865  CA  LEU A 484     177.261 180.980 227.771  1.00  0.37           C
ATOM   3866  C   LEU A 484     176.732 179.561 227.591  1.00  0.37           C
ATOM   3867  O   LEU A 484     177.455 178.568 227.685  1.00  0.37           O
ATOM   3868  CB  LEU A 484     177.844 181.417 226.401  1.00  0.37           C
ATOM   3869  CG  LEU A 484     178.214 182.908 226.295  1.00  0.37           C
ATOM   3870  CD1 LEU A 484     179.163 183.176 225.117  1.00  0.37           C
ATOM   3871  CD2 LEU A 484     176.991 183.835 226.268  1.00  0.37           C
ATOM   3872  N   ASP A 485     175.426 179.461 227.280  1.00  0.63           N
ATOM   3873  CA  ASP A 485     174.734 178.232 226.975  1.00  0.63           C
ATOM   3874  C   ASP A 485     175.312 177.474 225.777  1.00  0.63           C
ATOM   3875  O   ASP A 485     175.759 178.032 224.772  1.00  0.63           O
ATOM   3876  CB  ASP A 485     173.217 178.538 226.828  1.00  0.63           C
ATOM   3877  CG  ASP A 485     172.339 177.316 226.612  1.00  0.63           C
ATOM   3878  OD1 ASP A 485     172.777 176.185 226.947  1.00  0.63           O
ATOM   3879  OD2 ASP A 485     171.255 177.512 226.018  1.00  0.63           O
ATOM   3880  N   ARG A 486     175.278 176.140 225.897  1.00  0.61           N
ATOM   3881  CA  ARG A 486     175.655 175.213 224.867  1.00  0.61           C
ATOM   3882  C   ARG A 486     174.474 174.872 223.965  1.00  0.61           C
ATOM   3883  O   ARG A 486     174.682 174.495 222.819  1.00  0.61           O
ATOM   3884  CB  ARG A 486     176.173 173.906 225.525  1.00  0.61           C
ATOM   3885  CG  ARG A 486     177.480 174.088 226.330  1.00  0.61           C
ATOM   3886  CD  ARG A 486     177.980 172.799 226.997  1.00  0.61           C
ATOM   3887  NE  ARG A 486     179.264 173.135 227.696  1.00  0.61           N
ATOM   3888  CZ  ARG A 486     179.993 172.260 228.405  1.00  0.61           C
ATOM   3889  NH1 ARG A 486     181.127 172.661 228.975  1.00  0.61           N
ATOM   3890  NH2 ARG A 486     179.612 170.996 228.558  1.00  0.61           N
ATOM   3891  N   TYR A 487     173.217 175.028 224.439  1.00  0.68           N
ATOM   3892  CA  TYR A 487     172.019 174.560 223.744  1.00  0.68           C
ATOM   3893  C   TYR A 487     171.250 175.730 223.136  1.00  0.68           C
ATOM   3894  O   TYR A 487     170.117 175.612 222.666  1.00  0.68           O
ATOM   3895  CB  TYR A 487     171.083 173.811 224.737  1.00  0.68           C
ATOM   3896  CG  TYR A 487     171.407 172.339 224.856  1.00  0.68           C
ATOM   3897  CD1 TYR A 487     172.675 171.884 225.255  1.00  0.68           C
ATOM   3898  CD2 TYR A 487     170.416 171.381 224.574  1.00  0.68           C
ATOM   3899  CE1 TYR A 487     172.926 170.515 225.440  1.00  0.68           C
ATOM   3900  CE2 TYR A 487     170.661 170.013 224.758  1.00  0.68           C
ATOM   3901  CZ  TYR A 487     171.909 169.584 225.210  1.00  0.68           C
ATOM   3902  OH  TYR A 487     172.140 168.211 225.422  1.00  0.68           O
ATOM   3903  N   ARG A 488     171.868 176.924 223.104  1.00  0.68           N
ATOM   3904  CA  ARG A 488     171.269 178.153 222.619  1.00  0.68           C
ATOM   3905  C   ARG A 488     170.846 178.122 221.152  1.00  0.68           C
ATOM   3906  O   ARG A 488     169.830 178.707 220.777  1.00  0.68           O
ATOM   3907  CB  ARG A 488     172.193 179.364 222.899  1.00  0.68           C
ATOM   3908  CG  ARG A 488     173.584 179.296 222.241  1.00  0.68           C
ATOM   3909  CD  ARG A 488     174.463 180.480 222.644  1.00  0.68           C
ATOM   3910  NE  ARG A 488     175.731 180.382 221.858  1.00  0.68           N
ATOM   3911  CZ  ARG A 488     176.762 181.216 222.025  1.00  0.68           C
ATOM   3912  NH1 ARG A 488     177.872 181.027 221.316  1.00  0.68           N
ATOM   3913  NH2 ARG A 488     176.691 182.237 222.872  1.00  0.68           N
ATOM   3914  N   SER A 489     171.607 177.428 220.277  1.00  0.76           N
ATOM   3915  CA  SER A 489     171.234 177.190 218.889  1.00  0.76           C
ATOM   3916  C   SER A 489     169.989 176.343 218.748  1.00  0.76           C
ATOM   3917  O   SER A 489     169.063 176.676 218.013  1.00  0.76           O
ATOM   3918  CB  SER A 489     172.382 176.468 218.132  1.00  0.76           C
ATOM   3919  OG  SER A 489     173.013 175.465 218.937  1.00  0.76           O
ATOM   3920  N   ASP A 490     169.938 175.250 219.513  1.00  0.76           N
ATOM   3921  CA  ASP A 490     168.906 174.246 219.567  1.00  0.76           C
ATOM   3922  C   ASP A 490     167.585 174.863 220.027  1.00  0.76           C
ATOM   3923  O   ASP A 490     166.519 174.689 219.437  1.00  0.76           O
ATOM   3924  CB  ASP A 490     169.361 173.126 220.550  1.00  0.76           C
ATOM   3925  CG  ASP A 490     170.818 172.663 220.407  1.00  0.76           C
ATOM   3926  OD1 ASP A 490     171.610 173.230 219.607  1.00  0.76           O
ATOM   3927  OD2 ASP A 490     171.170 171.753 221.192  1.00  0.76           O
ATOM   3928  N   MET A 491     167.662 175.708 221.076  1.00  0.77           N
ATOM   3929  CA  MET A 491     166.565 176.517 221.575  1.00  0.77           C
ATOM   3930  C   MET A 491     166.027 177.510 220.540  1.00  0.77           C
ATOM   3931  O   MET A 491     164.816 177.651 220.366  1.00  0.77           O
ATOM   3932  CB  MET A 491     167.021 177.227 222.873  1.00  0.77           C
ATOM   3933  CG  MET A 491     165.895 177.867 223.717  1.00  0.77           C
ATOM   3934  SD  MET A 491     165.300 179.492 223.190  1.00  0.77           S
ATOM   3935  CE  MET A 491     166.788 180.488 223.467  1.00  0.77           C
ATOM   3936  N   MET A 492     166.911 178.191 219.775  1.00  0.77           N
ATOM   3937  CA  MET A 492     166.532 179.057 218.661  1.00  0.77           C
ATOM   3938  C   MET A 492     165.791 178.330 217.539  1.00  0.77           C
ATOM   3939  O   MET A 492     164.776 178.819 217.030  1.00  0.77           O
ATOM   3940  CB  MET A 492     167.785 179.782 218.105  1.00  0.77           C
ATOM   3941  CG  MET A 492     167.545 180.814 216.976  1.00  0.77           C
ATOM   3942  SD  MET A 492     167.323 180.149 215.286  1.00  0.77           S
ATOM   3943  CE  MET A 492     168.977 179.435 215.047  1.00  0.77           C
ATOM   3944  N   GLU A 493     166.247 177.116 217.153  1.00  0.77           N
ATOM   3945  CA  GLU A 493     165.550 176.275 216.193  1.00  0.77           C
ATOM   3946  C   GLU A 493     164.154 175.900 216.667  1.00  0.77           C
ATOM   3947  O   GLU A 493     163.175 176.040 215.935  1.00  0.77           O
ATOM   3948  CB  GLU A 493     166.337 174.984 215.860  1.00  0.77           C
ATOM   3949  CG  GLU A 493     167.635 175.239 215.049  1.00  0.77           C
ATOM   3950  CD  GLU A 493     168.184 173.976 214.375  1.00  0.77           C
ATOM   3951  OE1 GLU A 493     167.565 172.892 214.522  1.00  0.77           O
ATOM   3952  OE2 GLU A 493     169.209 174.104 213.653  1.00  0.77           O
ATOM   3953  N   MET A 494     164.004 175.499 217.941  1.00  0.77           N
ATOM   3954  CA  MET A 494     162.721 175.207 218.551  1.00  0.77           C
ATOM   3955  C   MET A 494     161.781 176.402 218.611  1.00  0.77           C
ATOM   3956  O   MET A 494     160.605 176.275 218.275  1.00  0.77           O
ATOM   3957  CB  MET A 494     162.939 174.594 219.944  1.00  0.77           C
ATOM   3958  CG  MET A 494     163.589 173.201 219.849  1.00  0.77           C
ATOM   3959  SD  MET A 494     164.258 172.601 221.416  1.00  0.77           S
ATOM   3960  CE  MET A 494     162.650 172.276 222.181  1.00  0.77           C
ATOM   3961  N   LEU A 495     162.279 177.612 218.954  1.00  0.78           N
ATOM   3962  CA  LEU A 495     161.489 178.832 218.873  1.00  0.78           C
ATOM   3963  C   LEU A 495     160.975 179.106 217.467  1.00  0.78           C
ATOM   3964  O   LEU A 495     159.810 179.436 217.278  1.00  0.78           O
ATOM   3965  CB  LEU A 495     162.307 180.076 219.308  1.00  0.78           C
ATOM   3966  CG  LEU A 495     162.610 180.186 220.813  1.00  0.78           C
ATOM   3967  CD1 LEU A 495     163.519 181.396 221.054  1.00  0.78           C
ATOM   3968  CD2 LEU A 495     161.343 180.336 221.656  1.00  0.78           C
ATOM   3969  N   SER A 496     161.831 178.943 216.443  1.00  0.80           N
ATOM   3970  CA  SER A 496     161.451 179.090 215.043  1.00  0.80           C
ATOM   3971  C   SER A 496     160.491 178.033 214.510  1.00  0.80           C
ATOM   3972  O   SER A 496     159.560 178.350 213.777  1.00  0.80           O
ATOM   3973  CB  SER A 496     162.685 179.099 214.110  1.00  0.80           C
ATOM   3974  OG  SER A 496     163.513 180.228 214.383  1.00  0.80           O
ATOM   3975  N   VAL A 497     160.707 176.737 214.822  1.00  0.80           N
ATOM   3976  CA  VAL A 497     159.866 175.634 214.358  1.00  0.80           C
ATOM   3977  C   VAL A 497     158.504 175.578 215.016  1.00  0.80           C
ATOM   3978  O   VAL A 497     157.494 175.344 214.355  1.00  0.80           O
ATOM   3979  CB  VAL A 497     160.557 174.280 214.529  1.00  0.80           C
ATOM   3980  CG1 VAL A 497     159.619 173.092 214.210  1.00  0.80           C
ATOM   3981  CG2 VAL A 497     161.778 174.224 213.594  1.00  0.80           C
ATOM   3982  N   TYR A 498     158.435 175.775 216.346  1.00  0.80           N
ATOM   3983  CA  TYR A 498     157.184 175.698 217.079  1.00  0.80           C
ATOM   3984  C   TYR A 498     156.253 176.851 216.720  1.00  0.80           C
ATOM   3985  O   TYR A 498     155.031 176.718 216.703  1.00  0.80           O
ATOM   3986  CB  TYR A 498     157.495 175.675 218.595  1.00  0.80           C
ATOM   3987  CG  TYR A 498     156.431 174.985 219.401  1.00  0.80           C
ATOM   3988  CD1 TYR A 498     156.712 173.724 219.955  1.00  0.80           C
ATOM   3989  CD2 TYR A 498     155.174 175.571 219.644  1.00  0.80           C
ATOM   3990  CE1 TYR A 498     155.773 173.077 220.761  1.00  0.80           C
ATOM   3991  CE2 TYR A 498     154.225 174.908 220.435  1.00  0.80           C
ATOM   3992  CZ  TYR A 498     154.545 173.678 221.012  1.00  0.80           C
ATOM   3993  OH  TYR A 498     153.663 173.009 221.859  1.00  0.80           O
ATOM   3994  N   ARG A 499     156.845 178.021 216.413  1.00  0.77           N
ATOM   3995  CA  ARG A 499     156.136 179.217 216.023  1.00  0.77           C
ATOM   3996  C   ARG A 499     155.229 179.068 214.807  1.00  0.77           C
ATOM   3997  O   ARG A 499     155.727 178.783 213.717  1.00  0.77           O
ATOM   3998  CB  ARG A 499     157.150 180.352 215.765  1.00  0.77           C
ATOM   3999  CG  ARG A 499     156.553 181.758 215.569  1.00  0.77           C
ATOM   4000  CD  ARG A 499     157.618 182.846 215.379  1.00  0.77           C
ATOM   4001  NE  ARG A 499     158.419 182.925 216.638  1.00  0.77           N
ATOM   4002  CZ  ARG A 499     159.662 183.407 216.737  1.00  0.77           C
ATOM   4003  NH1 ARG A 499     160.238 183.491 217.933  1.00  0.77           N
ATOM   4004  NH2 ARG A 499     160.348 183.816 215.673  1.00  0.77           N
ATOM   4005  N   PRO A 500     153.908 179.254 214.892  1.00  0.79           N
ATOM   4006  CA  PRO A 500     153.058 179.271 213.715  1.00  0.79           C
ATOM   4007  C   PRO A 500     153.458 180.361 212.719  1.00  0.79           C
ATOM   4008  O   PRO A 500     153.538 181.515 213.152  1.00  0.79           O
ATOM   4009  CB  PRO A 500     151.630 179.418 214.270  1.00  0.79           C
ATOM   4010  CG  PRO A 500     151.787 180.081 215.643  1.00  0.79           C
ATOM   4011  CD  PRO A 500     153.205 179.726 216.091  1.00  0.79           C
ATOM   4012  N   PRO A 501     153.711 180.132 211.431  1.00  0.77           N
ATOM   4013  CA  PRO A 501     154.022 181.206 210.487  1.00  0.77           C
ATOM   4014  C   PRO A 501     152.757 181.869 209.970  1.00  0.77           C
ATOM   4015  O   PRO A 501     152.654 182.168 208.786  1.00  0.77           O
ATOM   4016  CB  PRO A 501     154.800 180.485 209.375  1.00  0.77           C
ATOM   4017  CG  PRO A 501     154.267 179.053 209.388  1.00  0.77           C
ATOM   4018  CD  PRO A 501     153.986 178.804 210.865  1.00  0.77           C
ATOM   4019  N   ASP A 502     151.824 182.182 210.882  1.00  0.70           N
ATOM   4020  CA  ASP A 502     150.542 182.770 210.598  1.00  0.70           C
ATOM   4021  C   ASP A 502     150.400 184.040 211.436  1.00  0.70           C
ATOM   4022  O   ASP A 502     151.021 184.217 212.490  1.00  0.70           O
ATOM   4023  CB  ASP A 502     149.408 181.736 210.873  1.00  0.70           C
ATOM   4024  CG  ASP A 502     148.036 182.200 210.404  1.00  0.70           C
ATOM   4025  OD1 ASP A 502     147.451 183.093 211.067  1.00  0.70           O
ATOM   4026  OD2 ASP A 502     147.553 181.693 209.368  1.00  0.70           O
ATOM   4027  N   MET A 503     149.582 184.956 210.908  1.00  0.63           N
ATOM   4028  CA  MET A 503     149.048 186.137 211.543  1.00  0.63           C
ATOM   4029  C   MET A 503     147.801 186.523 210.766  1.00  0.63           C
ATOM   4030  O   MET A 503     147.287 187.638 210.852  1.00  0.63           O
ATOM   4031  CB  MET A 503     150.051 187.316 211.602  1.00  0.63           C
ATOM   4032  CG  MET A 503     150.714 187.727 210.266  1.00  0.63           C
ATOM   4033  SD  MET A 503     152.029 186.630 209.643  1.00  0.63           S
ATOM   4034  CE  MET A 503     153.225 186.939 210.969  1.00  0.63           C
ATOM   4035  N   ALA A 504     147.277 185.566 209.973  1.00  0.68           N
ATOM   4036  CA  ALA A 504     146.284 185.757 208.944  1.00  0.68           C
ATOM   4037  C   ALA A 504     144.906 186.012 209.514  1.00  0.68           C
ATOM   4038  O   ALA A 504     144.053 186.648 208.900  1.00  0.68           O
ATOM   4039  CB  ALA A 504     146.238 184.493 208.068  1.00  0.68           C
ATOM   4040  N   ARG A 505     144.673 185.536 210.748  1.00  0.62           N
ATOM   4041  CA  ARG A 505     143.432 185.743 211.458  1.00  0.62           C
ATOM   4042  C   ARG A 505     143.264 187.147 212.013  1.00  0.62           C
ATOM   4043  O   ARG A 505     142.146 187.543 212.320  1.00  0.62           O
ATOM   4044  CB  ARG A 505     143.319 184.733 212.623  1.00  0.62           C
ATOM   4045  CG  ARG A 505     143.305 183.257 212.187  1.00  0.62           C
ATOM   4046  CD  ARG A 505     142.201 182.905 211.191  1.00  0.62           C
ATOM   4047  NE  ARG A 505     142.217 181.423 211.023  1.00  0.62           N
ATOM   4048  CZ  ARG A 505     141.372 180.751 210.234  1.00  0.62           C
ATOM   4049  NH1 ARG A 505     141.422 179.424 210.208  1.00  0.62           N
ATOM   4050  NH2 ARG A 505     140.506 181.383 209.445  1.00  0.62           N
ATOM   4051  N   VAL A 506     144.349 187.941 212.120  1.00  0.69           N
ATOM   4052  CA  VAL A 506     144.258 189.301 212.628  1.00  0.69           C
ATOM   4053  C   VAL A 506     144.262 190.265 211.459  1.00  0.69           C
ATOM   4054  O   VAL A 506     145.250 190.397 210.732  1.00  0.69           O
ATOM   4055  CB  VAL A 506     145.399 189.648 213.577  1.00  0.69           C
ATOM   4056  CG1 VAL A 506     145.255 191.103 214.074  1.00  0.69           C
ATOM   4057  CG2 VAL A 506     145.363 188.688 214.777  1.00  0.69           C
ATOM   4058  N   ALA A 507     143.156 191.010 211.247  1.00  0.69           N
ATOM   4059  CA  ALA A 507     142.940 191.811 210.050  1.00  0.69           C
ATOM   4060  C   ALA A 507     144.008 192.876 209.795  1.00  0.69           C
ATOM   4061  O   ALA A 507     144.444 193.107 208.662  1.00  0.69           O
ATOM   4062  CB  ALA A 507     141.544 192.458 210.106  1.00  0.69           C
ATOM   4063  N   ALA A 508     144.493 193.501 210.880  1.00  0.72           N
ATOM   4064  CA  ALA A 508     145.493 194.542 210.850  1.00  0.72           C
ATOM   4065  C   ALA A 508     146.935 194.030 210.867  1.00  0.72           C
ATOM   4066  O   ALA A 508     147.869 194.810 210.705  1.00  0.72           O
ATOM   4067  CB  ALA A 508     145.274 195.427 212.090  1.00  0.72           C
ATOM   4068  N   ILE A 509     147.168 192.708 211.041  1.00  0.69           N
ATOM   4069  CA  ILE A 509     148.524 192.151 211.108  1.00  0.69           C
ATOM   4070  C   ILE A 509     148.801 191.174 209.963  1.00  0.69           C
ATOM   4071  O   ILE A 509     149.950 190.890 209.638  1.00  0.69           O
ATOM   4072  CB  ILE A 509     148.775 191.480 212.470  1.00  0.69           C
ATOM   4073  CG1 ILE A 509     148.516 192.457 213.646  1.00  0.69           C
ATOM   4074  CG2 ILE A 509     150.203 190.897 212.602  1.00  0.69           C
ATOM   4075  CD1 ILE A 509     149.465 193.663 213.684  1.00  0.69           C
ATOM   4076  N   GLN A 510     147.766 190.690 209.246  1.00  0.59           N
ATOM   4077  CA  GLN A 510     147.860 189.658 208.213  1.00  0.59           C
ATOM   4078  C   GLN A 510     148.871 189.860 207.088  1.00  0.59           C
ATOM   4079  O   GLN A 510     149.370 188.899 206.512  1.00  0.59           O
ATOM   4080  CB  GLN A 510     146.468 189.397 207.578  1.00  0.59           C
ATOM   4081  CG  GLN A 510     145.928 190.547 206.693  1.00  0.59           C
ATOM   4082  CD  GLN A 510     144.537 190.236 206.139  1.00  0.59           C
ATOM   4083  OE1 GLN A 510     144.339 189.314 205.350  1.00  0.59           O
ATOM   4084  NE2 GLN A 510     143.535 191.052 206.535  1.00  0.59           N
ATOM   4085  N   CYS A 511     149.200 191.119 206.740  1.00  0.73           N
ATOM   4086  CA  CYS A 511     150.117 191.433 205.663  1.00  0.73           C
ATOM   4087  C   CYS A 511     151.530 191.708 206.141  1.00  0.73           C
ATOM   4088  O   CYS A 511     152.385 192.114 205.355  1.00  0.73           O
ATOM   4089  CB  CYS A 511     149.619 192.650 204.841  1.00  0.73           C
ATOM   4090  SG  CYS A 511     149.958 194.298 205.558  1.00  0.73           S
ATOM   4091  N   LEU A 512     151.829 191.501 207.444  1.00  0.69           N
ATOM   4092  CA  LEU A 512     153.202 191.493 207.927  1.00  0.69           C
ATOM   4093  C   LEU A 512     154.003 190.431 207.193  1.00  0.69           C
ATOM   4094  O   LEU A 512     153.487 189.374 206.859  1.00  0.69           O
ATOM   4095  CB  LEU A 512     153.321 191.193 209.453  1.00  0.69           C
ATOM   4096  CG  LEU A 512     153.514 192.409 210.385  1.00  0.69           C
ATOM   4097  CD1 LEU A 512     154.825 193.161 210.107  1.00  0.69           C
ATOM   4098  CD2 LEU A 512     152.309 193.353 210.387  1.00  0.69           C
ATOM   4099  N   SER A 513     155.291 190.685 206.910  1.00  0.73           N
ATOM   4100  CA  SER A 513     156.106 189.704 206.211  1.00  0.73           C
ATOM   4101  C   SER A 513     156.687 188.697 207.200  1.00  0.73           C
ATOM   4102  O   SER A 513     157.493 189.117 208.036  1.00  0.73           O
ATOM   4103  CB  SER A 513     157.248 190.402 205.433  1.00  0.73           C
ATOM   4104  OG  SER A 513     157.910 189.495 204.554  1.00  0.73           O
ATOM   4105  N   PRO A 514     156.354 187.392 207.217  1.00  0.73           N
ATOM   4106  CA  PRO A 514     156.773 186.514 208.315  1.00  0.73           C
ATOM   4107  C   PRO A 514     158.201 186.004 208.154  1.00  0.73           C
ATOM   4108  O   PRO A 514     158.464 184.816 208.307  1.00  0.73           O
ATOM   4109  CB  PRO A 514     155.717 185.390 208.292  1.00  0.73           C
ATOM   4110  CG  PRO A 514     155.212 185.344 206.852  1.00  0.73           C
ATOM   4111  CD  PRO A 514     155.206 186.823 206.491  1.00  0.73           C
ATOM   4112  N   SER A 515     159.147 186.920 207.931  1.00  0.73           N
ATOM   4113  CA  SER A 515     160.546 186.625 207.684  1.00  0.73           C
ATOM   4114  C   SER A 515     161.433 187.759 208.144  1.00  0.73           C
ATOM   4115  O   SER A 515     162.652 187.617 208.217  1.00  0.73           O
ATOM   4116  CB  SER A 515     160.793 186.392 206.169  1.00  0.73           C
ATOM   4117  OG  SER A 515     160.227 187.427 205.360  1.00  0.73           O
ATOM   4118  N   GLU A 516     160.810 188.880 208.539  1.00  0.69           N
ATOM   4119  CA  GLU A 516     161.465 190.075 209.015  1.00  0.69           C
ATOM   4120  C   GLU A 516     161.538 190.063 210.540  1.00  0.69           C
ATOM   4121  O   GLU A 516     160.720 189.388 211.177  1.00  0.69           O
ATOM   4122  CB  GLU A 516     160.662 191.332 208.581  1.00  0.69           C
ATOM   4123  CG  GLU A 516     160.581 191.524 207.046  1.00  0.69           C
ATOM   4124  CD  GLU A 516     161.827 192.195 206.469  1.00  0.69           C
ATOM   4125  OE1 GLU A 516     162.946 191.666 206.677  1.00  0.69           O
ATOM   4126  OE2 GLU A 516     161.653 193.258 205.819  1.00  0.69           O
ATOM   4127  N   PRO A 517     162.424 190.819 211.196  1.00  0.74           N
ATOM   4128  CA  PRO A 517     162.441 190.836 212.653  1.00  0.74           C
ATOM   4129  C   PRO A 517     161.453 191.870 213.147  1.00  0.74           C
ATOM   4130  O   PRO A 517     161.553 193.036 212.779  1.00  0.74           O
ATOM   4131  CB  PRO A 517     163.869 191.298 213.022  1.00  0.74           C
ATOM   4132  CG  PRO A 517     164.702 191.023 211.768  1.00  0.74           C
ATOM   4133  CD  PRO A 517     163.705 191.269 210.636  1.00  0.74           C
ATOM   4134  N   ALA A 518     160.483 191.486 213.982  1.00  0.78           N
ATOM   4135  CA  ALA A 518     159.492 192.426 214.447  1.00  0.78           C
ATOM   4136  C   ALA A 518     158.785 191.895 215.674  1.00  0.78           C
ATOM   4137  O   ALA A 518     158.857 190.708 215.993  1.00  0.78           O
ATOM   4138  CB  ALA A 518     158.447 192.743 213.349  1.00  0.78           C
ATOM   4139  N   ALA A 519     158.057 192.768 216.385  1.00  0.80           N
ATOM   4140  CA  ALA A 519     157.164 192.348 217.436  1.00  0.80           C
ATOM   4141  C   ALA A 519     155.794 192.952 217.231  1.00  0.80           C
ATOM   4142  O   ALA A 519     155.644 194.159 217.076  1.00  0.80           O
ATOM   4143  CB  ALA A 519     157.719 192.693 218.821  1.00  0.80           C
ATOM   4144  N   SER A 520     154.748 192.110 217.208  1.00  0.80           N
ATOM   4145  CA  SER A 520     153.370 192.544 217.020  1.00  0.80           C
ATOM   4146  C   SER A 520     152.670 192.517 218.351  1.00  0.80           C
ATOM   4147  O   SER A 520     152.327 191.447 218.847  1.00  0.80           O
ATOM   4148  CB  SER A 520     152.617 191.597 216.044  1.00  0.80           C
ATOM   4149  OG  SER A 520     151.260 191.993 215.833  1.00  0.80           O
ATOM   4150  N   LEU A 521     152.429 193.682 218.979  1.00  0.79           N
ATOM   4151  CA  LEU A 521     151.837 193.737 220.302  1.00  0.79           C
ATOM   4152  C   LEU A 521     150.363 194.124 220.229  1.00  0.79           C
ATOM   4153  O   LEU A 521     150.066 195.316 220.105  1.00  0.79           O
ATOM   4154  CB  LEU A 521     152.522 194.796 221.215  1.00  0.79           C
ATOM   4155  CG  LEU A 521     153.974 194.541 221.685  1.00  0.79           C
ATOM   4156  CD1 LEU A 521     154.220 193.088 222.109  1.00  0.79           C
ATOM   4157  CD2 LEU A 521     155.010 194.995 220.655  1.00  0.79           C
ATOM   4158  N   PRO A 522     149.392 193.216 220.369  1.00  0.78           N
ATOM   4159  CA  PRO A 522     147.999 193.607 220.206  1.00  0.78           C
ATOM   4160  C   PRO A 522     147.432 194.090 221.515  1.00  0.78           C
ATOM   4161  O   PRO A 522     147.101 193.274 222.366  1.00  0.78           O
ATOM   4162  CB  PRO A 522     147.290 192.315 219.762  1.00  0.78           C
ATOM   4163  CG  PRO A 522     148.185 191.201 220.295  1.00  0.78           C
ATOM   4164  CD  PRO A 522     149.579 191.783 220.127  1.00  0.78           C
ATOM   4165  N   LEU A 523     147.249 195.415 221.674  1.00  0.74           N
ATOM   4166  CA  LEU A 523     146.849 196.053 222.913  1.00  0.74           C
ATOM   4167  C   LEU A 523     145.371 196.522 222.859  1.00  0.74           C
ATOM   4168  O   LEU A 523     145.125 197.723 222.750  1.00  0.74           O
ATOM   4169  CB  LEU A 523     147.771 197.284 223.225  1.00  0.74           C
ATOM   4170  CG  LEU A 523     149.310 197.154 223.073  1.00  0.74           C
ATOM   4171  CD1 LEU A 523     150.016 198.391 223.645  1.00  0.74           C
ATOM   4172  CD2 LEU A 523     149.878 195.909 223.725  1.00  0.74           C
ATOM   4173  N   PRO A 524     144.316 195.690 222.920  1.00  0.54           N
ATOM   4174  CA  PRO A 524     142.944 196.164 222.987  1.00  0.54           C
ATOM   4175  C   PRO A 524     142.441 196.535 221.607  1.00  0.54           C
ATOM   4176  O   PRO A 524     142.383 195.680 220.724  1.00  0.54           O
ATOM   4177  CB  PRO A 524     142.176 194.974 223.585  1.00  0.54           C
ATOM   4178  CG  PRO A 524     142.934 193.739 223.104  1.00  0.54           C
ATOM   4179  CD  PRO A 524     144.378 194.235 222.981  1.00  0.54           C
ATOM   4180  N   ASN A 525     142.086 197.811 221.381  1.00  0.69           N
ATOM   4181  CA  ASN A 525     141.533 198.234 220.102  1.00  0.69           C
ATOM   4182  C   ASN A 525     142.612 198.794 219.182  1.00  0.69           C
ATOM   4183  O   ASN A 525     142.412 198.993 217.982  1.00  0.69           O
ATOM   4184  CB  ASN A 525     140.471 199.339 220.323  1.00  0.69           C
ATOM   4185  CG  ASN A 525     139.273 198.764 221.072  1.00  0.69           C
ATOM   4186  OD1 ASN A 525     138.833 197.641 220.822  1.00  0.69           O
ATOM   4187  ND2 ASN A 525     138.698 199.548 222.012  1.00  0.69           N
ATOM   4188  N   VAL A 526     143.815 199.009 219.731  1.00  0.77           N
ATOM   4189  CA  VAL A 526     144.990 199.468 219.024  1.00  0.77           C
ATOM   4190  C   VAL A 526     145.977 198.311 218.983  1.00  0.77           C
ATOM   4191  O   VAL A 526     145.801 197.277 219.626  1.00  0.77           O
ATOM   4192  CB  VAL A 526     145.591 200.728 219.648  1.00  0.77           C
ATOM   4193  CG1 VAL A 526     144.589 201.889 219.481  1.00  0.77           C
ATOM   4194  CG2 VAL A 526     145.924 200.530 221.140  1.00  0.77           C
ATOM   4195  N   THR A 527     147.025 198.391 218.160  1.00  0.78           N
ATOM   4196  CA  THR A 527     148.136 197.449 218.215  1.00  0.78           C
ATOM   4197  C   THR A 527     149.358 198.177 217.748  1.00  0.78           C
ATOM   4198  O   THR A 527     149.276 199.142 216.987  1.00  0.78           O
ATOM   4199  CB  THR A 527     147.926 196.122 217.473  1.00  0.78           C
ATOM   4200  OG1 THR A 527     149.064 195.275 217.489  1.00  0.78           O
ATOM   4201  CG2 THR A 527     147.567 196.285 216.007  1.00  0.78           C
ATOM   4202  N   PHE A 528     150.522 197.761 218.262  1.00  0.80           N
ATOM   4203  CA  PHE A 528     151.769 198.428 217.999  1.00  0.80           C
ATOM   4204  C   PHE A 528     152.740 197.409 217.469  1.00  0.80           C
ATOM   4205  O   PHE A 528     152.888 196.311 218.006  1.00  0.80           O
ATOM   4206  CB  PHE A 528     152.381 199.080 219.259  1.00  0.80           C
ATOM   4207  CG  PHE A 528     151.517 200.205 219.762  1.00  0.80           C
ATOM   4208  CD1 PHE A 528     150.459 199.941 220.644  1.00  0.80           C
ATOM   4209  CD2 PHE A 528     151.764 201.535 219.385  1.00  0.80           C
ATOM   4210  CE1 PHE A 528     149.676 200.980 221.162  1.00  0.80           C
ATOM   4211  CE2 PHE A 528     150.989 202.579 219.912  1.00  0.80           C
ATOM   4212  CZ  PHE A 528     149.961 202.302 220.815  1.00  0.80           C
ATOM   4213  N   VAL A 529     153.429 197.760 216.378  1.00  0.79           N
ATOM   4214  CA  VAL A 529     154.383 196.886 215.735  1.00  0.79           C
ATOM   4215  C   VAL A 529     155.764 197.472 215.929  1.00  0.79           C
ATOM   4216  O   VAL A 529     156.039 198.601 215.529  1.00  0.79           O
ATOM   4217  CB  VAL A 529     154.080 196.701 214.254  1.00  0.79           C
ATOM   4218  CG1 VAL A 529     155.130 195.781 213.596  1.00  0.79           C
ATOM   4219  CG2 VAL A 529     152.667 196.096 214.107  1.00  0.79           C
ATOM   4220  N   ILE A 530     156.675 196.713 216.565  1.00  0.79           N
ATOM   4221  CA  ILE A 530     158.067 197.108 216.722  1.00  0.79           C
ATOM   4222  C   ILE A 530     158.841 196.562 215.547  1.00  0.79           C
ATOM   4223  O   ILE A 530     158.693 195.391 215.200  1.00  0.79           O
ATOM   4224  CB  ILE A 530     158.735 196.598 217.997  1.00  0.79           C
ATOM   4225  CG1 ILE A 530     157.810 196.705 219.229  1.00  0.79           C
ATOM   4226  CG2 ILE A 530     160.071 197.349 218.216  1.00  0.79           C
ATOM   4227  CD1 ILE A 530     157.406 198.117 219.648  1.00  0.79           C
ATOM   4228  N   SER A 531     159.682 197.378 214.891  1.00  0.78           N
ATOM   4229  CA  SER A 531     160.393 196.916 213.711  1.00  0.78           C
ATOM   4230  C   SER A 531     161.711 197.654 213.494  1.00  0.78           C
ATOM   4231  O   SER A 531     161.933 198.714 214.081  1.00  0.78           O
ATOM   4232  CB  SER A 531     159.502 197.025 212.436  1.00  0.78           C
ATOM   4233  OG  SER A 531     159.070 198.362 212.178  1.00  0.78           O
ATOM   4234  N   PRO A 532     162.641 197.134 212.679  1.00  0.75           N
ATOM   4235  CA  PRO A 532     163.913 197.806 212.414  1.00  0.75           C
ATOM   4236  C   PRO A 532     163.803 198.624 211.147  1.00  0.75           C
ATOM   4237  O   PRO A 532     164.732 199.338 210.794  1.00  0.75           O
ATOM   4238  CB  PRO A 532     164.889 196.635 212.197  1.00  0.75           C
ATOM   4239  CG  PRO A 532     164.024 195.536 211.578  1.00  0.75           C
ATOM   4240  CD  PRO A 532     162.710 195.707 212.334  1.00  0.75           C
ATOM   4241  N   SER A 533     162.697 198.501 210.408  1.00  0.74           N
ATOM   4242  CA  SER A 533     162.468 199.223 209.175  1.00  0.74           C
ATOM   4243  C   SER A 533     160.995 199.540 209.086  1.00  0.74           C
ATOM   4244  O   SER A 533     160.180 199.040 209.859  1.00  0.74           O
ATOM   4245  CB  SER A 533     162.924 198.437 207.913  1.00  0.74           C
ATOM   4246  OG  SER A 533     162.234 197.191 207.797  1.00  0.74           O
ATOM   4247  N   TYR A 534     160.595 200.421 208.153  1.00  0.71           N
ATOM   4248  CA  TYR A 534     159.195 200.726 207.936  1.00  0.71           C
ATOM   4249  C   TYR A 534     158.541 199.627 207.111  1.00  0.71           C
ATOM   4250  O   TYR A 534     158.820 199.497 205.925  1.00  0.71           O
ATOM   4251  CB  TYR A 534     159.025 202.064 207.172  1.00  0.71           C
ATOM   4252  CG  TYR A 534     159.588 203.220 207.955  1.00  0.71           C
ATOM   4253  CD1 TYR A 534     158.820 203.867 208.938  1.00  0.71           C
ATOM   4254  CD2 TYR A 534     160.884 203.694 207.686  1.00  0.71           C
ATOM   4255  CE1 TYR A 534     159.339 204.971 209.637  1.00  0.71           C
ATOM   4256  CE2 TYR A 534     161.399 204.800 208.375  1.00  0.71           C
ATOM   4257  CZ  TYR A 534     160.627 205.441 209.345  1.00  0.71           C
ATOM   4258  OH  TYR A 534     161.142 206.605 209.955  1.00  0.71           O
ATOM   4259  N   VAL A 535     157.655 198.819 207.729  1.00  0.73           N
ATOM   4260  CA  VAL A 535     157.065 197.668 207.053  1.00  0.73           C
ATOM   4261  C   VAL A 535     155.578 197.877 206.792  1.00  0.73           C
ATOM   4262  O   VAL A 535     155.069 197.535 205.731  1.00  0.73           O
ATOM   4263  CB  VAL A 535     157.245 196.397 207.894  1.00  0.73           C
ATOM   4264  CG1 VAL A 535     156.704 195.150 207.160  1.00  0.73           C
ATOM   4265  CG2 VAL A 535     158.740 196.171 208.193  1.00  0.73           C
ATOM   4266  N   ILE A 536     154.828 198.464 207.746  1.00  0.71           N
ATOM   4267  CA  ILE A 536     153.374 198.560 207.669  1.00  0.71           C
ATOM   4268  C   ILE A 536     152.926 200.009 207.715  1.00  0.71           C
ATOM   4269  O   ILE A 536     153.479 200.844 208.436  1.00  0.71           O
ATOM   4270  CB  ILE A 536     152.687 197.692 208.743  1.00  0.71           C
ATOM   4271  CG1 ILE A 536     151.970 196.483 208.100  1.00  0.71           C
ATOM   4272  CG2 ILE A 536     151.688 198.453 209.652  1.00  0.71           C
ATOM   4273  CD1 ILE A 536     152.907 195.480 207.420  1.00  0.71           C
ATOM   4274  N   LYS A 537     151.879 200.341 206.931  1.00  0.69           N
ATOM   4275  CA  LYS A 537     151.193 201.617 206.974  1.00  0.69           C
ATOM   4276  C   LYS A 537     150.493 201.878 208.302  1.00  0.69           C
ATOM   4277  O   LYS A 537     149.455 201.304 208.620  1.00  0.69           O
ATOM   4278  CB  LYS A 537     150.161 201.695 205.817  1.00  0.69           C
ATOM   4279  CG  LYS A 537     149.126 202.841 205.859  1.00  0.69           C
ATOM   4280  CD  LYS A 537     149.720 204.255 205.742  1.00  0.69           C
ATOM   4281  CE  LYS A 537     148.722 205.361 206.108  1.00  0.69           C
ATOM   4282  NZ  LYS A 537     148.556 205.430 207.580  1.00  0.69           N
ATOM   4283  N   GLY A 538     151.013 202.823 209.102  1.00  0.77           N
ATOM   4284  CA  GLY A 538     150.329 203.231 210.319  1.00  0.77           C
ATOM   4285  C   GLY A 538     150.646 204.642 210.670  1.00  0.77           C
ATOM   4286  O   GLY A 538     150.637 205.521 209.806  1.00  0.77           O
ATOM   4287  N   VAL A 539     150.902 204.856 211.967  1.00  0.76           N
ATOM   4288  CA  VAL A 539     151.462 206.060 212.547  1.00  0.76           C
ATOM   4289  C   VAL A 539     152.784 205.631 213.157  1.00  0.76           C
ATOM   4290  O   VAL A 539     152.812 204.867 214.120  1.00  0.76           O
ATOM   4291  CB  VAL A 539     150.528 206.614 213.621  1.00  0.76           C
ATOM   4292  CG1 VAL A 539     151.140 207.816 214.358  1.00  0.76           C
ATOM   4293  CG2 VAL A 539     149.199 207.037 212.969  1.00  0.76           C
ATOM   4294  N   SER A 540     153.925 206.064 212.583  1.00  0.79           N
ATOM   4295  CA  SER A 540     155.208 205.439 212.877  1.00  0.79           C
ATOM   4296  C   SER A 540     156.115 206.341 213.677  1.00  0.79           C
ATOM   4297  O   SER A 540     156.441 207.460 213.290  1.00  0.79           O
ATOM   4298  CB  SER A 540     156.002 205.019 211.613  1.00  0.79           C
ATOM   4299  OG  SER A 540     155.194 204.252 210.718  1.00  0.79           O
ATOM   4300  N   LEU A 541     156.570 205.852 214.838  1.00  0.78           N
ATOM   4301  CA  LEU A 541     157.405 206.597 215.749  1.00  0.78           C
ATOM   4302  C   LEU A 541     158.801 206.026 215.744  1.00  0.78           C
ATOM   4303  O   LEU A 541     159.046 204.884 216.128  1.00  0.78           O
ATOM   4304  CB  LEU A 541     156.867 206.564 217.195  1.00  0.78           C
ATOM   4305  CG  LEU A 541     155.538 207.321 217.389  1.00  0.78           C
ATOM   4306  CD1 LEU A 541     154.291 206.457 217.136  1.00  0.78           C
ATOM   4307  CD2 LEU A 541     155.524 207.953 218.779  1.00  0.78           C
ATOM   4308  N   THR A 542     159.769 206.828 215.295  1.00  0.76           N
ATOM   4309  CA  THR A 542     161.137 206.384 215.106  1.00  0.76           C
ATOM   4310  C   THR A 542     161.943 206.787 216.302  1.00  0.76           C
ATOM   4311  O   THR A 542     162.028 207.963 216.646  1.00  0.76           O
ATOM   4312  CB  THR A 542     161.739 206.984 213.852  1.00  0.76           C
ATOM   4313  OG1 THR A 542     160.951 206.542 212.759  1.00  0.76           O
ATOM   4314  CG2 THR A 542     163.184 206.512 213.636  1.00  0.76           C
ATOM   4315  N   ILE A 543     162.551 205.808 216.996  1.00  0.71           N
ATOM   4316  CA  ILE A 543     163.416 206.060 218.133  1.00  0.71           C
ATOM   4317  C   ILE A 543     164.687 206.777 217.704  1.00  0.71           C
ATOM   4318  O   ILE A 543     165.393 206.361 216.789  1.00  0.71           O
ATOM   4319  CB  ILE A 543     163.712 204.774 218.897  1.00  0.71           C
ATOM   4320  CG1 ILE A 543     162.407 204.259 219.559  1.00  0.71           C
ATOM   4321  CG2 ILE A 543     164.831 204.994 219.937  1.00  0.71           C
ATOM   4322  CD1 ILE A 543     162.568 202.935 220.312  1.00  0.71           C
ATOM   4323  N   THR A 544     164.989 207.910 218.363  1.00  0.69           N
ATOM   4324  CA  THR A 544     166.072 208.804 217.975  1.00  0.69           C
ATOM   4325  C   THR A 544     167.292 208.673 218.857  1.00  0.69           C
ATOM   4326  O   THR A 544     168.300 209.334 218.627  1.00  0.69           O
ATOM   4327  CB  THR A 544     165.633 210.266 218.024  1.00  0.69           C
ATOM   4328  OG1 THR A 544     165.020 210.581 219.270  1.00  0.69           O
ATOM   4329  CG2 THR A 544     164.580 210.505 216.934  1.00  0.69           C
ATOM   4330  N   THR A 545     167.254 207.804 219.884  1.00  0.68           N
ATOM   4331  CA  THR A 545     168.382 207.623 220.793  1.00  0.68           C
ATOM   4332  C   THR A 545     169.332 206.525 220.326  1.00  0.68           C
ATOM   4333  O   THR A 545     170.511 206.506 220.680  1.00  0.68           O
ATOM   4334  CB  THR A 545     167.919 207.284 222.213  1.00  0.68           C
ATOM   4335  OG1 THR A 545     167.204 206.054 222.271  1.00  0.68           O
ATOM   4336  CG2 THR A 545     166.995 208.396 222.755  1.00  0.68           C
ATOM   4337  N   THR A 546     168.831 205.591 219.486  1.00  0.68           N
ATOM   4338  CA  THR A 546     169.551 204.433 218.966  1.00  0.68           C
ATOM   4339  C   THR A 546     170.747 204.755 218.090  1.00  0.68           C
ATOM   4340  O   THR A 546     170.726 205.651 217.253  1.00  0.68           O
ATOM   4341  CB  THR A 546     168.672 203.448 218.194  1.00  0.68           C
ATOM   4342  OG1 THR A 546     167.776 204.120 217.317  1.00  0.68           O
ATOM   4343  CG2 THR A 546     167.811 202.655 219.182  1.00  0.68           C
ATOM   4344  N   ILE A 547     171.845 203.982 218.247  1.00  0.59           N
ATOM   4345  CA  ILE A 547     173.014 204.062 217.376  1.00  0.59           C
ATOM   4346  C   ILE A 547     172.752 203.398 216.035  1.00  0.59           C
ATOM   4347  O   ILE A 547     173.137 203.888 214.975  1.00  0.59           O
ATOM   4348  CB  ILE A 547     174.228 203.411 218.038  1.00  0.59           C
ATOM   4349  CG1 ILE A 547     174.579 204.143 219.355  1.00  0.59           C
ATOM   4350  CG2 ILE A 547     175.441 203.383 217.074  1.00  0.59           C
ATOM   4351  CD1 ILE A 547     175.639 203.396 220.167  1.00  0.59           C
ATOM   4352  N   VAL A 548     172.088 202.227 216.064  1.00  0.63           N
ATOM   4353  CA  VAL A 548     171.748 201.440 214.893  1.00  0.63           C
ATOM   4354  C   VAL A 548     170.852 202.200 213.917  1.00  0.63           C
ATOM   4355  O   VAL A 548     169.811 202.737 214.294  1.00  0.63           O
ATOM   4356  CB  VAL A 548     171.089 200.128 215.320  1.00  0.63           C
ATOM   4357  CG1 VAL A 548     170.664 199.279 214.105  1.00  0.63           C
ATOM   4358  CG2 VAL A 548     172.066 199.330 216.210  1.00  0.63           C
ATOM   4359  N   ALA A 549     171.251 202.236 212.628  1.00  0.46           N
ATOM   4360  CA  ALA A 549     170.464 202.770 211.545  1.00  0.46           C
ATOM   4361  C   ALA A 549     170.353 201.693 210.462  1.00  0.46           C
ATOM   4362  O   ALA A 549     171.355 201.088 210.091  1.00  0.46           O
ATOM   4363  CB  ALA A 549     171.099 204.052 210.975  1.00  0.46           C
ATOM   4364  N   THR A 550     169.165 201.376 209.900  1.00  0.46           N
ATOM   4365  CA  THR A 550     167.825 201.889 210.192  1.00  0.46           C
ATOM   4366  C   THR A 550     167.392 201.669 211.633  1.00  0.46           C
ATOM   4367  O   THR A 550     167.500 200.582 212.194  1.00  0.46           O
ATOM   4368  CB  THR A 550     166.752 201.301 209.280  1.00  0.46           C
ATOM   4369  OG1 THR A 550     167.160 201.392 207.922  1.00  0.46           O
ATOM   4370  CG2 THR A 550     165.425 202.071 209.389  1.00  0.46           C
ATOM   4371  N   SER A 551     166.956 202.765 212.283  1.00  0.60           N
ATOM   4372  CA  SER A 551     166.578 202.839 213.683  1.00  0.60           C
ATOM   4373  C   SER A 551     165.367 202.020 214.060  1.00  0.60           C
ATOM   4374  O   SER A 551     164.501 201.750 213.237  1.00  0.60           O
ATOM   4375  CB  SER A 551     166.321 204.300 214.125  1.00  0.60           C
ATOM   4376  OG  SER A 551     167.419 205.130 213.746  1.00  0.60           O
ATOM   4377  N   ILE A 552     165.254 201.610 215.346  1.00  0.72           N
ATOM   4378  CA  ILE A 552     164.034 201.005 215.870  1.00  0.72           C
ATOM   4379  C   ILE A 552     162.824 201.917 215.674  1.00  0.72           C
ATOM   4380  O   ILE A 552     162.826 203.091 216.049  1.00  0.72           O
ATOM   4381  CB  ILE A 552     164.159 200.649 217.355  1.00  0.72           C
ATOM   4382  CG1 ILE A 552     165.297 199.628 217.588  1.00  0.72           C
ATOM   4383  CG2 ILE A 552     162.821 200.098 217.910  1.00  0.72           C
ATOM   4384  CD1 ILE A 552     165.630 199.421 219.071  1.00  0.72           C
ATOM   4385  N   ILE A 553     161.762 201.373 215.061  1.00  0.79           N
ATOM   4386  CA  ILE A 553     160.540 202.081 214.740  1.00  0.79           C
ATOM   4387  C   ILE A 553     159.402 201.384 215.462  1.00  0.79           C
ATOM   4388  O   ILE A 553     159.365 200.161 215.593  1.00  0.79           O
ATOM   4389  CB  ILE A 553     160.284 202.131 213.231  1.00  0.79           C
ATOM   4390  CG1 ILE A 553     161.417 202.895 212.507  1.00  0.79           C
ATOM   4391  CG2 ILE A 553     158.932 202.795 212.891  1.00  0.79           C
ATOM   4392  CD1 ILE A 553     161.761 202.272 211.155  1.00  0.79           C
ATOM   4393  N   ILE A 554     158.453 202.169 215.999  1.00  0.79           N
ATOM   4394  CA  ILE A 554     157.246 201.674 216.632  1.00  0.79           C
ATOM   4395  C   ILE A 554     156.077 202.180 215.812  1.00  0.79           C
ATOM   4396  O   ILE A 554     155.807 203.377 215.754  1.00  0.79           O
ATOM   4397  CB  ILE A 554     157.121 202.160 218.071  1.00  0.79           C
ATOM   4398  CG1 ILE A 554     158.291 201.640 218.928  1.00  0.79           C
ATOM   4399  CG2 ILE A 554     155.761 201.743 218.678  1.00  0.79           C
ATOM   4400  CD1 ILE A 554     158.667 202.642 220.013  1.00  0.79           C
ATOM   4401  N   THR A 555     155.337 201.283 215.140  1.00  0.80           N
ATOM   4402  CA  THR A 555     154.228 201.673 214.274  1.00  0.80           C
ATOM   4403  C   THR A 555     152.919 201.355 214.950  1.00  0.80           C
ATOM   4404  O   THR A 555     152.622 200.204 215.258  1.00  0.80           O
ATOM   4405  CB  THR A 555     154.232 201.000 212.905  1.00  0.80           C
ATOM   4406  OG1 THR A 555     155.413 201.328 212.190  1.00  0.80           O
ATOM   4407  CG2 THR A 555     153.081 201.513 212.033  1.00  0.80           C
ATOM   4408  N   ALA A 556     152.087 202.384 215.194  1.00  0.81           N
ATOM   4409  CA  ALA A 556     150.764 202.247 215.760  1.00  0.81           C
ATOM   4410  C   ALA A 556     149.715 202.086 214.670  1.00  0.81           C
ATOM   4411  O   ALA A 556     149.709 202.813 213.671  1.00  0.81           O
ATOM   4412  CB  ALA A 556     150.442 203.494 216.606  1.00  0.81           C
ATOM   4413  N   ILE A 557     148.799 201.113 214.839  1.00  0.76           N
ATOM   4414  CA  ILE A 557     147.742 200.821 213.880  1.00  0.76           C
ATOM   4415  C   ILE A 557     146.439 200.464 214.619  1.00  0.76           C
ATOM   4416  O   ILE A 557     146.466 199.799 215.660  1.00  0.76           O
ATOM   4417  CB  ILE A 557     148.098 199.692 212.902  1.00  0.76           C
ATOM   4418  CG1 ILE A 557     148.714 198.501 213.650  1.00  0.76           C
ATOM   4419  CG2 ILE A 557     149.068 200.203 211.822  1.00  0.76           C
ATOM   4420  CD1 ILE A 557     148.925 197.250 212.795  1.00  0.76           C
ATOM   4421  N   PRO A 558     145.260 200.897 214.161  1.00  0.78           N
ATOM   4422  CA  PRO A 558     143.984 200.507 214.751  1.00  0.78           C
ATOM   4423  C   PRO A 558     143.548 199.131 214.265  1.00  0.78           C
ATOM   4424  O   PRO A 558     143.869 198.740 213.147  1.00  0.78           O
ATOM   4425  CB  PRO A 558     143.024 201.605 214.266  1.00  0.78           C
ATOM   4426  CG  PRO A 558     143.577 202.014 212.899  1.00  0.78           C
ATOM   4427  CD  PRO A 558     145.088 201.858 213.067  1.00  0.78           C
ATOM   4428  N   LEU A 559     142.814 198.372 215.103  1.00  0.70           N
ATOM   4429  CA  LEU A 559     142.405 196.999 214.840  1.00  0.70           C
ATOM   4430  C   LEU A 559     141.592 196.750 213.575  1.00  0.70           C
ATOM   4431  O   LEU A 559     141.900 195.847 212.805  1.00  0.70           O
ATOM   4432  CB  LEU A 559     141.582 196.534 216.066  1.00  0.70           C
ATOM   4433  CG  LEU A 559     140.838 195.186 215.967  1.00  0.70           C
ATOM   4434  CD1 LEU A 559     141.702 194.034 215.445  1.00  0.70           C
ATOM   4435  CD2 LEU A 559     140.188 194.855 217.321  1.00  0.70           C
ATOM   4436  N   ASN A 560     140.564 197.568 213.292  1.00  0.65           N
ATOM   4437  CA  ASN A 560     139.610 197.226 212.246  1.00  0.65           C
ATOM   4438  C   ASN A 560     140.071 197.702 210.876  1.00  0.65           C
ATOM   4439  O   ASN A 560     139.368 197.550 209.880  1.00  0.65           O
ATOM   4440  CB  ASN A 560     138.250 197.927 212.504  1.00  0.65           C
ATOM   4441  CG  ASN A 560     137.593 197.462 213.795  1.00  0.65           C
ATOM   4442  OD1 ASN A 560     137.876 196.428 214.388  1.00  0.65           O
ATOM   4443  ND2 ASN A 560     136.638 198.290 214.284  1.00  0.65           N
ATOM   4444  N   SER A 561     141.271 198.300 210.788  1.00  0.69           N
ATOM   4445  CA  SER A 561     141.805 198.771 209.524  1.00  0.69           C
ATOM   4446  C   SER A 561     142.663 197.695 208.902  1.00  0.69           C
ATOM   4447  O   SER A 561     143.592 197.175 209.518  1.00  0.69           O
ATOM   4448  CB  SER A 561     142.654 200.053 209.674  1.00  0.69           C
ATOM   4449  OG  SER A 561     142.888 200.670 208.407  1.00  0.69           O
ATOM   4450  N   THR A 562     142.352 197.319 207.649  1.00  0.68           N
ATOM   4451  CA  THR A 562     143.077 196.308 206.894  1.00  0.68           C
ATOM   4452  C   THR A 562     144.545 196.636 206.719  1.00  0.68           C
ATOM   4453  O   THR A 562     144.928 197.731 206.313  1.00  0.68           O
ATOM   4454  CB  THR A 562     142.478 196.093 205.506  1.00  0.68           C
ATOM   4455  OG1 THR A 562     141.117 195.709 205.624  1.00  0.68           O
ATOM   4456  CG2 THR A 562     143.182 194.973 204.724  1.00  0.68           C
ATOM   4457  N   CYS A 563     145.412 195.649 207.011  1.00  0.73           N
ATOM   4458  CA  CYS A 563     146.849 195.728 206.840  1.00  0.73           C
ATOM   4459  C   CYS A 563     147.280 196.054 205.410  1.00  0.73           C
ATOM   4460  O   CYS A 563     146.841 195.415 204.456  1.00  0.73           O
ATOM   4461  CB  CYS A 563     147.435 194.347 207.241  1.00  0.73           C
ATOM   4462  SG  CYS A 563     149.237 194.255 207.456  1.00  0.73           S
ATOM   4463  N   VAL A 564     148.212 197.017 205.242  1.00  0.70           N
ATOM   4464  CA  VAL A 564     148.873 197.252 203.967  1.00  0.70           C
ATOM   4465  C   VAL A 564     150.329 197.641 204.201  1.00  0.70           C
ATOM   4466  O   VAL A 564     150.666 198.428 205.088  1.00  0.70           O
ATOM   4467  CB  VAL A 564     148.125 198.244 203.079  1.00  0.70           C
ATOM   4468  CG1 VAL A 564     147.980 199.621 203.750  1.00  0.70           C
ATOM   4469  CG2 VAL A 564     148.785 198.365 201.688  1.00  0.70           C
ATOM   4470  N   SER A 565     151.250 197.024 203.429  1.00  0.69           N
ATOM   4471  CA  SER A 565     152.683 197.302 203.452  1.00  0.69           C
ATOM   4472  C   SER A 565     153.045 198.696 202.949  1.00  0.69           C
ATOM   4473  O   SER A 565     152.412 199.227 202.035  1.00  0.69           O
ATOM   4474  CB  SER A 565     153.484 196.249 202.634  1.00  0.69           C
ATOM   4475  OG  SER A 565     154.885 196.327 202.890  1.00  0.69           O
ATOM   4476  N   THR A 566     154.089 199.328 203.518  1.00  0.64           N
ATOM   4477  CA  THR A 566     154.596 200.613 203.037  1.00  0.64           C
ATOM   4478  C   THR A 566     155.678 200.440 201.988  1.00  0.64           C
ATOM   4479  O   THR A 566     156.637 199.698 202.152  1.00  0.64           O
ATOM   4480  CB  THR A 566     155.126 201.575 204.107  1.00  0.64           C
ATOM   4481  OG1 THR A 566     155.660 200.901 205.239  1.00  0.64           O
ATOM   4482  CG2 THR A 566     153.964 202.435 204.618  1.00  0.64           C
ATOM   4483  N   ASN A 567     155.549 201.173 200.861  1.00  0.57           N
ATOM   4484  CA  ASN A 567     156.554 201.190 199.805  1.00  0.57           C
ATOM   4485  C   ASN A 567     156.893 202.638 199.480  1.00  0.57           C
ATOM   4486  O   ASN A 567     158.040 203.073 199.535  1.00  0.57           O
ATOM   4487  CB  ASN A 567     156.026 200.524 198.500  1.00  0.57           C
ATOM   4488  CG  ASN A 567     155.917 199.011 198.661  1.00  0.57           C
ATOM   4489  OD1 ASN A 567     156.839 198.326 199.094  1.00  0.57           O
ATOM   4490  ND2 ASN A 567     154.765 198.438 198.239  1.00  0.57           N
ATOM   4491  N   TYR A 568     155.870 203.451 199.151  1.00  0.56           N
ATOM   4492  CA  TYR A 568     156.054 204.849 198.812  1.00  0.56           C
ATOM   4493  C   TYR A 568     155.968 205.725 200.056  1.00  0.56           C
ATOM   4494  O   TYR A 568     154.886 206.107 200.496  1.00  0.56           O
ATOM   4495  CB  TYR A 568     155.005 205.324 197.771  1.00  0.56           C
ATOM   4496  CG  TYR A 568     155.194 204.620 196.452  1.00  0.56           C
ATOM   4497  CD1 TYR A 568     154.462 203.459 196.143  1.00  0.56           C
ATOM   4498  CD2 TYR A 568     156.094 205.127 195.499  1.00  0.56           C
ATOM   4499  CE1 TYR A 568     154.636 202.813 194.910  1.00  0.56           C
ATOM   4500  CE2 TYR A 568     156.262 204.487 194.260  1.00  0.56           C
ATOM   4501  CZ  TYR A 568     155.534 203.329 193.970  1.00  0.56           C
ATOM   4502  OH  TYR A 568     155.694 202.676 192.733  1.00  0.56           O
ATOM   4503  N   LYS A 569     157.142 206.085 200.620  1.00  0.58           N
ATOM   4504  CA  LYS A 569     157.288 206.880 201.833  1.00  0.58           C
ATOM   4505  C   LYS A 569     156.649 206.283 203.101  1.00  0.58           C
ATOM   4506  O   LYS A 569     156.327 205.099 203.189  1.00  0.58           O
ATOM   4507  CB  LYS A 569     156.856 208.362 201.617  1.00  0.58           C
ATOM   4508  CG  LYS A 569     157.594 209.094 200.480  1.00  0.58           C
ATOM   4509  CD  LYS A 569     157.101 210.547 200.345  1.00  0.58           C
ATOM   4510  CE  LYS A 569     157.831 211.351 199.267  1.00  0.58           C
ATOM   4511  NZ  LYS A 569     157.272 212.721 199.193  1.00  0.58           N
ATOM   4512  N   TYR A 570     156.536 207.108 204.160  1.00  0.56           N
ATOM   4513  CA  TYR A 570     156.113 206.713 205.482  1.00  0.56           C
ATOM   4514  C   TYR A 570     155.667 207.972 206.212  1.00  0.56           C
ATOM   4515  O   TYR A 570     155.817 209.078 205.694  1.00  0.56           O
ATOM   4516  CB  TYR A 570     157.230 205.953 206.264  1.00  0.56           C
ATOM   4517  CG  TYR A 570     158.483 206.772 206.469  1.00  0.56           C
ATOM   4518  CD1 TYR A 570     158.599 207.606 207.593  1.00  0.56           C
ATOM   4519  CD2 TYR A 570     159.556 206.705 205.563  1.00  0.56           C
ATOM   4520  CE1 TYR A 570     159.754 208.365 207.807  1.00  0.56           C
ATOM   4521  CE2 TYR A 570     160.723 207.453 205.781  1.00  0.56           C
ATOM   4522  CZ  TYR A 570     160.821 208.276 206.911  1.00  0.56           C
ATOM   4523  OH  TYR A 570     162.000 208.997 207.177  1.00  0.56           O
ATOM   4524  N   ALA A 571     155.112 207.839 207.433  1.00  0.66           N
ATOM   4525  CA  ALA A 571     154.772 208.971 208.273  1.00  0.66           C
ATOM   4526  C   ALA A 571     155.566 208.904 209.566  1.00  0.66           C
ATOM   4527  O   ALA A 571     155.344 208.018 210.385  1.00  0.66           O
ATOM   4528  CB  ALA A 571     153.267 208.943 208.607  1.00  0.66           C
ATOM   4529  N   GLY A 572     156.520 209.841 209.773  1.00  0.69           N
ATOM   4530  CA  GLY A 572     157.316 209.908 210.996  1.00  0.69           C
ATOM   4531  C   GLY A 572     156.665 210.785 212.029  1.00  0.69           C
ATOM   4532  O   GLY A 572     156.012 211.769 211.695  1.00  0.69           O
ATOM   4533  N   GLN A 573     156.831 210.447 213.317  1.00  0.71           N
ATOM   4534  CA  GLN A 573     156.144 211.114 214.405  1.00  0.71           C
ATOM   4535  C   GLN A 573     157.026 211.206 215.628  1.00  0.71           C
ATOM   4536  O   GLN A 573     157.955 210.420 215.803  1.00  0.71           O
ATOM   4537  CB  GLN A 573     154.883 210.320 214.820  1.00  0.71           C
ATOM   4538  CG  GLN A 573     153.768 210.310 213.757  1.00  0.71           C
ATOM   4539  CD  GLN A 573     153.166 211.696 213.542  1.00  0.71           C
ATOM   4540  OE1 GLN A 573     153.153 212.556 214.422  1.00  0.71           O
ATOM   4541  NE2 GLN A 573     152.608 211.918 212.330  1.00  0.71           N
ATOM   4542  N   ASP A 574     156.728 212.188 216.502  1.00  0.70           N
ATOM   4543  CA  ASP A 574     157.432 212.400 217.746  1.00  0.70           C
ATOM   4544  C   ASP A 574     156.816 211.562 218.865  1.00  0.70           C
ATOM   4545  O   ASP A 574     155.649 211.168 218.821  1.00  0.70           O
ATOM   4546  CB  ASP A 574     157.424 213.911 218.095  1.00  0.70           C
ATOM   4547  CG  ASP A 574     158.467 214.275 219.142  1.00  0.70           C
ATOM   4548  OD1 ASP A 574     159.303 213.398 219.483  1.00  0.70           O
ATOM   4549  OD2 ASP A 574     158.425 215.440 219.608  1.00  0.70           O
ATOM   4550  N   LEU A 575     157.608 211.259 219.902  1.00  0.73           N
ATOM   4551  CA  LEU A 575     157.248 210.350 220.964  1.00  0.73           C
ATOM   4552  C   LEU A 575     157.149 211.144 222.254  1.00  0.73           C
ATOM   4553  O   LEU A 575     158.119 211.689 222.774  1.00  0.73           O
ATOM   4554  CB  LEU A 575     158.268 209.181 221.018  1.00  0.73           C
ATOM   4555  CG  LEU A 575     157.943 208.035 221.993  1.00  0.73           C
ATOM   4556  CD1 LEU A 575     158.668 206.737 221.610  1.00  0.73           C
ATOM   4557  CD2 LEU A 575     158.350 208.387 223.415  1.00  0.73           C
ATOM   4558  N   LEU A 576     155.924 211.248 222.806  1.00  0.73           N
ATOM   4559  CA  LEU A 576     155.624 212.109 223.933  1.00  0.73           C
ATOM   4560  C   LEU A 576     156.312 211.721 225.239  1.00  0.73           C
ATOM   4561  O   LEU A 576     156.167 210.614 225.753  1.00  0.73           O
ATOM   4562  CB  LEU A 576     154.096 212.168 224.179  1.00  0.73           C
ATOM   4563  CG  LEU A 576     153.263 212.761 223.024  1.00  0.73           C
ATOM   4564  CD1 LEU A 576     151.767 212.560 223.310  1.00  0.73           C
ATOM   4565  CD2 LEU A 576     153.560 214.249 222.793  1.00  0.73           C
ATOM   4566  N   VAL A 577     157.064 212.656 225.845  1.00  0.72           N
ATOM   4567  CA  VAL A 577     157.726 212.420 227.117  1.00  0.72           C
ATOM   4568  C   VAL A 577     156.786 212.690 228.277  1.00  0.72           C
ATOM   4569  O   VAL A 577     156.263 213.793 228.440  1.00  0.72           O
ATOM   4570  CB  VAL A 577     159.012 213.225 227.270  1.00  0.72           C
ATOM   4571  CG1 VAL A 577     159.740 212.819 228.568  1.00  0.72           C
ATOM   4572  CG2 VAL A 577     159.926 212.951 226.058  1.00  0.72           C
ATOM   4573  N   LEU A 578     156.525 211.663 229.114  1.00  0.66           N
ATOM   4574  CA  LEU A 578     155.724 211.804 230.314  1.00  0.66           C
ATOM   4575  C   LEU A 578     156.364 212.694 231.372  1.00  0.66           C
ATOM   4576  O   LEU A 578     157.579 212.805 231.499  1.00  0.66           O
ATOM   4577  CB  LEU A 578     155.372 210.438 230.949  1.00  0.66           C
ATOM   4578  CG  LEU A 578     154.452 209.545 230.097  1.00  0.66           C
ATOM   4579  CD1 LEU A 578     154.331 208.151 230.728  1.00  0.66           C
ATOM   4580  CD2 LEU A 578     153.056 210.153 229.911  1.00  0.66           C
ATOM   4581  N   ARG A 579     155.527 213.369 232.176  1.00  0.53           N
ATOM   4582  CA  ARG A 579     155.990 214.175 233.293  1.00  0.53           C
ATOM   4583  C   ARG A 579     155.409 213.645 234.583  1.00  0.53           C
ATOM   4584  O   ARG A 579     156.028 213.678 235.641  1.00  0.53           O
ATOM   4585  CB  ARG A 579     155.516 215.637 233.108  1.00  0.53           C
ATOM   4586  CG  ARG A 579     156.068 216.313 231.836  1.00  0.53           C
ATOM   4587  CD  ARG A 579     157.596 216.426 231.815  1.00  0.53           C
ATOM   4588  NE  ARG A 579     157.948 217.180 230.574  1.00  0.53           N
ATOM   4589  CZ  ARG A 579     159.207 217.441 230.200  1.00  0.53           C
ATOM   4590  NH1 ARG A 579     159.415 218.180 229.112  1.00  0.53           N
ATOM   4591  NH2 ARG A 579     160.252 216.987 230.885  1.00  0.53           N
ATOM   4592  N   ASN A 580     154.191 213.103 234.499  1.00  0.62           N
ATOM   4593  CA  ASN A 580     153.470 212.509 235.587  1.00  0.62           C
ATOM   4594  C   ASN A 580     153.026 211.134 235.134  1.00  0.62           C
ATOM   4595  O   ASN A 580     152.821 210.891 233.947  1.00  0.62           O
ATOM   4596  CB  ASN A 580     152.244 213.392 235.977  1.00  0.62           C
ATOM   4597  CG  ASN A 580     151.311 213.673 234.792  1.00  0.62           C
ATOM   4598  OD1 ASN A 580     151.701 214.220 233.761  1.00  0.62           O
ATOM   4599  ND2 ASN A 580     150.024 213.281 234.930  1.00  0.62           N
ATOM   4600  N   ILE A 581     152.838 210.201 236.078  1.00  0.55           N
ATOM   4601  CA  ILE A 581     152.155 208.955 235.796  1.00  0.55           C
ATOM   4602  C   ILE A 581     150.961 208.947 236.716  1.00  0.55           C
ATOM   4603  O   ILE A 581     151.092 208.990 237.935  1.00  0.55           O
ATOM   4604  CB  ILE A 581     153.042 207.723 235.978  1.00  0.55           C
ATOM   4605  CG1 ILE A 581     154.105 207.710 234.851  1.00  0.55           C
ATOM   4606  CG2 ILE A 581     152.200 206.424 235.966  1.00  0.55           C
ATOM   4607  CD1 ILE A 581     155.141 206.589 234.963  1.00  0.55           C
ATOM   4608  N   SER A 582     149.745 208.927 236.140  1.00  0.58           N
ATOM   4609  CA  SER A 582     148.531 208.725 236.907  1.00  0.58           C
ATOM   4610  C   SER A 582     147.895 207.484 236.351  1.00  0.58           C
ATOM   4611  O   SER A 582     147.725 207.340 235.146  1.00  0.58           O
ATOM   4612  CB  SER A 582     147.497 209.880 236.839  1.00  0.58           C
ATOM   4613  OG  SER A 582     146.379 209.585 237.683  1.00  0.58           O
ATOM   4614  N   SER A 583     147.546 206.537 237.230  1.00  0.59           N
ATOM   4615  CA  SER A 583     146.952 205.274 236.836  1.00  0.59           C
ATOM   4616  C   SER A 583     145.447 205.301 236.990  1.00  0.59           C
ATOM   4617  O   SER A 583     144.759 204.307 236.746  1.00  0.59           O
ATOM   4618  CB  SER A 583     147.541 204.120 237.685  1.00  0.59           C
ATOM   4619  OG  SER A 583     147.411 204.374 239.087  1.00  0.59           O
ATOM   4620  N   GLN A 584     144.889 206.468 237.370  1.00  0.58           N
ATOM   4621  CA  GLN A 584     143.470 206.685 237.555  1.00  0.58           C
ATOM   4622  C   GLN A 584     142.641 206.429 236.301  1.00  0.58           C
ATOM   4623  O   GLN A 584     143.076 206.651 235.173  1.00  0.58           O
ATOM   4624  CB  GLN A 584     143.199 208.113 238.085  1.00  0.58           C
ATOM   4625  CG  GLN A 584     143.839 208.393 239.466  1.00  0.58           C
ATOM   4626  CD  GLN A 584     143.622 209.850 239.877  1.00  0.58           C
ATOM   4627  OE1 GLN A 584     144.311 210.761 239.412  1.00  0.58           O
ATOM   4628  NE2 GLN A 584     142.633 210.086 240.768  1.00  0.58           N
ATOM   4629  N   THR A 585     141.424 205.871 236.489  1.00  0.59           N
ATOM   4630  CA  THR A 585     140.436 205.636 235.425  1.00  0.59           C
ATOM   4631  C   THR A 585     140.880 204.543 234.453  1.00  0.59           C
ATOM   4632  O   THR A 585     140.319 204.318 233.385  1.00  0.59           O
ATOM   4633  CB  THR A 585     139.971 206.924 234.737  1.00  0.59           C
ATOM   4634  OG1 THR A 585     139.702 207.918 235.720  1.00  0.59           O
ATOM   4635  CG2 THR A 585     138.651 206.736 233.977  1.00  0.59           C
ATOM   4636  N   CYS A 586     141.912 203.771 234.853  1.00  0.68           N
ATOM   4637  CA  CYS A 586     142.492 202.661 234.115  1.00  0.68           C
ATOM   4638  C   CYS A 586     143.152 203.084 232.803  1.00  0.68           C
ATOM   4639  O   CYS A 586     143.134 202.356 231.806  1.00  0.68           O
ATOM   4640  CB  CYS A 586     141.475 201.496 233.910  1.00  0.68           C
ATOM   4641  SG  CYS A 586     142.077 199.827 234.351  1.00  0.68           S
ATOM   4642  N   GLU A 587     143.798 204.270 232.795  1.00  0.64           N
ATOM   4643  CA  GLU A 587     144.486 204.843 231.643  1.00  0.64           C
ATOM   4644  C   GLU A 587     145.648 203.991 231.136  1.00  0.64           C
ATOM   4645  O   GLU A 587     145.795 203.688 229.953  1.00  0.64           O
ATOM   4646  CB  GLU A 587     145.000 206.257 232.021  1.00  0.64           C
ATOM   4647  CG  GLU A 587     145.746 207.025 230.898  1.00  0.64           C
ATOM   4648  CD  GLU A 587     144.897 207.358 229.668  1.00  0.64           C
ATOM   4649  OE1 GLU A 587     143.704 206.970 229.603  1.00  0.64           O
ATOM   4650  OE2 GLU A 587     145.460 208.018 228.757  1.00  0.64           O
ATOM   4651  N   PHE A 588     146.460 203.476 232.079  1.00  0.70           N
ATOM   4652  CA  PHE A 588     147.646 202.686 231.798  1.00  0.70           C
ATOM   4653  C   PHE A 588     147.291 201.204 231.709  1.00  0.70           C
ATOM   4654  O   PHE A 588     148.151 200.341 231.563  1.00  0.70           O
ATOM   4655  CB  PHE A 588     148.712 202.899 232.914  1.00  0.70           C
ATOM   4656  CG  PHE A 588     149.484 204.189 232.730  1.00  0.70           C
ATOM   4657  CD1 PHE A 588     148.881 205.456 232.828  1.00  0.70           C
ATOM   4658  CD2 PHE A 588     150.861 204.134 232.459  1.00  0.70           C
ATOM   4659  CE1 PHE A 588     149.620 206.627 232.609  1.00  0.70           C
ATOM   4660  CE2 PHE A 588     151.610 205.299 232.245  1.00  0.70           C
ATOM   4661  CZ  PHE A 588     150.985 206.548 232.309  1.00  0.70           C
ATOM   4662  N   CYS A 589     145.989 200.870 231.746  1.00  0.73           N
ATOM   4663  CA  CYS A 589     145.507 199.512 231.586  1.00  0.73           C
ATOM   4664  C   CYS A 589     145.393 199.132 230.125  1.00  0.73           C
ATOM   4665  O   CYS A 589     144.876 199.895 229.311  1.00  0.73           O
ATOM   4666  CB  CYS A 589     144.101 199.342 232.195  1.00  0.73           C
ATOM   4667  SG  CYS A 589     144.057 199.814 233.934  1.00  0.73           S
ATOM   4668  N   GLN A 590     145.838 197.919 229.770  1.00  0.72           N
ATOM   4669  CA  GLN A 590     145.955 197.424 228.415  1.00  0.72           C
ATOM   4670  C   GLN A 590     147.042 198.118 227.617  1.00  0.72           C
ATOM   4671  O   GLN A 590     146.823 198.614 226.515  1.00  0.72           O
ATOM   4672  CB  GLN A 590     144.621 197.291 227.646  1.00  0.72           C
ATOM   4673  CG  GLN A 590     143.553 196.602 228.518  1.00  0.72           C
ATOM   4674  CD  GLN A 590     142.360 196.141 227.699  1.00  0.72           C
ATOM   4675  OE1 GLN A 590     141.363 196.841 227.544  1.00  0.72           O
ATOM   4676  NE2 GLN A 590     142.455 194.895 227.178  1.00  0.72           N
ATOM   4677  N   SER A 591     148.253 198.168 228.192  1.00  0.78           N
ATOM   4678  CA  SER A 591     149.384 198.894 227.640  1.00  0.78           C
ATOM   4679  C   SER A 591     150.622 198.019 227.640  1.00  0.78           C
ATOM   4680  O   SER A 591     150.643 196.974 228.278  1.00  0.78           O
ATOM   4681  CB  SER A 591     149.656 200.208 228.420  1.00  0.78           C
ATOM   4682  OG  SER A 591     150.139 200.002 229.747  1.00  0.78           O
ATOM   4683  N   VAL A 592     151.691 198.379 226.906  1.00  0.79           N
ATOM   4684  CA  VAL A 592     152.926 197.594 226.914  1.00  0.79           C
ATOM   4685  C   VAL A 592     154.084 198.479 227.339  1.00  0.79           C
ATOM   4686  O   VAL A 592     154.265 199.584 226.836  1.00  0.79           O
ATOM   4687  CB  VAL A 592     153.200 196.816 225.609  1.00  0.79           C
ATOM   4688  CG1 VAL A 592     154.711 196.638 225.351  1.00  0.79           C
ATOM   4689  CG2 VAL A 592     152.555 195.414 225.704  1.00  0.79           C
ATOM   4690  N   VAL A 593     154.917 197.986 228.277  1.00  0.81           N
ATOM   4691  CA  VAL A 593     156.193 198.571 228.643  1.00  0.81           C
ATOM   4692  C   VAL A 593     157.249 197.970 227.746  1.00  0.81           C
ATOM   4693  O   VAL A 593     157.378 196.754 227.613  1.00  0.81           O
ATOM   4694  CB  VAL A 593     156.542 198.404 230.118  1.00  0.81           C
ATOM   4695  CG1 VAL A 593     157.923 199.018 230.429  1.00  0.81           C
ATOM   4696  CG2 VAL A 593     155.441 199.141 230.890  1.00  0.81           C
ATOM   4697  N   MET A 594     158.006 198.839 227.068  1.00  0.81           N
ATOM   4698  CA  MET A 594     159.016 198.466 226.118  1.00  0.81           C
ATOM   4699  C   MET A 594     160.351 198.907 226.665  1.00  0.81           C
ATOM   4700  O   MET A 594     160.612 200.099 226.793  1.00  0.81           O
ATOM   4701  CB  MET A 594     158.761 199.173 224.763  1.00  0.81           C
ATOM   4702  CG  MET A 594     159.865 198.970 223.719  1.00  0.81           C
ATOM   4703  SD  MET A 594     159.500 199.818 222.169  1.00  0.81           S
ATOM   4704  CE  MET A 594     161.013 199.267 221.341  1.00  0.81           C
ATOM   4705  N   GLU A 595     161.235 197.950 226.984  1.00  0.79           N
ATOM   4706  CA  GLU A 595     162.599 198.212 227.388  1.00  0.79           C
ATOM   4707  C   GLU A 595     163.507 198.031 226.186  1.00  0.79           C
ATOM   4708  O   GLU A 595     163.449 197.016 225.488  1.00  0.79           O
ATOM   4709  CB  GLU A 595     163.041 197.241 228.504  1.00  0.79           C
ATOM   4710  CG  GLU A 595     164.455 197.527 229.057  1.00  0.79           C
ATOM   4711  CD  GLU A 595     164.850 196.525 230.135  1.00  0.79           C
ATOM   4712  OE1 GLU A 595     165.778 195.722 229.890  1.00  0.79           O
ATOM   4713  OE2 GLU A 595     164.229 196.556 231.222  1.00  0.79           O
ATOM   4714  N   TYR A 596     164.367 199.018 225.885  1.00  0.78           N
ATOM   4715  CA  TYR A 596     165.290 198.913 224.775  1.00  0.78           C
ATOM   4716  C   TYR A 596     166.635 199.520 225.127  1.00  0.78           C
ATOM   4717  O   TYR A 596     166.754 200.275 226.087  1.00  0.78           O
ATOM   4718  CB  TYR A 596     164.700 199.488 223.447  1.00  0.78           C
ATOM   4719  CG  TYR A 596     164.664 200.992 223.400  1.00  0.78           C
ATOM   4720  CD1 TYR A 596     163.597 201.728 223.942  1.00  0.78           C
ATOM   4721  CD2 TYR A 596     165.750 201.680 222.832  1.00  0.78           C
ATOM   4722  CE1 TYR A 596     163.625 203.131 223.908  1.00  0.78           C
ATOM   4723  CE2 TYR A 596     165.790 203.076 222.832  1.00  0.78           C
ATOM   4724  CZ  TYR A 596     164.721 203.803 223.357  1.00  0.78           C
ATOM   4725  OH  TYR A 596     164.743 205.209 223.343  1.00  0.78           O
ATOM   4726  N   ASP A 597     167.659 199.173 224.331  1.00  0.75           N
ATOM   4727  CA  ASP A 597     169.015 199.641 224.443  1.00  0.75           C
ATOM   4728  C   ASP A 597     169.388 200.390 223.154  1.00  0.75           C
ATOM   4729  O   ASP A 597     168.991 200.003 222.051  1.00  0.75           O
ATOM   4730  CB  ASP A 597     169.935 198.424 224.731  1.00  0.75           C
ATOM   4731  CG  ASP A 597     171.346 198.840 225.106  1.00  0.75           C
ATOM   4732  OD1 ASP A 597     172.013 199.455 224.240  1.00  0.75           O
ATOM   4733  OD2 ASP A 597     171.788 198.541 226.238  1.00  0.75           O
ATOM   4734  N   ASP A 598     170.133 201.513 223.259  1.00  0.70           N
ATOM   4735  CA  ASP A 598     170.646 202.239 222.104  1.00  0.70           C
ATOM   4736  C   ASP A 598     171.704 201.485 221.300  1.00  0.70           C
ATOM   4737  O   ASP A 598     171.824 201.666 220.084  1.00  0.70           O
ATOM   4738  CB  ASP A 598     171.328 203.585 222.442  1.00  0.70           C
ATOM   4739  CG  ASP A 598     170.478 204.542 223.253  1.00  0.70           C
ATOM   4740  OD1 ASP A 598     169.234 204.536 223.136  1.00  0.70           O
ATOM   4741  OD2 ASP A 598     171.109 205.387 223.947  1.00  0.70           O
ATOM   4742  N   ILE A 599     172.559 200.715 221.998  1.00  0.64           N
ATOM   4743  CA  ILE A 599     173.696 200.001 221.453  1.00  0.64           C
ATOM   4744  C   ILE A 599     173.218 198.697 220.851  1.00  0.64           C
ATOM   4745  O   ILE A 599     173.520 198.409 219.693  1.00  0.64           O
ATOM   4746  CB  ILE A 599     174.768 199.771 222.534  1.00  0.64           C
ATOM   4747  CG1 ILE A 599     175.438 201.111 222.941  1.00  0.64           C
ATOM   4748  CG2 ILE A 599     175.818 198.726 222.080  1.00  0.64           C
ATOM   4749  CD1 ILE A 599     176.271 201.016 224.224  1.00  0.64           C
ATOM   4750  N   ASP A 600     172.411 197.919 221.606  1.00  0.71           N
ATOM   4751  CA  ASP A 600     171.898 196.643 221.138  1.00  0.71           C
ATOM   4752  C   ASP A 600     170.571 196.844 220.396  1.00  0.71           C
ATOM   4753  O   ASP A 600     170.513 197.239 219.232  1.00  0.71           O
ATOM   4754  CB  ASP A 600     171.728 195.620 222.312  1.00  0.71           C
ATOM   4755  CG  ASP A 600     172.988 194.803 222.587  1.00  0.71           C
ATOM   4756  OD1 ASP A 600     174.034 195.032 221.934  1.00  0.71           O
ATOM   4757  OD2 ASP A 600     172.866 193.857 223.412  1.00  0.71           O
ATOM   4758  N   GLY A 601     169.436 196.541 221.055  1.00  0.78           N
ATOM   4759  CA  GLY A 601     168.129 196.629 220.430  1.00  0.78           C
ATOM   4760  C   GLY A 601     167.031 196.599 221.462  1.00  0.78           C
ATOM   4761  O   GLY A 601     167.208 197.159 222.538  1.00  0.78           O
ATOM   4762  N   PRO A 602     165.875 195.979 221.261  1.00  0.79           N
ATOM   4763  CA  PRO A 602     164.918 195.777 222.342  1.00  0.79           C
ATOM   4764  C   PRO A 602     165.417 194.731 223.326  1.00  0.79           C
ATOM   4765  O   PRO A 602     166.041 193.756 222.919  1.00  0.79           O
ATOM   4766  CB  PRO A 602     163.654 195.326 221.611  1.00  0.79           C
ATOM   4767  CG  PRO A 602     164.182 194.581 220.382  1.00  0.79           C
ATOM   4768  CD  PRO A 602     165.430 195.377 220.002  1.00  0.79           C
ATOM   4769  N   LEU A 603     165.179 194.938 224.631  1.00  0.79           N
ATOM   4770  CA  LEU A 603     165.579 194.002 225.664  1.00  0.79           C
ATOM   4771  C   LEU A 603     164.369 193.218 226.146  1.00  0.79           C
ATOM   4772  O   LEU A 603     164.382 191.989 226.228  1.00  0.79           O
ATOM   4773  CB  LEU A 603     166.237 194.765 226.836  1.00  0.79           C
ATOM   4774  CG  LEU A 603     167.524 195.534 226.458  1.00  0.79           C
ATOM   4775  CD1 LEU A 603     168.055 196.309 227.673  1.00  0.79           C
ATOM   4776  CD2 LEU A 603     168.626 194.614 225.911  1.00  0.79           C
ATOM   4777  N   GLN A 604     163.248 193.909 226.431  1.00  0.78           N
ATOM   4778  CA  GLN A 604     162.051 193.247 226.901  1.00  0.78           C
ATOM   4779  C   GLN A 604     160.784 194.014 226.556  1.00  0.78           C
ATOM   4780  O   GLN A 604     160.760 195.241 226.524  1.00  0.78           O
ATOM   4781  CB  GLN A 604     162.128 193.035 228.431  1.00  0.78           C
ATOM   4782  CG  GLN A 604     161.004 192.132 228.981  1.00  0.78           C
ATOM   4783  CD  GLN A 604     161.133 191.908 230.479  1.00  0.78           C
ATOM   4784  OE1 GLN A 604     162.072 192.319 231.149  1.00  0.78           O
ATOM   4785  NE2 GLN A 604     160.158 191.173 231.056  1.00  0.78           N
ATOM   4786  N   TYR A 605     159.669 193.292 226.306  1.00  0.79           N
ATOM   4787  CA  TYR A 605     158.348 193.882 226.181  1.00  0.79           C
ATOM   4788  C   TYR A 605     157.420 193.205 227.171  1.00  0.79           C
ATOM   4789  O   TYR A 605     157.410 191.980 227.278  1.00  0.79           O
ATOM   4790  CB  TYR A 605     157.706 193.710 224.791  1.00  0.79           C
ATOM   4791  CG  TYR A 605     158.642 194.064 223.672  1.00  0.79           C
ATOM   4792  CD1 TYR A 605     158.747 193.138 222.635  1.00  0.79           C
ATOM   4793  CD2 TYR A 605     159.391 195.253 223.591  1.00  0.79           C
ATOM   4794  CE1 TYR A 605     159.556 193.377 221.528  1.00  0.79           C
ATOM   4795  CE2 TYR A 605     160.172 195.516 222.451  1.00  0.79           C
ATOM   4796  CZ  TYR A 605     160.223 194.588 221.409  1.00  0.79           C
ATOM   4797  OH  TYR A 605     160.913 194.873 220.224  1.00  0.79           O
ATOM   4798  N   ILE A 606     156.636 193.990 227.930  1.00  0.78           N
ATOM   4799  CA  ILE A 606     155.780 193.484 228.996  1.00  0.78           C
ATOM   4800  C   ILE A 606     154.424 194.152 228.910  1.00  0.78           C
ATOM   4801  O   ILE A 606     154.328 195.369 228.817  1.00  0.78           O
ATOM   4802  CB  ILE A 606     156.336 193.793 230.388  1.00  0.78           C
ATOM   4803  CG1 ILE A 606     157.775 193.293 230.594  1.00  0.78           C
ATOM   4804  CG2 ILE A 606     155.429 193.185 231.480  1.00  0.78           C
ATOM   4805  CD1 ILE A 606     158.553 194.176 231.570  1.00  0.78           C
ATOM   4806  N   TYR A 607     153.326 193.375 228.934  1.00  0.78           N
ATOM   4807  CA  TYR A 607     151.968 193.882 229.073  1.00  0.78           C
ATOM   4808  C   TYR A 607     151.680 194.438 230.449  1.00  0.78           C
ATOM   4809  O   TYR A 607     152.226 194.022 231.463  1.00  0.78           O
ATOM   4810  CB  TYR A 607     150.946 192.762 228.768  1.00  0.78           C
ATOM   4811  CG  TYR A 607     149.468 193.079 228.726  1.00  0.78           C
ATOM   4812  CD1 TYR A 607     148.939 194.221 228.107  1.00  0.78           C
ATOM   4813  CD2 TYR A 607     148.576 192.096 229.179  1.00  0.78           C
ATOM   4814  CE1 TYR A 607     147.563 194.324 227.848  1.00  0.78           C
ATOM   4815  CE2 TYR A 607     147.203 192.196 228.923  1.00  0.78           C
ATOM   4816  CZ  TYR A 607     146.696 193.296 228.225  1.00  0.78           C
ATOM   4817  OH  TYR A 607     145.342 193.296 227.822  1.00  0.78           O
ATOM   4818  N   ILE A 608     150.770 195.401 230.496  1.00  0.76           N
ATOM   4819  CA  ILE A 608     150.090 195.820 231.681  1.00  0.76           C
ATOM   4820  C   ILE A 608     148.625 195.615 231.360  1.00  0.76           C
ATOM   4821  O   ILE A 608     148.064 196.324 230.526  1.00  0.76           O
ATOM   4822  CB  ILE A 608     150.378 197.289 231.931  1.00  0.76           C
ATOM   4823  CG1 ILE A 608     151.886 197.523 232.183  1.00  0.76           C
ATOM   4824  CG2 ILE A 608     149.502 197.797 233.089  1.00  0.76           C
ATOM   4825  CD1 ILE A 608     152.260 199.005 232.204  1.00  0.76           C
ATOM   4826  N   LYS A 609     147.932 194.637 231.981  1.00  0.73           N
ATOM   4827  CA  LYS A 609     146.496 194.531 231.771  1.00  0.73           C
ATOM   4828  C   LYS A 609     145.742 195.534 232.618  1.00  0.73           C
ATOM   4829  O   LYS A 609     144.967 196.316 232.075  1.00  0.73           O
ATOM   4830  CB  LYS A 609     145.965 193.107 232.035  1.00  0.73           C
ATOM   4831  CG  LYS A 609     144.434 192.959 232.099  1.00  0.73           C
ATOM   4832  CD  LYS A 609     143.734 192.941 230.738  1.00  0.73           C
ATOM   4833  CE  LYS A 609     142.252 192.588 230.907  1.00  0.73           C
ATOM   4834  NZ  LYS A 609     141.540 192.505 229.608  1.00  0.73           N
ATOM   4835  N   ASN A 610     145.984 195.564 233.939  1.00  0.71           N
ATOM   4836  CA  ASN A 610     145.330 196.462 234.867  1.00  0.71           C
ATOM   4837  C   ASN A 610     146.364 197.324 235.587  1.00  0.71           C
ATOM   4838  O   ASN A 610     147.561 197.297 235.311  1.00  0.71           O
ATOM   4839  CB  ASN A 610     144.473 195.712 235.917  1.00  0.71           C
ATOM   4840  CG  ASN A 610     143.597 194.647 235.266  1.00  0.71           C
ATOM   4841  OD1 ASN A 610     142.624 194.951 234.570  1.00  0.71           O
ATOM   4842  ND2 ASN A 610     143.940 193.358 235.492  1.00  0.71           N
ATOM   4843  N   ILE A 611     145.922 198.185 236.523  1.00  0.64           N
ATOM   4844  CA  ILE A 611     146.795 199.120 237.218  1.00  0.64           C
ATOM   4845  C   ILE A 611     147.833 198.475 238.119  1.00  0.64           C
ATOM   4846  O   ILE A 611     148.925 199.006 238.311  1.00  0.64           O
ATOM   4847  CB  ILE A 611     146.015 200.164 238.014  1.00  0.64           C
ATOM   4848  CG1 ILE A 611     145.098 199.549 239.099  1.00  0.64           C
ATOM   4849  CG2 ILE A 611     145.212 201.011 237.011  1.00  0.64           C
ATOM   4850  CD1 ILE A 611     144.373 200.592 239.956  1.00  0.64           C
ATOM   4851  N   ASP A 612     147.514 197.324 238.716  1.00  0.69           N
ATOM   4852  CA  ASP A 612     148.347 196.644 239.674  1.00  0.69           C
ATOM   4853  C   ASP A 612     149.564 195.981 239.027  1.00  0.69           C
ATOM   4854  O   ASP A 612     150.657 195.985 239.583  1.00  0.69           O
ATOM   4855  CB  ASP A 612     147.423 195.768 240.542  1.00  0.69           C
ATOM   4856  CG  ASP A 612     146.441 196.719 241.224  1.00  0.69           C
ATOM   4857  OD1 ASP A 612     145.235 196.628 240.913  1.00  0.69           O
ATOM   4858  OD2 ASP A 612     146.870 197.621 241.996  1.00  0.69           O
ATOM   4859  N   GLU A 613     149.451 195.510 237.775  1.00  0.72           N
ATOM   4860  CA  GLU A 613     150.550 195.141 236.905  1.00  0.72           C
ATOM   4861  C   GLU A 613     151.502 196.293 236.620  1.00  0.72           C
ATOM   4862  O   GLU A 613     152.715 196.123 236.673  1.00  0.72           O
ATOM   4863  CB  GLU A 613     150.025 194.532 235.581  1.00  0.72           C
ATOM   4864  CG  GLU A 613     149.144 193.282 235.834  1.00  0.72           C
ATOM   4865  CD  GLU A 613     147.662 193.604 235.937  1.00  0.72           C
ATOM   4866  OE1 GLU A 613     147.255 194.378 236.832  1.00  0.72           O
ATOM   4867  OE2 GLU A 613     146.911 193.124 235.058  1.00  0.72           O
ATOM   4868  N   LEU A 614     151.001 197.527 236.390  1.00  0.67           N
ATOM   4869  CA  LEU A 614     151.855 198.712 236.336  1.00  0.67           C
ATOM   4870  C   LEU A 614     152.599 198.929 237.651  1.00  0.67           C
ATOM   4871  O   LEU A 614     153.790 199.210 237.654  1.00  0.67           O
ATOM   4872  CB  LEU A 614     151.048 199.990 235.980  1.00  0.67           C
ATOM   4873  CG  LEU A 614     151.856 201.309 235.883  1.00  0.67           C
ATOM   4874  CD1 LEU A 614     152.724 201.392 234.621  1.00  0.67           C
ATOM   4875  CD2 LEU A 614     150.906 202.511 235.960  1.00  0.67           C
ATOM   4876  N   LYS A 615     151.929 198.744 238.806  1.00  0.68           N
ATOM   4877  CA  LYS A 615     152.555 198.800 240.120  1.00  0.68           C
ATOM   4878  C   LYS A 615     153.632 197.734 240.363  1.00  0.68           C
ATOM   4879  O   LYS A 615     154.686 198.023 240.917  1.00  0.68           O
ATOM   4880  CB  LYS A 615     151.500 198.737 241.244  1.00  0.68           C
ATOM   4881  CG  LYS A 615     150.504 199.908 241.239  1.00  0.68           C
ATOM   4882  CD  LYS A 615     149.376 199.615 242.233  1.00  0.68           C
ATOM   4883  CE  LYS A 615     148.204 200.589 242.208  1.00  0.68           C
ATOM   4884  NZ  LYS A 615     147.108 199.996 242.997  1.00  0.68           N
ATOM   4885  N   THR A 616     153.411 196.480 239.910  1.00  0.70           N
ATOM   4886  CA  THR A 616     154.411 195.402 239.893  1.00  0.70           C
ATOM   4887  C   THR A 616     155.622 195.776 239.061  1.00  0.70           C
ATOM   4888  O   THR A 616     156.763 195.513 239.420  1.00  0.70           O
ATOM   4889  CB  THR A 616     153.854 194.087 239.338  1.00  0.70           C
ATOM   4890  OG1 THR A 616     152.734 193.668 240.105  1.00  0.70           O
ATOM   4891  CG2 THR A 616     154.886 192.949 239.408  1.00  0.70           C
ATOM   4892  N   LEU A 617     155.415 196.435 237.908  1.00  0.70           N
ATOM   4893  CA  LEU A 617     156.504 197.026 237.154  1.00  0.70           C
ATOM   4894  C   LEU A 617     157.216 198.180 237.843  1.00  0.70           C
ATOM   4895  O   LEU A 617     158.429 198.309 237.719  1.00  0.70           O
ATOM   4896  CB  LEU A 617     156.042 197.502 235.771  1.00  0.70           C
ATOM   4897  CG  LEU A 617     155.478 196.379 234.893  1.00  0.70           C
ATOM   4898  CD1 LEU A 617     154.937 196.984 233.617  1.00  0.70           C
ATOM   4899  CD2 LEU A 617     156.508 195.343 234.471  1.00  0.70           C
ATOM   4900  N   THR A 618     156.494 199.073 238.551  1.00  0.69           N
ATOM   4901  CA  THR A 618     157.121 200.215 239.213  1.00  0.69           C
ATOM   4902  C   THR A 618     157.877 199.896 240.488  1.00  0.69           C
ATOM   4903  O   THR A 618     158.719 200.693 240.876  1.00  0.69           O
ATOM   4904  CB  THR A 618     156.210 201.411 239.510  1.00  0.69           C
ATOM   4905  OG1 THR A 618     155.085 201.110 240.327  1.00  0.69           O
ATOM   4906  CG2 THR A 618     155.665 201.996 238.201  1.00  0.69           C
ATOM   4907  N   ASP A 619     157.634 198.748 241.164  1.00  0.69           N
ATOM   4908  CA  ASP A 619     158.481 198.233 242.242  1.00  0.69           C
ATOM   4909  C   ASP A 619     159.998 198.254 241.899  1.00  0.69           C
ATOM   4910  O   ASP A 619     160.373 197.825 240.803  1.00  0.69           O
ATOM   4911  CB  ASP A 619     158.002 196.811 242.680  1.00  0.69           C
ATOM   4912  CG  ASP A 619     158.478 196.415 244.075  1.00  0.69           C
ATOM   4913  OD1 ASP A 619     159.713 196.398 244.317  1.00  0.69           O
ATOM   4914  OD2 ASP A 619     157.613 196.125 244.940  1.00  0.69           O
ATOM   4915  N   PRO A 620     160.920 198.732 242.754  1.00  0.69           N
ATOM   4916  CA  PRO A 620     162.347 198.734 242.439  1.00  0.69           C
ATOM   4917  C   PRO A 620     162.950 197.351 242.560  1.00  0.69           C
ATOM   4918  O   PRO A 620     164.050 197.119 242.060  1.00  0.69           O
ATOM   4919  CB  PRO A 620     162.977 199.689 243.472  1.00  0.69           C
ATOM   4920  CG  PRO A 620     161.814 200.553 243.966  1.00  0.69           C
ATOM   4921  CD  PRO A 620     160.612 199.617 243.881  1.00  0.69           C
ATOM   4922  N   ASN A 621     162.251 196.412 243.227  1.00  0.68           N
ATOM   4923  CA  ASN A 621     162.588 195.011 243.197  1.00  0.68           C
ATOM   4924  C   ASN A 621     161.907 194.431 241.977  1.00  0.68           C
ATOM   4925  O   ASN A 621     161.505 195.137 241.062  1.00  0.68           O
ATOM   4926  CB  ASN A 621     162.133 194.245 244.463  1.00  0.68           C
ATOM   4927  CG  ASN A 621     162.973 194.661 245.660  1.00  0.68           C
ATOM   4928  OD1 ASN A 621     164.202 194.656 245.619  1.00  0.68           O
ATOM   4929  ND2 ASN A 621     162.304 194.939 246.800  1.00  0.68           N
ATOM   4930  N   ASN A 622     161.884 193.094 241.843  1.00  0.70           N
ATOM   4931  CA  ASN A 622     161.452 192.422 240.630  1.00  0.70           C
ATOM   4932  C   ASN A 622     162.383 192.642 239.426  1.00  0.70           C
ATOM   4933  O   ASN A 622     162.399 191.804 238.544  1.00  0.70           O
ATOM   4934  CB  ASN A 622     159.975 192.733 240.220  1.00  0.70           C
ATOM   4935  CG  ASN A 622     158.936 192.513 241.318  1.00  0.70           C
ATOM   4936  OD1 ASN A 622     158.001 193.283 241.500  1.00  0.70           O
ATOM   4937  ND2 ASN A 622     159.031 191.376 242.041  1.00  0.70           N
ATOM   4938  N   ASN A 623     163.199 193.724 239.372  1.00  0.70           N
ATOM   4939  CA  ASN A 623     164.256 194.008 238.401  1.00  0.70           C
ATOM   4940  C   ASN A 623     163.723 194.318 237.017  1.00  0.70           C
ATOM   4941  O   ASN A 623     164.385 194.092 236.010  1.00  0.70           O
ATOM   4942  CB  ASN A 623     165.344 192.906 238.303  1.00  0.70           C
ATOM   4943  CG  ASN A 623     166.026 192.756 239.651  1.00  0.70           C
ATOM   4944  OD1 ASN A 623     166.078 193.669 240.472  1.00  0.70           O
ATOM   4945  ND2 ASN A 623     166.602 191.560 239.903  1.00  0.70           N
ATOM   4946  N   LEU A 624     162.499 194.858 236.971  1.00  0.73           N
ATOM   4947  CA  LEU A 624     161.784 195.181 235.754  1.00  0.73           C
ATOM   4948  C   LEU A 624     162.150 196.514 235.150  1.00  0.73           C
ATOM   4949  O   LEU A 624     162.245 196.651 233.937  1.00  0.73           O
ATOM   4950  CB  LEU A 624     160.278 195.189 236.078  1.00  0.73           C
ATOM   4951  CG  LEU A 624     159.730 193.757 236.176  1.00  0.73           C
ATOM   4952  CD1 LEU A 624     158.527 193.663 237.120  1.00  0.73           C
ATOM   4953  CD2 LEU A 624     159.427 193.214 234.781  1.00  0.73           C
ATOM   4954  N   LEU A 625     162.332 197.545 235.990  1.00  0.69           N
ATOM   4955  CA  LEU A 625     162.778 198.844 235.547  1.00  0.69           C
ATOM   4956  C   LEU A 625     164.098 199.090 236.246  1.00  0.69           C
ATOM   4957  O   LEU A 625     164.162 199.259 237.462  1.00  0.69           O
ATOM   4958  CB  LEU A 625     161.745 199.960 235.862  1.00  0.69           C
ATOM   4959  CG  LEU A 625     160.652 200.170 234.782  1.00  0.69           C
ATOM   4960  CD1 LEU A 625     159.698 198.982 234.582  1.00  0.69           C
ATOM   4961  CD2 LEU A 625     159.832 201.421 235.116  1.00  0.69           C
ATOM   4962  N   VAL A 626     165.214 199.086 235.494  1.00  0.68           N
ATOM   4963  CA  VAL A 626     166.544 199.186 236.076  1.00  0.68           C
ATOM   4964  C   VAL A 626     167.204 200.508 235.684  1.00  0.68           C
ATOM   4965  O   VAL A 626     167.259 200.852 234.502  1.00  0.68           O
ATOM   4966  CB  VAL A 626     167.461 198.000 235.772  1.00  0.68           C
ATOM   4967  CG1 VAL A 626     167.124 196.858 236.752  1.00  0.68           C
ATOM   4968  CG2 VAL A 626     167.295 197.525 234.318  1.00  0.68           C
ATOM   4969  N   PRO A 627     167.716 201.314 236.622  1.00  0.58           N
ATOM   4970  CA  PRO A 627     168.148 202.672 236.298  1.00  0.58           C
ATOM   4971  C   PRO A 627     169.531 202.730 235.663  1.00  0.58           C
ATOM   4972  O   PRO A 627     170.532 202.839 236.368  1.00  0.58           O
ATOM   4973  CB  PRO A 627     168.147 203.364 237.676  1.00  0.58           C
ATOM   4974  CG  PRO A 627     168.392 202.245 238.688  1.00  0.58           C
ATOM   4975  CD  PRO A 627     167.597 201.104 238.073  1.00  0.58           C
ATOM   4976  N   ASN A 628     169.617 202.719 234.319  1.00  0.62           N
ATOM   4977  CA  ASN A 628     170.883 202.899 233.630  1.00  0.62           C
ATOM   4978  C   ASN A 628     170.685 203.650 232.312  1.00  0.62           C
ATOM   4979  O   ASN A 628     169.833 203.311 231.497  1.00  0.62           O
ATOM   4980  CB  ASN A 628     171.566 201.518 233.414  1.00  0.62           C
ATOM   4981  CG  ASN A 628     173.062 201.658 233.164  1.00  0.62           C
ATOM   4982  OD1 ASN A 628     173.594 202.731 232.889  1.00  0.62           O
ATOM   4983  ND2 ASN A 628     173.793 200.527 233.292  1.00  0.62           N
ATOM   4984  N   THR A 629     171.485 204.704 232.052  1.00  0.61           N
ATOM   4985  CA  THR A 629     171.406 205.476 230.815  1.00  0.61           C
ATOM   4986  C   THR A 629     172.076 204.750 229.676  1.00  0.61           C
ATOM   4987  O   THR A 629     173.294 204.607 229.659  1.00  0.61           O
ATOM   4988  CB  THR A 629     172.045 206.860 230.894  1.00  0.61           C
ATOM   4989  OG1 THR A 629     171.391 207.642 231.882  1.00  0.61           O
ATOM   4990  CG2 THR A 629     171.907 207.633 229.568  1.00  0.61           C
ATOM   4991  N   ARG A 630     171.239 204.353 228.698  1.00  0.64           N
ATOM   4992  CA  ARG A 630     171.448 203.558 227.497  1.00  0.64           C
ATOM   4993  C   ARG A 630     170.367 202.495 227.484  1.00  0.64           C
ATOM   4994  O   ARG A 630     170.115 201.913 226.439  1.00  0.64           O
ATOM   4995  CB  ARG A 630     172.831 202.841 227.330  1.00  0.64           C
ATOM   4996  CG  ARG A 630     173.970 203.701 226.728  1.00  0.64           C
ATOM   4997  CD  ARG A 630     173.570 204.258 225.365  1.00  0.64           C
ATOM   4998  NE  ARG A 630     174.768 204.783 224.637  1.00  0.64           N
ATOM   4999  CZ  ARG A 630     174.660 205.510 223.515  1.00  0.64           C
ATOM   5000  NH1 ARG A 630     173.492 205.940 223.052  1.00  0.64           N
ATOM   5001  NH2 ARG A 630     175.766 205.837 222.848  1.00  0.64           N
ATOM   5002  N   THR A 631     169.648 202.324 228.617  1.00  0.69           N
ATOM   5003  CA  THR A 631     168.482 201.461 228.760  1.00  0.69           C
ATOM   5004  C   THR A 631     167.281 202.357 228.957  1.00  0.69           C
ATOM   5005  O   THR A 631     167.185 203.085 229.946  1.00  0.69           O
ATOM   5006  CB  THR A 631     168.549 200.543 229.987  1.00  0.69           C
ATOM   5007  OG1 THR A 631     169.614 199.615 229.876  1.00  0.69           O
ATOM   5008  CG2 THR A 631     167.272 199.712 230.174  1.00  0.69           C
ATOM   5009  N   HIS A 632     166.320 202.344 228.019  1.00  0.74           N
ATOM   5010  CA  HIS A 632     165.194 203.259 228.050  1.00  0.74           C
ATOM   5011  C   HIS A 632     163.873 202.519 228.036  1.00  0.74           C
ATOM   5012  O   HIS A 632     163.753 201.403 227.529  1.00  0.74           O
ATOM   5013  CB  HIS A 632     165.216 204.252 226.870  1.00  0.74           C
ATOM   5014  CG  HIS A 632     166.437 205.121 226.796  1.00  0.74           C
ATOM   5015  ND1 HIS A 632     167.557 204.641 226.152  1.00  0.74           N
ATOM   5016  CD2 HIS A 632     166.622 206.421 227.147  1.00  0.74           C
ATOM   5017  CE1 HIS A 632     168.398 205.650 226.102  1.00  0.74           C
[truncated: 409,145 more chars]
