# Supplementary material for: Structural basis for the interaction of human herpesvirus 6B tetrameric glycoprotein complex with the cellular receptor, human CD134
Source: PLoS Pathog. 2020 Jul 17;16(7):e1008648. doi: 10.1371/journal.ppat.1008648 (PMC7367449; doi:10.1371/journal.ppat.1008648)
Supplement: S1 Data — (A) S1A_Data.mrc: the 3D density obtained by the analysis of tetramer shown in the Fig 4D. (B) S1B_Data.pdb: the HHV-6B gH/gL model built by SWISS-MODEL server [30] fitted to the density of (A). (C) S1C_Data.mrc: the 3D density obtained by the analysis of tetramer + anti-gQ1 Mab KH-1 Fab shown in Fig 5C. (D) S1D_Data.pdb: the HHV-6B gH/gL model and the crystal structure of anti-gQ1 Mab KH-1 Fab fitted to the density of (C). (E) S1E_Data.mrc: the 3D density obtained by the analysis of tetramer + anti-gH Mab OHV-3 Fab shown in Fig 5E. (F) S1F_Data.pdb: the HHV-6B gH/gL model and the crystal structure of anti-gH Mab OHV-3 Fab fitted to the density of (E). (ZIP) [file ppat.1008648.s004.zip › S1_Data/S1F_Data.pdb]

HELIX    1   1 LYS A   47  GLY A   51  1                                   5
HELIX    2   2 ASP A   53  ALA A   61  1                                   9
HELIX    3   3 LEU A   68  VAL A   75  1                                   8
HELIX    4   4 GLN A  105  GLN A  107  1                                   3
HELIX    5   5 SER A  143  ASN A  145  1                                   3
HELIX    6   6 LYS A  205  PHE A  208  1                                   4
HELIX    7   7 LYS A  224  VAL A  227  1                                   4
HELIX    8   8 GLU A  229  ILE A  234  1                                   6
HELIX    9   9 ALA A  252  ARG A  267  1                                  16
HELIX   10  10 GLY A  277  SER A  293  1                                  17
HELIX   11  11 VAL A  302  VAL A  323  1                                  22
HELIX   12  12 GLU A  327  ILE A  330  1                                   4
HELIX   13  13 TYR A  332  LYS A  334  1                                   3
HELIX   14  14 PHE A  338  SER A  347  1                                  10
HELIX   15  15 VAL A  357  THR A  366  1                                  10
HELIX   16  16 ASN A  371  THR A  373  1                                   3
HELIX   17  17 ARG A  376  LYS A  392  1                                  17
HELIX   18  18 PHE A  401  ASN A  415  1                                  15
HELIX   19  19 GLU A  421  LEU A  434  1                                  14
HELIX   20  20 PRO A  437  LEU A  447  1                                  11
HELIX   21  21 PRO A  461  ALA A  463  1                                   3
HELIX   22  22 ASN A  472  VAL A  478  1                                   7
HELIX   23  23 TYR A  481  SER A  483  1                                   3
HELIX   24  24 ARG A  488  TYR A  498  1                                  11
HELIX   25  25 GLN A  584  CYS A  586  1                                   3
HELIX   26  26 ILE A  611  THR A  618  1                                   8
HELIX   27  27 CYS B   35  ARG B   44  1                                  10
HELIX   28  28 SER B   66  LEU B   68  1                                   3
HELIX   29  29 ASN B   85  LEU B   94  1                                  10
HELIX   30  30 GLN B  100  LEU B  107  1                                   8
HELIX   31  31 ASN B  116  GLN B  125  1                                  10
HELIX   32  32 PRO B  146  ARG B  148  1                                   3
HELIX   33  33 ASN B  170  ASP B  172  1                                   3
HELIX   34  34 THR B  203  THR B  219  1                                  17
HELIX   35  35 ASP B  224  LYS B  235  1                                  12
SHEET    1   1 1 LYS A  16  SER A  20  0
SHEET    2   2 1 ILE A  30  TYR A  35  0
SHEET    3   3 1 THR A  40  VAL A  45  0
SHEET    4   4 1 VAL A 136  LYS A 139  0
SHEET    5   5 1 GLN A 152  TYR A 161  0
SHEET    6   6 1 ILE A 166  PHE A 171  0
SHEET    7   7 1 PHE A 175  GLN A 181  0
SHEET    8   8 1 LEU A 187  GLY A 192  0
SHEET    9   9 1 ILE A 209  GLN A 212  0
SHEET   10  10 1 ASP A 217  ILE A 221  0
SHEET   11  11 1 ALA A 519  LEU A 523  0
SHEET   12  12 1 VAL A 526  SER A 531  0
SHEET   13  13 1 VAL A 539  THR A 542  0
SHEET   14  14 1 ILE A 553  PRO A 558  0
SHEET   15  15 1 SER A 591  ASP A 597  0
SHEET   16  16 1 PRO A 602  ILE A 608  0
SHEET   17  17 1 THR A 631  LEU A 636  0
SHEET   18  18 1 VAL A 642  GLU A 644  0
SHEET   19  19 1 ILE B 133  ILE B 137  0
SHEET   20  20 1 ASN B 140  TYR B 144  0
SHEET   21  21 1 ILE B 160  ASN B 166  0
SHEET   22  22 1 ASN B 177  ASN B 186  0
SHEET   23  23 1 ILE B 191  PRO B 198  0
MODEL        1
ATOM      1  N   ILE A   9     129.003 176.975 176.158  1.00  0.52           N
ATOM      2  CA  ILE A   9     129.063 175.700 176.960  1.00  0.52           C
ATOM      3  C   ILE A   9     128.007 174.741 176.475  1.00  0.52           C
ATOM      4  O   ILE A   9     126.826 174.962 176.696  1.00  0.52           O
ATOM      5  CB  ILE A   9     128.995 176.026 178.444  1.00  0.52           C
ATOM      6  CG1 ILE A   9     130.273 176.798 178.876  1.00  0.52           C
ATOM      7  CG2 ILE A   9     128.851 174.733 179.278  1.00  0.52           C
ATOM      8  CD1 ILE A   9     130.207 177.426 180.273  1.00  0.52           C
ATOM      9  N   SER A  10     128.433 173.718 175.710  1.00  0.57           N
ATOM     10  CA  SER A  10     127.587 172.730 175.068  1.00  0.57           C
ATOM     11  C   SER A  10     128.494 171.608 174.620  1.00  0.57           C
ATOM     12  O   SER A  10     129.705 171.805 174.540  1.00  0.57           O
ATOM     13  CB  SER A  10     126.816 173.240 173.815  1.00  0.57           C
ATOM     14  OG  SER A  10     127.688 173.754 172.803  1.00  0.57           O
ATOM     15  N   ASN A  11     127.924 170.431 174.291  1.00  0.56           N
ATOM     16  CA  ASN A  11     128.645 169.328 173.672  1.00  0.56           C
ATOM     17  C   ASN A  11     128.426 169.395 172.155  1.00  0.56           C
ATOM     18  O   ASN A  11     128.400 170.482 171.573  1.00  0.56           O
ATOM     19  CB  ASN A  11     128.306 167.922 174.278  1.00  0.56           C
ATOM     20  CG  ASN A  11     127.583 168.026 175.619  1.00  0.56           C
ATOM     21  OD1 ASN A  11     128.123 168.471 176.627  1.00  0.56           O
ATOM     22  ND2 ASN A  11     126.296 167.604 175.635  1.00  0.56           N
ATOM     23  N   GLU A  12     128.253 168.230 171.486  1.00  0.53           N
ATOM     24  CA  GLU A  12     128.089 168.083 170.047  1.00  0.53           C
ATOM     25  C   GLU A  12     129.272 168.595 169.233  1.00  0.53           C
ATOM     26  O   GLU A  12     130.231 169.168 169.745  1.00  0.53           O
ATOM     27  CB  GLU A  12     126.752 168.665 169.523  1.00  0.53           C
ATOM     28  CG  GLU A  12     125.515 167.962 170.118  1.00  0.53           C
ATOM     29  CD  GLU A  12     124.247 168.450 169.445  1.00  0.53           C
ATOM     30  OE1 GLU A  12     123.991 169.671 169.453  1.00  0.53           O
ATOM     31  OE2 GLU A  12     123.496 167.610 168.920  1.00  0.53           O
ATOM     32  N   SER A  13     129.252 168.378 167.916  1.00  0.63           N
ATOM     33  CA  SER A  13     130.287 168.813 166.999  1.00  0.63           C
ATOM     34  C   SER A  13     129.548 169.464 165.855  1.00  0.63           C
ATOM     35  O   SER A  13     128.641 168.878 165.281  1.00  0.63           O
ATOM     36  CB  SER A  13     131.130 167.595 166.525  1.00  0.63           C
ATOM     37  OG  SER A  13     132.155 167.917 165.579  1.00  0.63           O
ATOM     38  N   HIS A  14     129.859 170.725 165.516  1.00  0.63           N
ATOM     39  CA  HIS A  14     129.104 171.449 164.512  1.00  0.63           C
ATOM     40  C   HIS A  14     130.051 172.367 163.781  1.00  0.63           C
ATOM     41  O   HIS A  14     131.166 172.619 164.238  1.00  0.63           O
ATOM     42  CB  HIS A  14     127.915 172.270 165.086  1.00  0.63           C
ATOM     43  CG  HIS A  14     128.295 173.514 165.842  1.00  0.63           C
ATOM     44  ND1 HIS A  14     127.410 174.575 165.867  1.00  0.63           N
ATOM     45  CD2 HIS A  14     129.464 173.871 166.431  1.00  0.63           C
ATOM     46  CE1 HIS A  14     128.056 175.553 166.455  1.00  0.63           C
ATOM     47  NE2 HIS A  14     129.306 175.183 166.819  1.00  0.63           N
ATOM     48  N   CYS A  15     129.624 172.871 162.616  1.00  0.74           N
ATOM     49  CA  CYS A  15     130.408 173.756 161.795  1.00  0.74           C
ATOM     50  C   CYS A  15     129.559 174.991 161.590  1.00  0.74           C
ATOM     51  O   CYS A  15     128.355 174.891 161.377  1.00  0.74           O
ATOM     52  CB  CYS A  15     130.791 173.091 160.447  1.00  0.74           C
ATOM     53  SG  CYS A  15     131.996 171.726 160.670  1.00  0.74           S
ATOM     54  N   LYS A  16     130.144 176.199 161.694  1.00  0.68           N
ATOM     55  CA  LYS A  16     129.357 177.424 161.645  1.00  0.68           C
ATOM     56  C   LYS A  16     130.125 178.507 160.912  1.00  0.68           C
ATOM     57  O   LYS A  16     131.353 178.544 160.918  1.00  0.68           O
ATOM     58  CB  LYS A  16     128.947 177.935 163.066  1.00  0.68           C
ATOM     59  CG  LYS A  16     128.081 179.215 163.120  1.00  0.68           C
ATOM     60  CD  LYS A  16     127.678 179.664 164.535  1.00  0.68           C
ATOM     61  CE  LYS A  16     126.857 180.957 164.508  1.00  0.68           C
ATOM     62  NZ  LYS A  16     126.439 181.335 165.876  1.00  0.68           N
ATOM     63  N   ASN A  17     129.378 179.406 160.247  1.00  0.54           N
ATOM     64  CA  ASN A  17     129.824 180.674 159.712  1.00  0.54           C
ATOM     65  C   ASN A  17     128.786 181.672 160.220  1.00  0.54           C
ATOM     66  O   ASN A  17     127.586 181.415 160.127  1.00  0.54           O
ATOM     67  CB  ASN A  17     129.830 180.576 158.152  1.00  0.54           C
ATOM     68  CG  ASN A  17     130.235 181.843 157.395  1.00  0.54           C
ATOM     69  OD1 ASN A  17     130.573 182.892 157.944  1.00  0.54           O
ATOM     70  ND2 ASN A  17     130.234 181.753 156.042  1.00  0.54           N
ATOM     71  N   GLY A  18     129.191 182.805 160.820  1.00  0.53           N
ATOM     72  CA  GLY A  18     128.224 183.818 161.227  1.00  0.53           C
ATOM     73  C   GLY A  18     128.903 185.008 161.834  1.00  0.53           C
ATOM     74  O   GLY A  18     130.082 184.953 162.157  1.00  0.53           O
ATOM     75  N   ASN A  19     128.176 186.122 162.023  1.00  0.54           N
ATOM     76  CA  ASN A  19     128.700 187.305 162.685  1.00  0.54           C
ATOM     77  C   ASN A  19     128.127 187.432 164.095  1.00  0.54           C
ATOM     78  O   ASN A  19     127.145 186.780 164.455  1.00  0.54           O
ATOM     79  CB  ASN A  19     128.533 188.592 161.825  1.00  0.54           C
ATOM     80  CG  ASN A  19     127.098 188.808 161.359  1.00  0.54           C
ATOM     81  OD1 ASN A  19     126.117 188.446 162.004  1.00  0.54           O
ATOM     82  ND2 ASN A  19     126.941 189.400 160.153  1.00  0.54           N
ATOM     83  N   SER A  20     128.783 188.231 164.953  1.00  0.74           N
ATOM     84  CA  SER A  20     128.346 188.473 166.313  1.00  0.74           C
ATOM     85  C   SER A  20     129.015 189.711 166.888  1.00  0.74           C
ATOM     86  O   SER A  20     129.789 190.396 166.227  1.00  0.74           O
ATOM     87  CB  SER A  20     128.519 187.261 167.274  1.00  0.74           C
ATOM     88  OG  SER A  20     129.888 186.935 167.511  1.00  0.74           O
ATOM     89  N   GLU A  21     128.665 190.067 168.142  1.00  0.63           N
ATOM     90  CA  GLU A  21     129.153 191.254 168.824  1.00  0.63           C
ATOM     91  C   GLU A  21     130.294 190.977 169.799  1.00  0.63           C
ATOM     92  O   GLU A  21     130.848 191.886 170.409  1.00  0.63           O
ATOM     93  CB  GLU A  21     127.992 191.799 169.687  1.00  0.63           C
ATOM     94  CG  GLU A  21     126.751 192.240 168.875  1.00  0.63           C
ATOM     95  CD  GLU A  21     125.542 192.521 169.768  1.00  0.63           C
ATOM     96  OE1 GLU A  21     125.587 192.165 170.973  1.00  0.63           O
ATOM     97  OE2 GLU A  21     124.549 193.064 169.221  1.00  0.63           O
ATOM     98  N   ASN A  22     130.682 189.702 169.981  1.00  0.71           N
ATOM     99  CA  ASN A  22     131.625 189.296 171.011  1.00  0.71           C
ATOM    100  C   ASN A  22     132.504 188.196 170.451  1.00  0.71           C
ATOM    101  O   ASN A  22     132.116 187.552 169.475  1.00  0.71           O
ATOM    102  CB  ASN A  22     130.910 188.705 172.264  1.00  0.71           C
ATOM    103  CG  ASN A  22     130.343 189.818 173.135  1.00  0.71           C
ATOM    104  OD1 ASN A  22     131.099 190.596 173.712  1.00  0.71           O
ATOM    105  ND2 ASN A  22     129.001 189.867 173.286  1.00  0.71           N
ATOM    106  N   PRO A  23     133.654 187.874 171.022  1.00  0.76           N
ATOM    107  CA  PRO A  23     134.418 186.722 170.561  1.00  0.76           C
ATOM    108  C   PRO A  23     133.792 185.450 171.130  1.00  0.76           C
ATOM    109  O   PRO A  23     133.955 185.127 172.306  1.00  0.76           O
ATOM    110  CB  PRO A  23     135.829 186.988 171.104  1.00  0.76           C
ATOM    111  CG  PRO A  23     135.618 187.877 172.336  1.00  0.76           C
ATOM    112  CD  PRO A  23     134.405 188.722 171.957  1.00  0.76           C
ATOM    113  N   ILE A  24     133.021 184.720 170.300  1.00  0.73           N
ATOM    114  CA  ILE A  24     132.200 183.604 170.749  1.00  0.73           C
ATOM    115  C   ILE A  24     132.945 182.281 170.722  1.00  0.73           C
ATOM    116  O   ILE A  24     133.415 181.792 169.691  1.00  0.73           O
ATOM    117  CB  ILE A  24     130.880 183.482 169.985  1.00  0.73           C
ATOM    118  CG1 ILE A  24     129.951 184.663 170.357  1.00  0.73           C
ATOM    119  CG2 ILE A  24     130.183 182.131 170.290  1.00  0.73           C
ATOM    120  CD1 ILE A  24     128.603 184.666 169.624  1.00  0.73           C
ATOM    121  N   VAL A  25     133.005 181.631 171.899  1.00  0.76           N
ATOM    122  CA  VAL A  25     133.660 180.354 172.083  1.00  0.76           C
ATOM    123  C   VAL A  25     132.726 179.458 172.892  1.00  0.76           C
ATOM    124  O   VAL A  25     131.698 179.870 173.433  1.00  0.76           O
ATOM    125  CB  VAL A  25     135.059 180.467 172.688  1.00  0.76           C
ATOM    126  CG1 VAL A  25     135.932 179.247 172.340  1.00  0.76           C
ATOM    127  CG2 VAL A  25     135.782 181.705 172.124  1.00  0.76           C
ATOM    128  N   ARG A  26     133.016 178.160 172.909  1.00  0.66           N
ATOM    129  CA  ARG A  26     132.125 177.085 173.256  1.00  0.66           C
ATOM    130  C   ARG A  26     133.073 175.914 173.520  1.00  0.66           C
ATOM    131  O   ARG A  26     134.254 176.082 173.214  1.00  0.66           O
ATOM    132  CB  ARG A  26     131.089 176.918 172.104  1.00  0.66           C
ATOM    133  CG  ARG A  26     130.244 175.646 172.050  1.00  0.66           C
ATOM    134  CD  ARG A  26     129.593 175.447 170.680  1.00  0.66           C
ATOM    135  NE  ARG A  26     130.164 174.216 170.084  1.00  0.66           N
ATOM    136  CZ  ARG A  26     129.510 173.074 169.839  1.00  0.66           C
ATOM    137  NH1 ARG A  26     128.200 172.993 169.664  1.00  0.66           N
ATOM    138  NH2 ARG A  26     130.249 171.974 169.753  1.00  0.66           N
ATOM    139  N   PRO A  27     132.712 174.747 174.057  1.00  0.73           N
ATOM    140  CA  PRO A  27     133.526 173.523 173.966  1.00  0.73           C
ATOM    141  C   PRO A  27     133.156 172.619 172.755  1.00  0.73           C
ATOM    142  O   PRO A  27     132.100 172.838 172.167  1.00  0.73           O
ATOM    143  CB  PRO A  27     133.164 172.771 175.258  1.00  0.73           C
ATOM    144  CG  PRO A  27     132.497 173.806 176.171  1.00  0.73           C
ATOM    145  CD  PRO A  27     131.771 174.665 175.152  1.00  0.73           C
ATOM    146  N   GLY A  28     133.974 171.598 172.360  1.00  0.70           N
ATOM    147  CA  GLY A  28     133.727 170.611 171.273  1.00  0.70           C
ATOM    148  C   GLY A  28     134.161 170.851 169.835  1.00  0.70           C
ATOM    149  O   GLY A  28     133.674 170.198 168.915  1.00  0.70           O
ATOM    150  N   PHE A  29     135.077 171.803 169.593  1.00  0.71           N
ATOM    151  CA  PHE A  29     135.307 172.456 168.312  1.00  0.71           C
ATOM    152  C   PHE A  29     136.326 173.561 168.619  1.00  0.71           C
ATOM    153  O   PHE A  29     136.692 173.724 169.782  1.00  0.71           O
ATOM    154  CB  PHE A  29     134.004 172.999 167.604  1.00  0.71           C
ATOM    155  CG  PHE A  29     133.393 174.152 168.338  1.00  0.71           C
ATOM    156  CD1 PHE A  29     133.494 175.465 167.871  1.00  0.71           C
ATOM    157  CD2 PHE A  29     133.098 173.975 169.674  1.00  0.71           C
ATOM    158  CE1 PHE A  29     133.423 176.536 168.772  1.00  0.71           C
ATOM    159  CE2 PHE A  29     133.436 174.992 170.550  1.00  0.71           C
ATOM    160  CZ  PHE A  29     133.605 176.292 170.115  1.00  0.71           C
ATOM    161  N   ILE A  30     136.837 174.274 167.593  1.00  0.75           N
ATOM    162  CA  ILE A  30     137.831 175.335 167.690  1.00  0.75           C
ATOM    163  C   ILE A  30     137.290 176.539 166.894  1.00  0.75           C
ATOM    164  O   ILE A  30     136.832 176.358 165.766  1.00  0.75           O
ATOM    165  CB  ILE A  30     139.172 174.879 167.085  1.00  0.75           C
ATOM    166  CG1 ILE A  30     139.616 173.476 167.588  1.00  0.75           C
ATOM    167  CG2 ILE A  30     140.281 175.937 167.290  1.00  0.75           C
ATOM    168  CD1 ILE A  30     140.161 173.446 169.019  1.00  0.75           C
ATOM    169  N   THR A  31     137.283 177.789 167.433  1.00  0.77           N
ATOM    170  CA  THR A  31     136.661 178.948 166.748  1.00  0.77           C
ATOM    171  C   THR A  31     137.658 179.928 166.191  1.00  0.77           C
ATOM    172  O   THR A  31     138.452 180.503 166.923  1.00  0.77           O
ATOM    173  CB  THR A  31     135.808 179.909 167.586  1.00  0.77           C
ATOM    174  OG1 THR A  31     134.768 179.246 168.242  1.00  0.77           O
ATOM    175  CG2 THR A  31     135.073 180.940 166.709  1.00  0.77           C
ATOM    176  N   PHE A  32     137.577 180.257 164.897  1.00  0.77           N
ATOM    177  CA  PHE A  32     138.297 181.372 164.315  1.00  0.77           C
ATOM    178  C   PHE A  32     137.436 182.629 164.434  1.00  0.77           C
ATOM    179  O   PHE A  32     136.334 182.693 163.896  1.00  0.77           O
ATOM    180  CB  PHE A  32     138.619 181.078 162.829  1.00  0.77           C
ATOM    181  CG  PHE A  32     139.514 179.869 162.699  1.00  0.77           C
ATOM    182  CD1 PHE A  32     139.059 178.550 162.893  1.00  0.77           C
ATOM    183  CD2 PHE A  32     140.862 180.063 162.379  1.00  0.77           C
ATOM    184  CE1 PHE A  32     139.952 177.473 162.841  1.00  0.77           C
ATOM    185  CE2 PHE A  32     141.746 178.986 162.275  1.00  0.77           C
ATOM    186  CZ  PHE A  32     141.298 177.687 162.530  1.00  0.77           C
ATOM    187  N   ASN A  33     137.900 183.649 165.183  1.00  0.77           N
ATOM    188  CA  ASN A  33     137.191 184.901 165.372  1.00  0.77           C
ATOM    189  C   ASN A  33     137.893 185.970 164.566  1.00  0.77           C
ATOM    190  O   ASN A  33     139.043 186.303 164.828  1.00  0.77           O
ATOM    191  CB  ASN A  33     137.191 185.371 166.849  1.00  0.77           C
ATOM    192  CG  ASN A  33     136.293 184.488 167.697  1.00  0.77           C
ATOM    193  OD1 ASN A  33     135.135 184.823 167.935  1.00  0.77           O
ATOM    194  ND2 ASN A  33     136.821 183.353 168.201  1.00  0.77           N
ATOM    195  N   PHE A  34     137.217 186.550 163.565  1.00  0.75           N
ATOM    196  CA  PHE A  34     137.796 187.594 162.738  1.00  0.75           C
ATOM    197  C   PHE A  34     137.211 188.924 163.151  1.00  0.75           C
ATOM    198  O   PHE A  34     136.007 189.146 163.052  1.00  0.75           O
ATOM    199  CB  PHE A  34     137.519 187.410 161.225  1.00  0.75           C
ATOM    200  CG  PHE A  34     138.119 186.133 160.712  1.00  0.75           C
ATOM    201  CD1 PHE A  34     137.465 184.909 160.925  1.00  0.75           C
ATOM    202  CD2 PHE A  34     139.329 186.138 159.995  1.00  0.75           C
ATOM    203  CE1 PHE A  34     138.000 183.716 160.431  1.00  0.75           C
ATOM    204  CE2 PHE A  34     139.863 184.943 159.495  1.00  0.75           C
ATOM    205  CZ  PHE A  34     139.196 183.733 159.711  1.00  0.75           C
ATOM    206  N   TYR A  35     138.053 189.852 163.633  1.00  0.72           N
ATOM    207  CA  TYR A  35     137.619 191.184 164.009  1.00  0.72           C
ATOM    208  C   TYR A  35     137.465 192.087 162.791  1.00  0.72           C
ATOM    209  O   TYR A  35     138.383 192.277 161.993  1.00  0.72           O
ATOM    210  CB  TYR A  35     138.626 191.777 165.023  1.00  0.72           C
ATOM    211  CG  TYR A  35     138.257 193.135 165.562  1.00  0.72           C
ATOM    212  CD1 TYR A  35     137.072 193.353 166.289  1.00  0.72           C
ATOM    213  CD2 TYR A  35     139.161 194.196 165.404  1.00  0.72           C
ATOM    214  CE1 TYR A  35     136.830 194.601 166.887  1.00  0.72           C
ATOM    215  CE2 TYR A  35     138.930 195.435 166.013  1.00  0.72           C
ATOM    216  CZ  TYR A  35     137.769 195.632 166.765  1.00  0.72           C
ATOM    217  OH  TYR A  35     137.556 196.862 167.411  1.00  0.72           O
ATOM    218  N   THR A  36     136.265 192.664 162.625  1.00  0.55           N
ATOM    219  CA  THR A  36     135.889 193.468 161.464  1.00  0.55           C
ATOM    220  C   THR A  36     135.691 194.917 161.836  1.00  0.55           C
ATOM    221  O   THR A  36     135.083 195.678 161.085  1.00  0.55           O
ATOM    222  CB  THR A  36     134.592 192.989 160.848  1.00  0.55           C
ATOM    223  OG1 THR A  36     133.653 192.791 161.875  1.00  0.55           O
ATOM    224  CG2 THR A  36     134.817 191.622 160.204  1.00  0.55           C
ATOM    225  N   LYS A  37     136.207 195.312 163.018  1.00  0.47           N
ATOM    226  CA  LYS A  37     136.184 196.646 163.596  1.00  0.47           C
ATOM    227  C   LYS A  37     134.903 196.950 164.350  1.00  0.47           C
ATOM    228  O   LYS A  37     134.946 197.487 165.452  1.00  0.47           O
ATOM    229  CB  LYS A  37     136.528 197.771 162.581  1.00  0.47           C
ATOM    230  CG  LYS A  37     136.699 199.181 163.164  1.00  0.47           C
ATOM    231  CD  LYS A  37     137.905 199.281 164.108  1.00  0.47           C
ATOM    232  CE  LYS A  37     138.321 200.718 164.414  1.00  0.47           C
ATOM    233  NZ  LYS A  37     138.941 201.309 163.217  1.00  0.47           N
ATOM    234  N   ASN A  38     133.733 196.600 163.785  1.00  0.43           N
ATOM    235  CA  ASN A  38     132.457 196.857 164.439  1.00  0.43           C
ATOM    236  C   ASN A  38     131.724 195.583 164.830  1.00  0.43           C
ATOM    237  O   ASN A  38     130.717 195.636 165.534  1.00  0.43           O
ATOM    238  CB  ASN A  38     131.526 197.657 163.501  1.00  0.43           C
ATOM    239  CG  ASN A  38     132.179 198.978 163.119  1.00  0.43           C
ATOM    240  OD1 ASN A  38     132.440 199.853 163.944  1.00  0.43           O
ATOM    241  ND2 ASN A  38     132.459 199.159 161.807  1.00  0.43           N
ATOM    242  N   ASP A  39     132.232 194.414 164.415  1.00  0.65           N
ATOM    243  CA  ASP A  39     131.631 193.135 164.696  1.00  0.65           C
ATOM    244  C   ASP A  39     132.741 192.093 164.768  1.00  0.65           C
ATOM    245  O   ASP A  39     133.937 192.376 164.622  1.00  0.65           O
ATOM    246  CB  ASP A  39     130.462 192.759 163.715  1.00  0.65           C
ATOM    247  CG  ASP A  39     130.858 192.631 162.253  1.00  0.65           C
ATOM    248  OD1 ASP A  39     131.049 191.482 161.770  1.00  0.65           O
ATOM    249  OD2 ASP A  39     131.043 193.673 161.572  1.00  0.65           O
ATOM    250  N   THR A  40     132.367 190.849 165.078  1.00  0.73           N
ATOM    251  CA  THR A  40     133.245 189.699 165.017  1.00  0.73           C
ATOM    252  C   THR A  40     132.611 188.702 164.076  1.00  0.73           C
ATOM    253  O   THR A  40     131.400 188.504 164.069  1.00  0.73           O
ATOM    254  CB  THR A  40     133.500 189.008 166.357  1.00  0.73           C
ATOM    255  OG1 THR A  40     132.284 188.748 167.038  1.00  0.73           O
ATOM    256  CG2 THR A  40     134.328 189.937 167.254  1.00  0.73           C
ATOM    257  N   ARG A  41     133.406 188.021 163.235  1.00  0.72           N
ATOM    258  CA  ARG A  41     132.910 186.899 162.458  1.00  0.72           C
ATOM    259  C   ARG A  41     133.437 185.618 163.050  1.00  0.72           C
ATOM    260  O   ARG A  41     134.641 185.470 163.246  1.00  0.72           O
ATOM    261  CB  ARG A  41     133.355 186.945 160.988  1.00  0.72           C
ATOM    262  CG  ARG A  41     132.907 188.211 160.248  1.00  0.72           C
ATOM    263  CD  ARG A  41     133.494 188.300 158.839  1.00  0.72           C
ATOM    264  NE  ARG A  41     132.890 189.516 158.217  1.00  0.72           N
ATOM    265  CZ  ARG A  41     133.381 190.139 157.140  1.00  0.72           C
ATOM    266  NH1 ARG A  41     132.778 191.251 156.720  1.00  0.72           N
ATOM    267  NH2 ARG A  41     134.447 189.696 156.482  1.00  0.72           N
ATOM    268  N   ILE A  42     132.548 184.660 163.348  1.00  0.73           N
ATOM    269  CA  ILE A  42     132.892 183.482 164.110  1.00  0.73           C
ATOM    270  C   ILE A  42     132.747 182.254 163.233  1.00  0.73           C
ATOM    271  O   ILE A  42     131.767 182.071 162.505  1.00  0.73           O
ATOM    272  CB  ILE A  42     132.117 183.359 165.427  1.00  0.73           C
ATOM    273  CG1 ILE A  42     130.604 183.109 165.236  1.00  0.73           C
ATOM    274  CG2 ILE A  42     132.383 184.629 166.270  1.00  0.73           C
ATOM    275  CD1 ILE A  42     129.889 182.800 166.552  1.00  0.73           C
ATOM    276  N   TYR A  43     133.785 181.399 163.240  1.00  0.78           N
ATOM    277  CA  TYR A  43     133.805 180.196 162.438  1.00  0.78           C
ATOM    278  C   TYR A  43     134.161 179.021 163.297  1.00  0.78           C
ATOM    279  O   TYR A  43     135.291 178.878 163.761  1.00  0.78           O
ATOM    280  CB  TYR A  43     134.854 180.241 161.312  1.00  0.78           C
ATOM    281  CG  TYR A  43     134.505 181.304 160.320  1.00  0.78           C
ATOM    282  CD1 TYR A  43     134.767 182.655 160.596  1.00  0.78           C
ATOM    283  CD2 TYR A  43     133.861 180.964 159.123  1.00  0.78           C
ATOM    284  CE1 TYR A  43     134.326 183.655 159.724  1.00  0.78           C
ATOM    285  CE2 TYR A  43     133.450 181.964 158.235  1.00  0.78           C
ATOM    286  CZ  TYR A  43     133.632 183.308 158.565  1.00  0.78           C
ATOM    287  OH  TYR A  43     132.993 184.292 157.789  1.00  0.78           O
ATOM    288  N   GLN A  44     133.194 178.130 163.504  1.00  0.74           N
ATOM    289  CA  GLN A  44     133.362 176.942 164.295  1.00  0.74           C
ATOM    290  C   GLN A  44     133.847 175.764 163.459  1.00  0.74           C
ATOM    291  O   GLN A  44     133.222 175.403 162.463  1.00  0.74           O
ATOM    292  CB  GLN A  44     132.023 176.647 165.005  1.00  0.74           C
ATOM    293  CG  GLN A  44     131.796 177.602 166.211  1.00  0.74           C
ATOM    294  CD  GLN A  44     131.001 178.892 166.037  1.00  0.74           C
ATOM    295  OE1 GLN A  44     130.998 179.594 165.034  1.00  0.74           O
ATOM    296  NE2 GLN A  44     130.299 179.264 167.139  1.00  0.74           N
ATOM    297  N   VAL A  45     135.000 175.154 163.835  1.00  0.76           N
ATOM    298  CA  VAL A  45     135.582 174.013 163.125  1.00  0.76           C
ATOM    299  C   VAL A  45     135.821 172.837 164.065  1.00  0.76           C
ATOM    300  O   VAL A  45     136.151 173.060 165.229  1.00  0.76           O
ATOM    301  CB  VAL A  45     136.889 174.336 162.387  1.00  0.76           C
ATOM    302  CG1 VAL A  45     136.795 175.733 161.754  1.00  0.76           C
ATOM    303  CG2 VAL A  45     138.140 174.254 163.288  1.00  0.76           C
ATOM    304  N   PRO A  46     135.691 171.571 163.683  1.00  0.75           N
ATOM    305  CA  PRO A  46     135.882 170.456 164.607  1.00  0.75           C
ATOM    306  C   PRO A  46     137.327 170.283 165.078  1.00  0.75           C
ATOM    307  O   PRO A  46     138.271 170.538 164.333  1.00  0.75           O
ATOM    308  CB  PRO A  46     135.384 169.243 163.802  1.00  0.75           C
ATOM    309  CG  PRO A  46     135.677 169.623 162.351  1.00  0.75           C
ATOM    310  CD  PRO A  46     135.407 171.124 162.317  1.00  0.75           C
ATOM    311  N   LYS A  47     137.524 169.820 166.333  1.00  0.72           N
ATOM    312  CA  LYS A  47     138.832 169.641 166.960  1.00  0.72           C
ATOM    313  C   LYS A  47     139.754 168.667 166.225  1.00  0.72           C
ATOM    314  O   LYS A  47     140.975 168.777 166.294  1.00  0.72           O
ATOM    315  CB  LYS A  47     138.699 169.179 168.441  1.00  0.72           C
ATOM    316  CG  LYS A  47     138.094 170.221 169.395  1.00  0.72           C
ATOM    317  CD  LYS A  47     138.049 169.802 170.884  1.00  0.72           C
ATOM    318  CE  LYS A  47     137.929 171.008 171.847  1.00  0.72           C
ATOM    319  NZ  LYS A  47     137.895 170.599 173.264  1.00  0.72           N
ATOM    320  N   CYS A  48     139.198 167.687 165.476  1.00  0.76           N
ATOM    321  CA  CYS A  48     139.967 166.617 164.855  1.00  0.76           C
ATOM    322  C   CYS A  48     140.937 167.045 163.771  1.00  0.76           C
ATOM    323  O   CYS A  48     141.881 166.317 163.474  1.00  0.76           O
ATOM    324  CB  CYS A  48     139.067 165.463 164.335  1.00  0.76           C
ATOM    325  SG  CYS A  48     137.933 165.878 162.961  1.00  0.76           S
ATOM    326  N   LEU A  49     140.779 168.261 163.195  1.00  0.76           N
ATOM    327  CA  LEU A  49     141.725 168.832 162.247  1.00  0.76           C
ATOM    328  C   LEU A  49     143.118 168.902 162.865  1.00  0.76           C
ATOM    329  O   LEU A  49     144.133 168.521 162.282  1.00  0.76           O
ATOM    330  CB  LEU A  49     141.318 170.288 161.866  1.00  0.76           C
ATOM    331  CG  LEU A  49     139.910 170.482 161.269  1.00  0.76           C
ATOM    332  CD1 LEU A  49     139.669 171.970 160.978  1.00  0.76           C
ATOM    333  CD2 LEU A  49     139.723 169.678 159.986  1.00  0.76           C
ATOM    334  N   LEU A  50     143.156 169.316 164.145  1.00  0.73           N
ATOM    335  CA  LEU A  50     144.339 169.730 164.861  1.00  0.73           C
ATOM    336  C   LEU A  50     144.965 168.594 165.655  1.00  0.73           C
ATOM    337  O   LEU A  50     145.990 168.758 166.309  1.00  0.73           O
ATOM    338  CB  LEU A  50     143.999 170.963 165.732  1.00  0.73           C
ATOM    339  CG  LEU A  50     143.527 172.182 164.892  1.00  0.73           C
ATOM    340  CD1 LEU A  50     142.833 173.256 165.741  1.00  0.73           C
ATOM    341  CD2 LEU A  50     144.663 172.787 164.057  1.00  0.73           C
ATOM    342  N   GLY A  51     144.402 167.376 165.531  1.00  0.75           N
ATOM    343  CA  GLY A  51     145.048 166.141 165.971  1.00  0.75           C
ATOM    344  C   GLY A  51     145.682 165.384 164.832  1.00  0.75           C
ATOM    345  O   GLY A  51     146.222 164.301 165.026  1.00  0.75           O
ATOM    346  N   SER A  52     145.594 165.907 163.592  1.00  0.78           N
ATOM    347  CA  SER A  52     146.132 165.241 162.409  1.00  0.78           C
ATOM    348  C   SER A  52     147.643 165.352 162.220  1.00  0.78           C
ATOM    349  O   SER A  52     148.289 166.291 162.681  1.00  0.78           O
ATOM    350  CB  SER A  52     145.426 165.683 161.090  1.00  0.78           C
ATOM    351  OG  SER A  52     145.796 166.998 160.654  1.00  0.78           O
ATOM    352  N   ASP A  53     148.243 164.412 161.455  1.00  0.71           N
ATOM    353  CA  ASP A  53     149.649 164.417 161.067  1.00  0.71           C
ATOM    354  C   ASP A  53     150.059 165.685 160.319  1.00  0.71           C
ATOM    355  O   ASP A  53     151.161 166.206 160.475  1.00  0.71           O
ATOM    356  CB  ASP A  53     149.975 163.188 160.185  1.00  0.71           C
ATOM    357  CG  ASP A  53     149.455 161.945 160.871  1.00  0.71           C
ATOM    358  OD1 ASP A  53     149.883 161.682 162.017  1.00  0.71           O
ATOM    359  OD2 ASP A  53     148.565 161.299 160.270  1.00  0.71           O
ATOM    360  N   ILE A  54     149.137 166.250 159.506  1.00  0.70           N
ATOM    361  CA  ILE A  54     149.300 167.530 158.822  1.00  0.70           C
ATOM    362  C   ILE A  54     149.489 168.658 159.822  1.00  0.70           C
ATOM    363  O   ILE A  54     150.369 169.507 159.677  1.00  0.70           O
ATOM    364  CB  ILE A  54     148.096 167.825 157.921  1.00  0.70           C
ATOM    365  CG1 ILE A  54     148.009 166.784 156.780  1.00  0.70           C
ATOM    366  CG2 ILE A  54     148.154 169.264 157.348  1.00  0.70           C
ATOM    367  CD1 ILE A  54     146.625 166.755 156.122  1.00  0.70           C
ATOM    368  N   THR A  55     148.693 168.661 160.908  1.00  0.75           N
ATOM    369  CA  THR A  55     148.861 169.599 162.010  1.00  0.75           C
ATOM    370  C   THR A  55     150.175 169.432 162.714  1.00  0.75           C
ATOM    371  O   THR A  55     150.888 170.409 162.880  1.00  0.75           O
ATOM    372  CB  THR A  55     147.767 169.498 163.051  1.00  0.75           C
ATOM    373  OG1 THR A  55     146.546 169.742 162.388  1.00  0.75           O
ATOM    374  CG2 THR A  55     147.900 170.572 164.141  1.00  0.75           C
ATOM    375  N   TYR A  56     150.588 168.199 163.071  1.00  0.58           N
ATOM    376  CA  TYR A  56     151.877 167.954 163.710  1.00  0.58           C
ATOM    377  C   TYR A  56     153.067 168.379 162.852  1.00  0.58           C
ATOM    378  O   TYR A  56     154.016 168.989 163.338  1.00  0.58           O
ATOM    379  CB  TYR A  56     152.025 166.464 164.113  1.00  0.58           C
ATOM    380  CG  TYR A  56     151.009 166.034 165.148  1.00  0.58           C
ATOM    381  CD1 TYR A  56     150.626 166.862 166.224  1.00  0.58           C
ATOM    382  CD2 TYR A  56     150.473 164.735 165.078  1.00  0.58           C
ATOM    383  CE1 TYR A  56     149.720 166.403 167.192  1.00  0.58           C
ATOM    384  CE2 TYR A  56     149.579 164.272 166.054  1.00  0.58           C
ATOM    385  CZ  TYR A  56     149.204 165.108 167.111  1.00  0.58           C
ATOM    386  OH  TYR A  56     148.319 164.640 168.102  1.00  0.58           O
ATOM    387  N   HIS A  57     153.000 168.133 161.526  1.00  0.67           N
ATOM    388  CA  HIS A  57     153.978 168.576 160.539  1.00  0.67           C
ATOM    389  C   HIS A  57     154.186 170.086 160.517  1.00  0.67           C
ATOM    390  O   HIS A  57     155.301 170.587 160.390  1.00  0.67           O
ATOM    391  CB  HIS A  57     153.518 168.126 159.124  1.00  0.67           C
ATOM    392  CG  HIS A  57     154.467 168.461 158.012  1.00  0.67           C
ATOM    393  ND1 HIS A  57     155.658 167.775 157.930  1.00  0.67           N
ATOM    394  CD2 HIS A  57     154.414 169.429 157.058  1.00  0.67           C
ATOM    395  CE1 HIS A  57     156.315 168.336 156.940  1.00  0.67           C
ATOM    396  NE2 HIS A  57     155.608 169.344 156.372  1.00  0.67           N
ATOM    397  N   LEU A  58     153.097 170.865 160.629  1.00  0.71           N
ATOM    398  CA  LEU A  58     153.179 172.309 160.620  1.00  0.71           C
ATOM    399  C   LEU A  58     153.301 172.934 162.010  1.00  0.71           C
ATOM    400  O   LEU A  58     154.175 173.755 162.258  1.00  0.71           O
ATOM    401  CB  LEU A  58     151.940 172.858 159.866  1.00  0.71           C
ATOM    402  CG  LEU A  58     151.915 172.509 158.357  1.00  0.71           C
ATOM    403  CD1 LEU A  58     150.497 172.623 157.796  1.00  0.71           C
ATOM    404  CD2 LEU A  58     152.900 173.369 157.551  1.00  0.71           C
ATOM    405  N   PHE A  59     152.431 172.601 162.974  1.00  0.69           N
ATOM    406  CA  PHE A  59     152.338 173.302 164.246  1.00  0.69           C
ATOM    407  C   PHE A  59     153.531 173.091 165.143  1.00  0.69           C
ATOM    408  O   PHE A  59     154.060 174.037 165.721  1.00  0.69           O
ATOM    409  CB  PHE A  59     151.064 172.912 165.030  1.00  0.69           C
ATOM    410  CG  PHE A  59     149.857 173.650 164.529  1.00  0.69           C
ATOM    411  CD1 PHE A  59     149.455 173.621 163.183  1.00  0.69           C
ATOM    412  CD2 PHE A  59     149.056 174.337 165.452  1.00  0.69           C
ATOM    413  CE1 PHE A  59     148.242 174.190 162.801  1.00  0.69           C
ATOM    414  CE2 PHE A  59     147.838 174.909 165.065  1.00  0.69           C
ATOM    415  CZ  PHE A  59     147.418 174.803 163.739  1.00  0.69           C
ATOM    416  N   ASP A  60     154.046 171.855 165.218  1.00  0.68           N
ATOM    417  CA  ASP A  60     155.075 171.511 166.178  1.00  0.68           C
ATOM    418  C   ASP A  60     156.449 171.846 165.594  1.00  0.68           C
ATOM    419  O   ASP A  60     157.497 171.663 166.216  1.00  0.68           O
ATOM    420  CB  ASP A  60     154.938 170.012 166.546  1.00  0.68           C
ATOM    421  CG  ASP A  60     153.670 169.748 167.348  1.00  0.68           C
ATOM    422  OD1 ASP A  60     152.955 170.719 167.704  1.00  0.68           O
ATOM    423  OD2 ASP A  60     153.421 168.556 167.655  1.00  0.68           O
ATOM    424  N   ALA A  61     156.427 172.475 164.399  1.00  0.70           N
ATOM    425  CA  ALA A  61     157.538 173.117 163.752  1.00  0.70           C
ATOM    426  C   ALA A  61     157.600 174.610 164.083  1.00  0.70           C
ATOM    427  O   ALA A  61     158.476 175.325 163.591  1.00  0.70           O
ATOM    428  CB  ALA A  61     157.370 172.956 162.227  1.00  0.70           C
ATOM    429  N   ILE A  62     156.687 175.129 164.941  1.00  0.68           N
ATOM    430  CA  ILE A  62     156.725 176.516 165.383  1.00  0.68           C
ATOM    431  C   ILE A  62     157.480 176.661 166.674  1.00  0.68           C
ATOM    432  O   ILE A  62     157.324 175.943 167.660  1.00  0.68           O
ATOM    433  CB  ILE A  62     155.365 177.225 165.461  1.00  0.68           C
ATOM    434  CG1 ILE A  62     154.781 177.384 164.046  1.00  0.68           C
ATOM    435  CG2 ILE A  62     155.416 178.604 166.175  1.00  0.68           C
ATOM    436  CD1 ILE A  62     155.708 178.103 163.051  1.00  0.68           C
ATOM    437  N   ASN A  63     158.339 177.681 166.647  1.00  0.68           N
ATOM    438  CA  ASN A  63     159.093 178.183 167.738  1.00  0.68           C
ATOM    439  C   ASN A  63     158.610 179.617 167.906  1.00  0.68           C
ATOM    440  O   ASN A  63     158.645 180.425 166.982  1.00  0.68           O
ATOM    441  CB  ASN A  63     160.572 178.054 167.319  1.00  0.68           C
ATOM    442  CG  ASN A  63     161.462 178.295 168.515  1.00  0.68           C
ATOM    443  OD1 ASN A  63     161.050 178.936 169.481  1.00  0.68           O
ATOM    444  ND2 ASN A  63     162.690 177.737 168.486  1.00  0.68           N
ATOM    445  N   THR A  64     158.116 179.963 169.107  1.00  0.69           N
ATOM    446  CA  THR A  64     157.609 181.292 169.419  1.00  0.69           C
ATOM    447  C   THR A  64     158.728 182.168 169.934  1.00  0.69           C
ATOM    448  O   THR A  64     158.541 183.363 170.149  1.00  0.69           O
ATOM    449  CB  THR A  64     156.512 181.270 170.488  1.00  0.69           C
ATOM    450  OG1 THR A  64     156.904 180.488 171.613  1.00  0.69           O
ATOM    451  CG2 THR A  64     155.230 180.638 169.917  1.00  0.69           C
ATOM    452  N   THR A  65     159.940 181.604 170.111  1.00  0.67           N
ATOM    453  CA  THR A  65     161.110 182.351 170.557  1.00  0.67           C
ATOM    454  C   THR A  65     161.951 182.777 169.356  1.00  0.67           C
ATOM    455  O   THR A  65     162.807 183.657 169.437  1.00  0.67           O
ATOM    456  CB  THR A  65     161.964 181.557 171.569  1.00  0.67           C
ATOM    457  OG1 THR A  65     162.947 180.713 170.974  1.00  0.67           O
ATOM    458  CG2 THR A  65     161.071 180.626 172.413  1.00  0.67           C
ATOM    459  N   GLU A  66     161.687 182.153 168.188  1.00  0.68           N
ATOM    460  CA  GLU A  66     162.351 182.380 166.921  1.00  0.68           C
ATOM    461  C   GLU A  66     162.066 183.755 166.331  1.00  0.68           C
ATOM    462  O   GLU A  66     160.930 184.142 166.062  1.00  0.68           O
ATOM    463  CB  GLU A  66     161.936 181.260 165.936  1.00  0.68           C
ATOM    464  CG  GLU A  66     162.552 181.288 164.519  1.00  0.68           C
ATOM    465  CD  GLU A  66     162.053 180.105 163.705  1.00  0.68           C
ATOM    466  OE1 GLU A  66     162.904 179.305 163.228  1.00  0.68           O
ATOM    467  OE2 GLU A  66     160.817 179.946 163.524  1.00  0.68           O
ATOM    468  N   SER A  67     163.126 184.563 166.125  1.00  0.74           N
ATOM    469  CA  SER A  67     163.023 185.874 165.506  1.00  0.74           C
ATOM    470  C   SER A  67     162.670 185.825 164.028  1.00  0.74           C
ATOM    471  O   SER A  67     163.026 184.896 163.308  1.00  0.74           O
ATOM    472  CB  SER A  67     164.289 186.756 165.725  1.00  0.74           C
ATOM    473  OG  SER A  67     165.431 186.277 165.008  1.00  0.74           O
ATOM    474  N   LEU A  68     161.975 186.865 163.518  1.00  0.68           N
ATOM    475  CA  LEU A  68     161.567 186.968 162.122  1.00  0.68           C
ATOM    476  C   LEU A  68     162.723 186.891 161.129  1.00  0.68           C
ATOM    477  O   LEU A  68     162.638 186.193 160.126  1.00  0.68           O
ATOM    478  CB  LEU A  68     160.769 188.274 161.906  1.00  0.68           C
ATOM    479  CG  LEU A  68     159.301 188.158 162.365  1.00  0.68           C
ATOM    480  CD1 LEU A  68     158.755 189.516 162.823  1.00  0.68           C
ATOM    481  CD2 LEU A  68     158.428 187.583 161.239  1.00  0.68           C
ATOM    482  N   THR A  69     163.864 187.540 161.430  1.00  0.72           N
ATOM    483  CA  THR A  69     165.101 187.449 160.655  1.00  0.72           C
ATOM    484  C   THR A  69     165.648 186.031 160.550  1.00  0.72           C
ATOM    485  O   THR A  69     166.106 185.583 159.500  1.00  0.72           O
ATOM    486  CB  THR A  69     166.205 188.297 161.284  1.00  0.72           C
ATOM    487  OG1 THR A  69     165.719 189.592 161.598  1.00  0.72           O
ATOM    488  CG2 THR A  69     167.392 188.469 160.329  1.00  0.72           C
ATOM    489  N   ASN A  70     165.619 185.259 161.655  1.00  0.74           N
ATOM    490  CA  ASN A  70     165.997 183.854 161.646  1.00  0.74           C
ATOM    491  C   ASN A  70     164.980 182.982 160.916  1.00  0.74           C
ATOM    492  O   ASN A  70     165.363 182.107 160.142  1.00  0.74           O
ATOM    493  CB  ASN A  70     166.264 183.349 163.082  1.00  0.74           C
ATOM    494  CG  ASN A  70     167.548 183.994 163.600  1.00  0.74           C
ATOM    495  OD1 ASN A  70     168.412 184.468 162.857  1.00  0.74           O
ATOM    496  ND2 ASN A  70     167.708 183.992 164.943  1.00  0.74           N
ATOM    497  N   TYR A  71     163.665 183.242 161.089  1.00  0.70           N
ATOM    498  CA  TYR A  71     162.591 182.581 160.357  1.00  0.70           C
ATOM    499  C   TYR A  71     162.732 182.762 158.845  1.00  0.70           C
ATOM    500  O   TYR A  71     162.641 181.798 158.087  1.00  0.70           O
ATOM    501  CB  TYR A  71     161.218 183.132 160.848  1.00  0.70           C
ATOM    502  CG  TYR A  71     160.014 182.449 160.243  1.00  0.70           C
ATOM    503  CD1 TYR A  71     159.773 181.084 160.473  1.00  0.70           C
ATOM    504  CD2 TYR A  71     159.072 183.190 159.505  1.00  0.70           C
ATOM    505  CE1 TYR A  71     158.600 180.478 159.999  1.00  0.70           C
ATOM    506  CE2 TYR A  71     157.891 182.587 159.044  1.00  0.70           C
ATOM    507  CZ  TYR A  71     157.651 181.233 159.307  1.00  0.70           C
ATOM    508  OH  TYR A  71     156.435 180.623 158.946  1.00  0.70           O
ATOM    509  N   GLU A  72     163.040 183.995 158.386  1.00  0.70           N
ATOM    510  CA  GLU A  72     163.318 184.312 156.997  1.00  0.70           C
ATOM    511  C   GLU A  72     164.494 183.534 156.426  1.00  0.70           C
ATOM    512  O   GLU A  72     164.360 182.867 155.405  1.00  0.70           O
ATOM    513  CB  GLU A  72     163.617 185.820 156.853  1.00  0.70           C
ATOM    514  CG  GLU A  72     163.860 186.279 155.394  1.00  0.70           C
ATOM    515  CD  GLU A  72     164.340 187.725 155.294  1.00  0.70           C
ATOM    516  OE1 GLU A  72     164.546 188.379 156.348  1.00  0.70           O
ATOM    517  OE2 GLU A  72     164.538 188.164 154.132  1.00  0.70           O
ATOM    518  N   LYS A  73     165.650 183.509 157.124  1.00  0.70           N
ATOM    519  CA  LYS A  73     166.818 182.726 156.737  1.00  0.70           C
ATOM    520  C   LYS A  73     166.563 181.225 156.680  1.00  0.70           C
ATOM    521  O   LYS A  73     167.136 180.495 155.877  1.00  0.70           O
ATOM    522  CB  LYS A  73     168.000 182.952 157.707  1.00  0.70           C
ATOM    523  CG  LYS A  73     168.629 184.349 157.628  1.00  0.70           C
ATOM    524  CD  LYS A  73     169.768 184.466 158.650  1.00  0.70           C
ATOM    525  CE  LYS A  73     170.449 185.831 158.661  1.00  0.70           C
ATOM    526  NZ  LYS A  73     171.484 185.838 159.717  1.00  0.70           N
ATOM    527  N   ARG A  74     165.686 180.708 157.554  1.00  0.68           N
ATOM    528  CA  ARG A  74     165.274 179.321 157.547  1.00  0.68           C
ATOM    529  C   ARG A  74     164.497 178.916 156.288  1.00  0.68           C
ATOM    530  O   ARG A  74     164.539 177.766 155.853  1.00  0.68           O
ATOM    531  CB  ARG A  74     164.447 179.055 158.822  1.00  0.68           C
ATOM    532  CG  ARG A  74     164.656 177.657 159.426  1.00  0.68           C
ATOM    533  CD  ARG A  74     163.731 177.421 160.618  1.00  0.68           C
ATOM    534  NE  ARG A  74     162.368 177.202 160.037  1.00  0.68           N
ATOM    535  CZ  ARG A  74     161.243 177.274 160.757  1.00  0.68           C
ATOM    536  NH1 ARG A  74     161.240 177.660 162.023  1.00  0.68           N
ATOM    537  NH2 ARG A  74     160.088 176.919 160.200  1.00  0.68           N
ATOM    538  N   VAL A  75     163.766 179.871 155.669  1.00  0.73           N
ATOM    539  CA  VAL A  75     162.910 179.637 154.512  1.00  0.73           C
ATOM    540  C   VAL A  75     163.453 180.233 153.206  1.00  0.73           C
ATOM    541  O   VAL A  75     162.753 180.352 152.197  1.00  0.73           O
ATOM    542  CB  VAL A  75     161.470 180.104 154.747  1.00  0.73           C
ATOM    543  CG1 VAL A  75     160.894 179.417 156.003  1.00  0.73           C
ATOM    544  CG2 VAL A  75     161.360 181.634 154.880  1.00  0.73           C
ATOM    545  N   THR A  76     164.747 180.600 153.132  1.00  0.73           N
ATOM    546  CA  THR A  76     165.352 181.159 151.914  1.00  0.73           C
ATOM    547  C   THR A  76     165.970 180.114 151.002  1.00  0.73           C
ATOM    548  O   THR A  76     166.660 180.456 150.048  1.00  0.73           O
ATOM    549  CB  THR A  76     166.386 182.257 152.151  1.00  0.73           C
ATOM    550  OG1 THR A  76     167.222 181.941 153.248  1.00  0.73           O
ATOM    551  CG2 THR A  76     165.660 183.577 152.454  1.00  0.73           C
ATOM    552  N   ARG A  77     165.637 178.821 151.205  1.00  0.67           N
ATOM    553  CA  ARG A  77     166.104 177.664 150.438  1.00  0.67           C
ATOM    554  C   ARG A  77     165.837 177.748 148.923  1.00  0.67           C
ATOM    555  O   ARG A  77     166.548 177.197 148.087  1.00  0.67           O
ATOM    556  CB  ARG A  77     165.424 176.372 150.999  1.00  0.67           C
ATOM    557  CG  ARG A  77     165.692 176.086 152.497  1.00  0.67           C
ATOM    558  CD  ARG A  77     164.833 174.959 153.124  1.00  0.67           C
ATOM    559  NE  ARG A  77     165.033 173.654 152.412  1.00  0.67           N
ATOM    560  CZ  ARG A  77     166.159 172.931 152.411  1.00  0.67           C
ATOM    561  NH1 ARG A  77     166.224 171.833 151.666  1.00  0.67           N
ATOM    562  NH2 ARG A  77     167.218 173.279 153.143  1.00  0.67           N
ATOM    563  N   PHE A  78     164.772 178.454 148.501  1.00  0.73           N
ATOM    564  CA  PHE A  78     164.345 178.476 147.114  1.00  0.73           C
ATOM    565  C   PHE A  78     164.731 179.760 146.404  1.00  0.73           C
ATOM    566  O   PHE A  78     164.656 180.860 146.960  1.00  0.73           O
ATOM    567  CB  PHE A  78     162.824 178.242 146.943  1.00  0.73           C
ATOM    568  CG  PHE A  78     162.481 176.809 147.252  1.00  0.73           C
ATOM    569  CD1 PHE A  78     162.489 176.333 148.572  1.00  0.73           C
ATOM    570  CD2 PHE A  78     162.159 175.915 146.216  1.00  0.73           C
ATOM    571  CE1 PHE A  78     162.203 174.993 148.849  1.00  0.73           C
ATOM    572  CE2 PHE A  78     161.844 174.578 146.493  1.00  0.73           C
ATOM    573  CZ  PHE A  78     161.862 174.119 147.814  1.00  0.73           C
ATOM    574  N   TYR A  79     165.164 179.618 145.130  1.00  0.66           N
ATOM    575  CA  TYR A  79     165.564 180.695 144.245  1.00  0.66           C
ATOM    576  C   TYR A  79     164.442 181.659 143.905  1.00  0.66           C
ATOM    577  O   TYR A  79     163.266 181.305 143.919  1.00  0.66           O
ATOM    578  CB  TYR A  79     166.210 180.144 142.927  1.00  0.66           C
ATOM    579  CG  TYR A  79     167.013 181.164 142.128  1.00  0.66           C
ATOM    580  CD1 TYR A  79     167.834 182.122 142.759  1.00  0.66           C
ATOM    581  CD2 TYR A  79     166.951 181.168 140.721  1.00  0.66           C
ATOM    582  CE1 TYR A  79     168.558 183.058 142.009  1.00  0.66           C
ATOM    583  CE2 TYR A  79     167.683 182.100 139.967  1.00  0.66           C
ATOM    584  CZ  TYR A  79     168.485 183.045 140.615  1.00  0.66           C
ATOM    585  OH  TYR A  79     169.229 183.990 139.882  1.00  0.66           O
ATOM    586  N   GLU A  80     164.820 182.904 143.569  1.00  0.67           N
ATOM    587  CA  GLU A  80     163.932 183.882 142.990  1.00  0.67           C
ATOM    588  C   GLU A  80     164.268 184.103 141.515  1.00  0.67           C
ATOM    589  O   GLU A  80     165.297 184.703 141.192  1.00  0.67           O
ATOM    590  CB  GLU A  80     164.056 185.214 143.743  1.00  0.67           C
ATOM    591  CG  GLU A  80     163.140 186.314 143.163  1.00  0.67           C
ATOM    592  CD  GLU A  80     162.918 187.456 144.143  1.00  0.67           C
ATOM    593  OE1 GLU A  80     163.489 187.405 145.261  1.00  0.67           O
ATOM    594  OE2 GLU A  80     162.126 188.361 143.779  1.00  0.67           O
ATOM    595  N   PRO A  81     163.449 183.618 140.587  1.00  0.63           N
ATOM    596  CA  PRO A  81     163.682 183.836 139.161  1.00  0.63           C
ATOM    597  C   PRO A  81     162.731 184.869 138.535  1.00  0.63           C
ATOM    598  O   PRO A  81     161.588 184.507 138.264  1.00  0.63           O
ATOM    599  CB  PRO A  81     163.424 182.436 138.588  1.00  0.63           C
ATOM    600  CG  PRO A  81     162.325 181.844 139.476  1.00  0.63           C
ATOM    601  CD  PRO A  81     162.676 182.394 140.843  1.00  0.63           C
ATOM    602  N   PRO A  82     163.114 186.101 138.221  1.00  0.53           N
ATOM    603  CA  PRO A  82     162.219 187.048 137.559  1.00  0.53           C
ATOM    604  C   PRO A  82     162.517 187.097 136.061  1.00  0.53           C
ATOM    605  O   PRO A  82     163.641 186.823 135.641  1.00  0.53           O
ATOM    606  CB  PRO A  82     162.593 188.377 138.234  1.00  0.53           C
ATOM    607  CG  PRO A  82     164.100 188.249 138.478  1.00  0.53           C
ATOM    608  CD  PRO A  82     164.266 186.768 138.829  1.00  0.53           C
ATOM    609  N   MET A  83     161.521 187.447 135.227  1.00  0.45           N
ATOM    610  CA  MET A  83     161.701 187.663 133.803  1.00  0.45           C
ATOM    611  C   MET A  83     160.588 188.580 133.300  1.00  0.45           C
ATOM    612  O   MET A  83     159.648 188.912 134.016  1.00  0.45           O
ATOM    613  CB  MET A  83     161.790 186.312 133.023  1.00  0.45           C
ATOM    614  CG  MET A  83     162.053 186.319 131.511  1.00  0.45           C
ATOM    615  SD  MET A  83     163.400 187.414 131.007  1.00  0.45           S
ATOM    616  CE  MET A  83     164.680 186.451 131.854  1.00  0.45           C
ATOM    617  N   ASN A  84     160.699 189.053 132.048  1.00  0.44           N
ATOM    618  CA  ASN A  84     159.701 189.839 131.359  1.00  0.44           C
ATOM    619  C   ASN A  84     159.236 188.967 130.214  1.00  0.44           C
ATOM    620  O   ASN A  84     160.049 188.270 129.613  1.00  0.44           O
ATOM    621  CB  ASN A  84     160.302 191.125 130.745  1.00  0.44           C
ATOM    622  CG  ASN A  84     160.790 192.054 131.846  1.00  0.44           C
ATOM    623  OD1 ASN A  84     160.009 192.634 132.596  1.00  0.44           O
ATOM    624  ND2 ASN A  84     162.128 192.237 131.939  1.00  0.44           N
ATOM    625  N   ASP A  85     157.933 188.967 129.890  1.00  0.38           N
ATOM    626  CA  ASP A  85     157.403 188.073 128.882  1.00  0.38           C
ATOM    627  C   ASP A  85     156.561 188.868 127.903  1.00  0.38           C
ATOM    628  O   ASP A  85     156.144 189.995 128.178  1.00  0.38           O
ATOM    629  CB  ASP A  85     156.582 186.941 129.557  1.00  0.38           C
ATOM    630  CG  ASP A  85     156.553 185.654 128.742  1.00  0.38           C
ATOM    631  OD1 ASP A  85     157.447 185.461 127.877  1.00  0.38           O
ATOM    632  OD2 ASP A  85     155.692 184.798 129.065  1.00  0.38           O
ATOM    633  N   ILE A  86     156.328 188.289 126.718  1.00  0.38           N
ATOM    634  CA  ILE A  86     155.486 188.844 125.672  1.00  0.38           C
ATOM    635  C   ILE A  86     154.528 187.714 125.369  1.00  0.38           C
ATOM    636  O   ILE A  86     154.517 186.720 126.080  1.00  0.38           O
ATOM    637  CB  ILE A  86     156.246 189.499 124.512  1.00  0.38           C
ATOM    638  CG1 ILE A  86     157.013 190.722 125.068  1.00  0.38           C
ATOM    639  CG2 ILE A  86     155.350 189.954 123.327  1.00  0.38           C
ATOM    640  CD1 ILE A  86     157.944 191.350 124.032  1.00  0.38           C
ATOM    641  N   LEU A  87     153.567 187.915 124.465  1.00  0.39           N
ATOM    642  CA  LEU A  87     152.329 187.203 124.500  1.00  0.39           C
ATOM    643  C   LEU A  87     151.524 187.493 123.249  1.00  0.39           C
ATOM    644  O   LEU A  87     151.713 188.498 122.563  1.00  0.39           O
ATOM    645  CB  LEU A  87     151.510 187.541 125.780  1.00  0.39           C
ATOM    646  CG  LEU A  87     151.034 189.010 125.989  1.00  0.39           C
ATOM    647  CD1 LEU A  87     150.771 189.227 127.478  1.00  0.39           C
ATOM    648  CD2 LEU A  87     151.938 190.165 125.541  1.00  0.39           C
ATOM    649  N   ARG A  88     150.564 186.614 122.929  1.00  0.41           N
ATOM    650  CA  ARG A  88     149.670 186.752 121.800  1.00  0.41           C
ATOM    651  C   ARG A  88     148.355 186.152 122.215  1.00  0.41           C
ATOM    652  O   ARG A  88     148.278 185.394 123.178  1.00  0.41           O
ATOM    653  CB  ARG A  88     150.226 185.947 120.622  1.00  0.41           C
ATOM    654  CG  ARG A  88     149.543 185.889 119.241  1.00  0.41           C
ATOM    655  CD  ARG A  88     149.873 187.107 118.389  1.00  0.41           C
ATOM    656  NE  ARG A  88     149.218 186.898 117.063  1.00  0.41           N
ATOM    657  CZ  ARG A  88     149.021 187.876 116.171  1.00  0.41           C
ATOM    658  NH1 ARG A  88     148.432 187.594 115.014  1.00  0.41           N
ATOM    659  NH2 ARG A  88     149.415 189.123 116.421  1.00  0.41           N
ATOM    660  N   LEU A  89     147.272 186.510 121.515  1.00  0.45           N
ATOM    661  CA  LEU A  89     145.958 186.016 121.817  1.00  0.45           C
ATOM    662  C   LEU A  89     145.203 185.904 120.509  1.00  0.45           C
ATOM    663  O   LEU A  89     144.852 186.913 119.903  1.00  0.45           O
ATOM    664  CB  LEU A  89     145.272 187.012 122.770  1.00  0.45           C
ATOM    665  CG  LEU A  89     143.834 186.695 123.201  1.00  0.45           C
ATOM    666  CD1 LEU A  89     143.748 185.375 123.979  1.00  0.45           C
ATOM    667  CD2 LEU A  89     143.327 187.867 124.051  1.00  0.45           C
ATOM    668  N   SER A  90     144.967 184.659 120.046  1.00  0.45           N
ATOM    669  CA  SER A  90     144.234 184.317 118.829  1.00  0.45           C
ATOM    670  C   SER A  90     144.370 182.822 118.619  1.00  0.45           C
ATOM    671  O   SER A  90     145.467 182.317 118.408  1.00  0.45           O
ATOM    672  CB  SER A  90     144.723 184.982 117.505  1.00  0.45           C
ATOM    673  OG  SER A  90     143.737 184.842 116.478  1.00  0.45           O
ATOM    674  N   THR A  91     143.257 182.070 118.697  1.00  0.45           N
ATOM    675  CA  THR A  91     143.199 180.652 118.346  1.00  0.45           C
ATOM    676  C   THR A  91     142.667 180.561 116.933  1.00  0.45           C
ATOM    677  O   THR A  91     141.537 180.963 116.658  1.00  0.45           O
ATOM    678  CB  THR A  91     142.337 179.819 119.289  1.00  0.45           C
ATOM    679  OG1 THR A  91     141.102 180.469 119.582  1.00  0.45           O
ATOM    680  CG2 THR A  91     143.127 179.633 120.600  1.00  0.45           C
ATOM    681  N   VAL A  92     143.522 180.107 115.999  1.00  0.47           N
ATOM    682  CA  VAL A  92     143.325 180.156 114.560  1.00  0.47           C
ATOM    683  C   VAL A  92     144.213 179.081 113.963  1.00  0.47           C
ATOM    684  O   VAL A  92     144.912 178.431 114.724  1.00  0.47           O
ATOM    685  CB  VAL A  92     143.704 181.495 113.902  1.00  0.47           C
ATOM    686  CG1 VAL A  92     142.589 182.521 114.149  1.00  0.47           C
ATOM    687  CG2 VAL A  92     145.060 182.031 114.411  1.00  0.47           C
ATOM    688  N   PRO A  93     144.228 178.810 112.666  1.00  0.53           N
ATOM    689  CA  PRO A  93     145.322 177.993 112.122  1.00  0.53           C
ATOM    690  C   PRO A  93     146.111 178.630 110.985  1.00  0.53           C
ATOM    691  O   PRO A  93     145.575 179.391 110.178  1.00  0.53           O
ATOM    692  CB  PRO A  93     144.585 176.767 111.609  1.00  0.53           C
ATOM    693  CG  PRO A  93     143.272 177.327 111.066  1.00  0.53           C
ATOM    694  CD  PRO A  93     142.934 178.410 112.092  1.00  0.53           C
ATOM    695  N   ALA A  94     147.407 178.265 110.874  1.00  0.52           N
ATOM    696  CA  ALA A  94     148.230 178.531 109.708  1.00  0.52           C
ATOM    697  C   ALA A  94     148.149 177.373 108.713  1.00  0.52           C
ATOM    698  O   ALA A  94     148.252 176.195 109.050  1.00  0.52           O
ATOM    699  CB  ALA A  94     149.706 178.776 110.080  1.00  0.52           C
ATOM    700  N   VAL A  95     147.941 177.673 107.420  1.00  0.49           N
ATOM    701  CA  VAL A  95     147.784 176.650 106.399  1.00  0.49           C
ATOM    702  C   VAL A  95     149.101 176.297 105.716  1.00  0.49           C
ATOM    703  O   VAL A  95     150.004 177.116 105.568  1.00  0.49           O
ATOM    704  CB  VAL A  95     146.701 176.997 105.382  1.00  0.49           C
ATOM    705  CG1 VAL A  95     145.354 177.119 106.124  1.00  0.49           C
ATOM    706  CG2 VAL A  95     147.027 178.301 104.630  1.00  0.49           C
ATOM    707  N   LYS A  96     149.250 175.028 105.274  1.00  0.44           N
ATOM    708  CA  LYS A  96     150.442 174.569 104.579  1.00  0.44           C
ATOM    709  C   LYS A  96     150.165 174.547 103.083  1.00  0.44           C
ATOM    710  O   LYS A  96     149.178 173.962 102.638  1.00  0.44           O
ATOM    711  CB  LYS A  96     150.882 173.128 104.997  1.00  0.44           C
ATOM    712  CG  LYS A  96     151.363 172.937 106.457  1.00  0.44           C
ATOM    713  CD  LYS A  96     151.917 171.509 106.722  1.00  0.44           C
ATOM    714  CE  LYS A  96     152.548 171.285 108.118  1.00  0.44           C
ATOM    715  NZ  LYS A  96     153.195 169.942 108.255  1.00  0.44           N
ATOM    716  N   GLN A  97     151.040 175.175 102.274  1.00  0.40           N
ATOM    717  CA  GLN A  97     150.959 175.114 100.827  1.00  0.40           C
ATOM    718  C   GLN A  97     151.580 173.832 100.283  1.00  0.40           C
ATOM    719  O   GLN A  97     152.273 173.102 100.991  1.00  0.40           O
ATOM    720  CB  GLN A  97     151.653 176.336 100.174  1.00  0.40           C
ATOM    721  CG  GLN A  97     151.093 177.709 100.618  1.00  0.40           C
ATOM    722  CD  GLN A  97     149.615 177.852 100.255  1.00  0.40           C
ATOM    723  OE1 GLN A  97     149.207 177.632  99.115  1.00  0.40           O
ATOM    724  NE2 GLN A  97     148.775 178.229 101.245  1.00  0.40           N
ATOM    725  N   PHE A  98     151.336 173.518  98.999  1.00  0.37           N
ATOM    726  CA  PHE A  98     151.852 172.318  98.370  1.00  0.37           C
ATOM    727  C   PHE A  98     152.717 172.716  97.183  1.00  0.37           C
ATOM    728  O   PHE A  98     152.419 173.679  96.483  1.00  0.37           O
ATOM    729  CB  PHE A  98     150.702 171.407  97.889  1.00  0.37           C
ATOM    730  CG  PHE A  98     149.896 170.867  99.048  1.00  0.37           C
ATOM    731  CD1 PHE A  98     148.681 171.467  99.421  1.00  0.37           C
ATOM    732  CD2 PHE A  98     150.306 169.706  99.726  1.00  0.37           C
ATOM    733  CE1 PHE A  98     147.864 170.886 100.400  1.00  0.37           C
ATOM    734  CE2 PHE A  98     149.482 169.102 100.686  1.00  0.37           C
ATOM    735  CZ  PHE A  98     148.252 169.689 101.014  1.00  0.37           C
ATOM    736  N   ASN A  99     153.848 172.013  96.952  1.00  0.43           N
ATOM    737  CA  ASN A  99     154.780 172.351  95.885  1.00  0.43           C
ATOM    738  C   ASN A  99     154.486 171.691  94.534  1.00  0.43           C
ATOM    739  O   ASN A  99     153.543 170.930  94.352  1.00  0.43           O
ATOM    740  CB  ASN A  99     156.266 172.280  96.330  1.00  0.43           C
ATOM    741  CG  ASN A  99     156.618 170.936  96.947  1.00  0.43           C
ATOM    742  OD1 ASN A  99     156.111 169.876  96.588  1.00  0.43           O
ATOM    743  ND2 ASN A  99     157.509 170.977  97.964  1.00  0.43           N
ATOM    744  N   LEU A 100     155.255 172.121  93.519  1.00  0.47           N
ATOM    745  CA  LEU A 100     154.791 172.227  92.153  1.00  0.47           C
ATOM    746  C   LEU A 100     154.683 170.964  91.291  1.00  0.47           C
ATOM    747  O   LEU A 100     153.679 170.771  90.608  1.00  0.47           O
ATOM    748  CB  LEU A 100     155.701 173.255  91.435  1.00  0.47           C
ATOM    749  CG  LEU A 100     155.882 174.602  92.183  1.00  0.47           C
ATOM    750  CD1 LEU A 100     156.980 175.443  91.519  1.00  0.47           C
ATOM    751  CD2 LEU A 100     154.583 175.416  92.273  1.00  0.47           C
ATOM    752  N   ASP A 101     155.698 170.072  91.263  1.00  0.65           N
ATOM    753  CA  ASP A 101     155.765 168.990  90.289  1.00  0.65           C
ATOM    754  C   ASP A 101     155.333 167.648  90.881  1.00  0.65           C
ATOM    755  O   ASP A 101     155.258 166.608  90.212  1.00  0.65           O
ATOM    756  CB  ASP A 101     157.224 168.897  89.767  1.00  0.65           C
ATOM    757  CG  ASP A 101     158.153 168.374  90.852  1.00  0.65           C
ATOM    758  OD1 ASP A 101     158.305 169.043  91.900  1.00  0.65           O
ATOM    759  OD2 ASP A 101     158.641 167.230  90.674  1.00  0.65           O
ATOM    760  N   HIS A 102     155.045 167.642  92.189  1.00  0.69           N
ATOM    761  CA  HIS A 102     154.513 166.483  92.861  1.00  0.69           C
ATOM    762  C   HIS A 102     153.007 166.474  92.748  1.00  0.69           C
ATOM    763  O   HIS A 102     152.297 166.975  93.608  1.00  0.69           O
ATOM    764  CB  HIS A 102     154.906 166.437  94.352  1.00  0.69           C
ATOM    765  CG  HIS A 102     156.351 166.089  94.526  1.00  0.69           C
ATOM    766  ND1 HIS A 102     156.754 164.777  94.342  1.00  0.69           N
ATOM    767  CD2 HIS A 102     157.427 166.892  94.719  1.00  0.69           C
ATOM    768  CE1 HIS A 102     158.071 164.810  94.430  1.00  0.69           C
ATOM    769  NE2 HIS A 102     158.530 166.065  94.650  1.00  0.69           N
ATOM    770  N   SER A 103     152.456 165.890  91.668  1.00  0.69           N
ATOM    771  CA  SER A 103     151.029 165.817  91.417  1.00  0.69           C
ATOM    772  C   SER A 103     150.221 165.109  92.497  1.00  0.69           C
ATOM    773  O   SER A 103     150.189 163.881  92.587  1.00  0.69           O
ATOM    774  CB  SER A 103     150.749 165.152  90.043  1.00  0.69           C
ATOM    775  OG  SER A 103     151.882 165.268  89.176  1.00  0.69           O
ATOM    776  N   ILE A 104     149.538 165.889  93.354  1.00  0.51           N
ATOM    777  CA  ILE A 104     148.737 165.364  94.450  1.00  0.51           C
ATOM    778  C   ILE A 104     147.350 164.933  93.998  1.00  0.51           C
ATOM    779  O   ILE A 104     146.877 163.865  94.365  1.00  0.51           O
ATOM    780  CB  ILE A 104     148.715 166.350  95.614  1.00  0.51           C
ATOM    781  CG1 ILE A 104     150.144 166.503  96.190  1.00  0.51           C
ATOM    782  CG2 ILE A 104     147.752 165.901  96.734  1.00  0.51           C
ATOM    783  CD1 ILE A 104     150.317 167.736  97.076  1.00  0.51           C
ATOM    784  N   GLN A 105     146.674 165.711  93.128  1.00  0.40           N
ATOM    785  CA  GLN A 105     145.360 165.370  92.593  1.00  0.40           C
ATOM    786  C   GLN A 105     145.289 164.038  91.822  1.00  0.40           C
ATOM    787  O   GLN A 105     144.275 163.357  91.945  1.00  0.40           O
ATOM    788  CB  GLN A 105     144.796 166.531  91.742  1.00  0.40           C
ATOM    789  CG  GLN A 105     144.528 167.828  92.548  1.00  0.40           C
ATOM    790  CD  GLN A 105     144.136 168.962  91.597  1.00  0.40           C
ATOM    791  OE1 GLN A 105     144.581 169.009  90.451  1.00  0.40           O
ATOM    792  NE2 GLN A 105     143.300 169.915  92.067  1.00  0.40           N
ATOM    793  N   PRO A 106     146.284 163.547  91.081  1.00  0.46           N
ATOM    794  CA  PRO A 106     146.285 162.168  90.586  1.00  0.46           C
ATOM    795  C   PRO A 106     146.300 161.076  91.644  1.00  0.46           C
ATOM    796  O   PRO A 106     146.241 159.911  91.271  1.00  0.46           O
ATOM    797  CB  PRO A 106     147.557 162.098  89.722  1.00  0.46           C
ATOM    798  CG  PRO A 106     147.656 163.518  89.172  1.00  0.46           C
ATOM    799  CD  PRO A 106     147.276 164.362  90.383  1.00  0.46           C
ATOM    800  N   GLN A 107     146.414 161.400  92.945  1.00  0.42           N
ATOM    801  CA  GLN A 107     146.477 160.406  93.994  1.00  0.42           C
ATOM    802  C   GLN A 107     145.198 160.320  94.839  1.00  0.42           C
ATOM    803  O   GLN A 107     145.191 159.535  95.776  1.00  0.42           O
ATOM    804  CB  GLN A 107     147.703 160.711  94.910  1.00  0.42           C
ATOM    805  CG  GLN A 107     149.078 160.711  94.188  1.00  0.42           C
ATOM    806  CD  GLN A 107     150.245 161.068  95.119  1.00  0.42           C
ATOM    807  OE1 GLN A 107     150.642 160.305  95.998  1.00  0.42           O
ATOM    808  NE2 GLN A 107     150.871 162.248  94.895  1.00  0.42           N
ATOM    809  N   ILE A 108     144.121 161.106  94.531  1.00  0.46           N
ATOM    810  CA  ILE A 108     142.802 161.204  95.199  1.00  0.46           C
ATOM    811  C   ILE A 108     142.218 159.971  95.858  1.00  0.46           C
ATOM    812  O   ILE A 108     142.362 158.857  95.367  1.00  0.46           O
ATOM    813  CB  ILE A 108     141.703 161.846  94.355  1.00  0.46           C
ATOM    814  CG1 ILE A 108     141.512 161.137  92.994  1.00  0.46           C
ATOM    815  CG2 ILE A 108     142.003 163.353  94.239  1.00  0.46           C
ATOM    816  CD1 ILE A 108     140.217 161.558  92.288  1.00  0.46           C
ATOM    817  N   VAL A 109     141.509 160.137  97.010  1.00  0.47           N
ATOM    818  CA  VAL A 109     141.036 158.969  97.735  1.00  0.47           C
ATOM    819  C   VAL A 109     140.031 158.151  96.934  1.00  0.47           C
ATOM    820  O   VAL A 109     138.905 158.569  96.670  1.00  0.47           O
ATOM    821  CB  VAL A 109     140.375 159.199  99.096  1.00  0.47           C
ATOM    822  CG1 VAL A 109     140.064 157.804  99.665  1.00  0.47           C
ATOM    823  CG2 VAL A 109     141.203 160.002 100.112  1.00  0.47           C
ATOM    824  N   TYR A 110     140.443 156.935  96.558  1.00  0.44           N
ATOM    825  CA  TYR A 110     139.696 156.126  95.630  1.00  0.44           C
ATOM    826  C   TYR A 110     139.042 154.914  96.291  1.00  0.44           C
ATOM    827  O   TYR A 110     138.012 154.406  95.853  1.00  0.44           O
ATOM    828  CB  TYR A 110     140.746 155.660  94.589  1.00  0.44           C
ATOM    829  CG  TYR A 110     140.105 154.956  93.434  1.00  0.44           C
ATOM    830  CD1 TYR A 110     139.393 155.691  92.478  1.00  0.44           C
ATOM    831  CD2 TYR A 110     140.172 153.559  93.326  1.00  0.44           C
ATOM    832  CE1 TYR A 110     138.746 155.034  91.422  1.00  0.44           C
ATOM    833  CE2 TYR A 110     139.522 152.899  92.274  1.00  0.44           C
ATOM    834  CZ  TYR A 110     138.804 153.641  91.327  1.00  0.44           C
ATOM    835  OH  TYR A 110     138.137 152.984  90.276  1.00  0.44           O
ATOM    836  N   SER A 111     139.629 154.403  97.385  1.00  0.43           N
ATOM    837  CA  SER A 111     139.483 153.003  97.763  1.00  0.43           C
ATOM    838  C   SER A 111     138.496 152.738  98.891  1.00  0.43           C
ATOM    839  O   SER A 111     138.424 151.645  99.446  1.00  0.43           O
ATOM    840  CB  SER A 111     140.871 152.456  98.179  1.00  0.43           C
ATOM    841  OG  SER A 111     141.337 153.067  99.386  1.00  0.43           O
ATOM    842  N   LEU A 112     137.681 153.729  99.277  1.00  0.43           N
ATOM    843  CA  LEU A 112     136.870 153.635 100.480  1.00  0.43           C
ATOM    844  C   LEU A 112     135.510 153.027 100.254  1.00  0.43           C
ATOM    845  O   LEU A 112     134.786 152.724 101.204  1.00  0.43           O
ATOM    846  CB  LEU A 112     136.562 155.053 100.966  1.00  0.43           C
ATOM    847  CG  LEU A 112     137.761 155.875 101.433  1.00  0.43           C
ATOM    848  CD1 LEU A 112     137.258 157.314 101.555  1.00  0.43           C
ATOM    849  CD2 LEU A 112     138.474 155.333 102.692  1.00  0.43           C
ATOM    850  N   ASN A 113     135.171 152.825  98.974  1.00  0.45           N
ATOM    851  CA  ASN A 113     133.889 152.357  98.503  1.00  0.45           C
ATOM    852  C   ASN A 113     132.720 153.305  98.800  1.00  0.45           C
ATOM    853  O   ASN A 113     132.875 154.469  99.144  1.00  0.45           O
ATOM    854  CB  ASN A 113     133.590 150.906  98.987  1.00  0.45           C
ATOM    855  CG  ASN A 113     134.789 150.014  98.677  1.00  0.45           C
ATOM    856  OD1 ASN A 113     135.199 149.895  97.524  1.00  0.45           O
ATOM    857  ND2 ASN A 113     135.372 149.363  99.708  1.00  0.45           N
ATOM    858  N   LEU A 114     131.505 152.782  98.598  1.00  0.44           N
ATOM    859  CA  LEU A 114     130.197 153.396  98.680  1.00  0.44           C
ATOM    860  C   LEU A 114     129.888 154.571  99.637  1.00  0.44           C
ATOM    861  O   LEU A 114     129.595 155.675  99.186  1.00  0.44           O
ATOM    862  CB  LEU A 114     129.251 152.215  99.011  1.00  0.44           C
ATOM    863  CG  LEU A 114     129.053 151.177  97.890  1.00  0.44           C
ATOM    864  CD1 LEU A 114     128.334 149.939  98.447  1.00  0.44           C
ATOM    865  CD2 LEU A 114     128.242 151.775  96.731  1.00  0.44           C
ATOM    866  N   TYR A 115     129.824 154.324 100.970  1.00  0.45           N
ATOM    867  CA  TYR A 115     129.334 155.243 102.011  1.00  0.45           C
ATOM    868  C   TYR A 115     127.983 155.984 101.839  1.00  0.45           C
ATOM    869  O   TYR A 115     127.880 157.108 102.332  1.00  0.45           O
ATOM    870  CB  TYR A 115     130.395 156.332 102.339  1.00  0.45           C
ATOM    871  CG  TYR A 115     131.729 155.845 102.823  1.00  0.45           C
ATOM    872  CD1 TYR A 115     131.923 154.648 103.542  1.00  0.45           C
ATOM    873  CD2 TYR A 115     132.822 156.709 102.647  1.00  0.45           C
ATOM    874  CE1 TYR A 115     133.193 154.305 104.027  1.00  0.45           C
ATOM    875  CE2 TYR A 115     134.080 156.371 103.147  1.00  0.45           C
ATOM    876  CZ  TYR A 115     134.277 155.149 103.793  1.00  0.45           C
ATOM    877  OH  TYR A 115     135.573 154.718 104.132  1.00  0.45           O
ATOM    878  N   PRO A 116     126.871 155.509 101.276  1.00  0.43           N
ATOM    879  CA  PRO A 116     125.698 156.357 101.078  1.00  0.43           C
ATOM    880  C   PRO A 116     124.912 156.511 102.366  1.00  0.43           C
ATOM    881  O   PRO A 116     123.969 157.291 102.411  1.00  0.43           O
ATOM    882  CB  PRO A 116     124.890 155.589 100.024  1.00  0.43           C
ATOM    883  CG  PRO A 116     125.222 154.124 100.311  1.00  0.43           C
ATOM    884  CD  PRO A 116     126.708 154.212 100.637  1.00  0.43           C
ATOM    885  N   SER A 117     125.263 155.756 103.421  1.00  0.45           N
ATOM    886  CA  SER A 117     124.561 155.760 104.687  1.00  0.45           C
ATOM    887  C   SER A 117     125.107 156.770 105.683  1.00  0.45           C
ATOM    888  O   SER A 117     124.443 157.086 106.666  1.00  0.45           O
ATOM    889  CB  SER A 117     124.639 154.344 105.313  1.00  0.45           C
ATOM    890  OG  SER A 117     125.982 153.843 105.305  1.00  0.45           O
ATOM    891  N   HIS A 118     126.297 157.351 105.427  1.00  0.39           N
ATOM    892  CA  HIS A 118     126.893 158.370 106.283  1.00  0.39           C
ATOM    893  C   HIS A 118     126.842 159.733 105.614  1.00  0.39           C
ATOM    894  O   HIS A 118     127.849 160.293 105.183  1.00  0.39           O
ATOM    895  CB  HIS A 118     128.349 158.045 106.679  1.00  0.39           C
ATOM    896  CG  HIS A 118     128.463 156.903 107.637  1.00  0.39           C
ATOM    897  ND1 HIS A 118     127.956 157.052 108.914  1.00  0.39           N
ATOM    898  CD2 HIS A 118     129.052 155.687 107.503  1.00  0.39           C
ATOM    899  CE1 HIS A 118     128.244 155.927 109.532  1.00  0.39           C
ATOM    900  NE2 HIS A 118     128.907 155.063 108.725  1.00  0.39           N
ATOM    901  N   GLY A 119     125.631 160.312 105.515  1.00  0.39           N
ATOM    902  CA  GLY A 119     125.352 161.497 104.702  1.00  0.39           C
ATOM    903  C   GLY A 119     125.578 162.833 105.368  1.00  0.39           C
ATOM    904  O   GLY A 119     124.702 163.691 105.380  1.00  0.39           O
ATOM    905  N   ILE A 120     126.765 163.071 105.947  1.00  0.37           N
ATOM    906  CA  ILE A 120     127.085 164.336 106.595  1.00  0.37           C
ATOM    907  C   ILE A 120     127.647 165.350 105.597  1.00  0.37           C
ATOM    908  O   ILE A 120     128.550 165.070 104.809  1.00  0.37           O
ATOM    909  CB  ILE A 120     128.000 164.101 107.795  1.00  0.37           C
ATOM    910  CG1 ILE A 120     127.177 163.480 108.948  1.00  0.37           C
ATOM    911  CG2 ILE A 120     128.681 165.404 108.269  1.00  0.37           C
ATOM    912  CD1 ILE A 120     128.011 162.842 110.065  1.00  0.37           C
ATOM    913  N   TYR A 121     127.095 166.590 105.589  1.00  0.29           N
ATOM    914  CA  TYR A 121     127.426 167.574 104.577  1.00  0.29           C
ATOM    915  C   TYR A 121     128.459 168.606 105.018  1.00  0.29           C
ATOM    916  O   TYR A 121     128.979 169.345 104.176  1.00  0.29           O
ATOM    917  CB  TYR A 121     126.146 168.313 104.105  1.00  0.29           C
ATOM    918  CG  TYR A 121     125.237 167.359 103.366  1.00  0.29           C
ATOM    919  CD1 TYR A 121     124.166 166.731 104.022  1.00  0.29           C
ATOM    920  CD2 TYR A 121     125.454 167.072 102.006  1.00  0.29           C
ATOM    921  CE1 TYR A 121     123.340 165.825 103.339  1.00  0.29           C
ATOM    922  CE2 TYR A 121     124.624 166.171 101.318  1.00  0.29           C
ATOM    923  CZ  TYR A 121     123.569 165.544 101.991  1.00  0.29           C
ATOM    924  OH  TYR A 121     122.738 164.623 101.324  1.00  0.29           O
ATOM    925  N   TYR A 122     128.790 168.661 106.322  1.00  0.46           N
ATOM    926  CA  TYR A 122     129.810 169.526 106.899  1.00  0.46           C
ATOM    927  C   TYR A 122     131.238 169.174 106.471  1.00  0.46           C
ATOM    928  O   TYR A 122     131.550 168.010 106.240  1.00  0.46           O
ATOM    929  CB  TYR A 122     129.754 169.503 108.450  1.00  0.46           C
ATOM    930  CG  TYR A 122     128.442 170.034 108.967  1.00  0.46           C
ATOM    931  CD1 TYR A 122     127.397 169.158 109.305  1.00  0.46           C
ATOM    932  CD2 TYR A 122     128.254 171.414 109.157  1.00  0.46           C
ATOM    933  CE1 TYR A 122     126.182 169.648 109.803  1.00  0.46           C
ATOM    934  CE2 TYR A 122     127.043 171.908 109.669  1.00  0.46           C
ATOM    935  CZ  TYR A 122     126.007 171.021 109.987  1.00  0.46           C
ATOM    936  OH  TYR A 122     124.787 171.496 110.507  1.00  0.46           O
ATOM    937  N   ILE A 123     132.138 170.183 106.351  1.00  0.46           N
ATOM    938  CA  ILE A 123     133.533 169.978 105.944  1.00  0.46           C
ATOM    939  C   ILE A 123     134.550 170.509 106.963  1.00  0.46           C
ATOM    940  O   ILE A 123     135.766 170.464 106.756  1.00  0.46           O
ATOM    941  CB  ILE A 123     133.813 170.644 104.593  1.00  0.46           C
ATOM    942  CG1 ILE A 123     133.584 172.179 104.614  1.00  0.46           C
ATOM    943  CG2 ILE A 123     132.946 169.944 103.521  1.00  0.46           C
ATOM    944  CD1 ILE A 123     134.051 172.885 103.335  1.00  0.46           C
ATOM    945  N   ARG A 124     134.080 171.025 108.115  1.00  0.56           N
ATOM    946  CA  ARG A 124     134.922 171.603 109.149  1.00  0.56           C
ATOM    947  C   ARG A 124     134.515 171.030 110.483  1.00  0.56           C
ATOM    948  O   ARG A 124     133.369 170.631 110.682  1.00  0.56           O
ATOM    949  CB  ARG A 124     134.788 173.149 109.284  1.00  0.56           C
ATOM    950  CG  ARG A 124     135.323 173.967 108.096  1.00  0.56           C
ATOM    951  CD  ARG A 124     135.200 175.480 108.322  1.00  0.56           C
ATOM    952  NE  ARG A 124     135.719 176.156 107.087  1.00  0.56           N
ATOM    953  CZ  ARG A 124     136.950 176.665 106.955  1.00  0.56           C
ATOM    954  NH1 ARG A 124     137.323 177.120 105.756  1.00  0.56           N
ATOM    955  NH2 ARG A 124     137.811 176.742 107.965  1.00  0.56           N
ATOM    956  N   VAL A 125     135.467 171.015 111.430  1.00  0.63           N
ATOM    957  CA  VAL A 125     135.265 170.574 112.796  1.00  0.63           C
ATOM    958  C   VAL A 125     136.004 171.555 113.699  1.00  0.63           C
ATOM    959  O   VAL A 125     136.708 172.457 113.251  1.00  0.63           O
ATOM    960  CB  VAL A 125     135.701 169.128 113.078  1.00  0.63           C
ATOM    961  CG1 VAL A 125     134.913 168.129 112.207  1.00  0.63           C
ATOM    962  CG2 VAL A 125     137.201 168.931 112.837  1.00  0.63           C
ATOM    963  N   VAL A 126     135.822 171.467 115.027  1.00  0.57           N
ATOM    964  CA  VAL A 126     136.578 172.255 115.991  1.00  0.57           C
ATOM    965  C   VAL A 126     138.056 171.838 116.038  1.00  0.57           C
ATOM    966  O   VAL A 126     138.393 170.674 115.844  1.00  0.57           O
ATOM    967  CB  VAL A 126     135.916 172.176 117.369  1.00  0.57           C
ATOM    968  CG1 VAL A 126     136.544 173.158 118.375  1.00  0.57           C
ATOM    969  CG2 VAL A 126     134.416 172.514 117.237  1.00  0.57           C
ATOM    970  N   GLU A 127     138.993 172.774 116.316  1.00  0.54           N
ATOM    971  CA  GLU A 127     140.423 172.490 116.338  1.00  0.54           C
ATOM    972  C   GLU A 127     140.906 172.012 117.698  1.00  0.54           C
ATOM    973  O   GLU A 127     142.086 171.754 117.922  1.00  0.54           O
ATOM    974  CB  GLU A 127     141.204 173.769 115.965  1.00  0.54           C
ATOM    975  CG  GLU A 127     141.097 174.955 116.959  1.00  0.54           C
ATOM    976  CD  GLU A 127     141.714 176.227 116.373  1.00  0.54           C
ATOM    977  OE1 GLU A 127     141.594 176.413 115.134  1.00  0.54           O
ATOM    978  OE2 GLU A 127     142.232 177.048 117.166  1.00  0.54           O
ATOM    979  N   VAL A 128     139.957 171.834 118.636  1.00  0.56           N
ATOM    980  CA  VAL A 128     140.191 171.360 119.984  1.00  0.56           C
ATOM    981  C   VAL A 128     140.561 169.894 119.976  1.00  0.56           C
ATOM    982  O   VAL A 128     139.817 169.031 119.516  1.00  0.56           O
ATOM    983  CB  VAL A 128     138.988 171.601 120.897  1.00  0.56           C
ATOM    984  CG1 VAL A 128     139.112 170.883 122.261  1.00  0.56           C
ATOM    985  CG2 VAL A 128     138.854 173.118 121.132  1.00  0.56           C
ATOM    986  N   ARG A 129     141.747 169.583 120.510  1.00  0.57           N
ATOM    987  CA  ARG A 129     142.210 168.227 120.660  1.00  0.57           C
ATOM    988  C   ARG A 129     142.458 168.073 122.148  1.00  0.57           C
ATOM    989  O   ARG A 129     143.420 168.612 122.696  1.00  0.57           O
ATOM    990  CB  ARG A 129     143.458 168.041 119.760  1.00  0.57           C
ATOM    991  CG  ARG A 129     144.079 166.636 119.676  1.00  0.57           C
ATOM    992  CD  ARG A 129     144.902 166.285 120.914  1.00  0.57           C
ATOM    993  NE  ARG A 129     145.717 165.053 120.615  1.00  0.57           N
ATOM    994  CZ  ARG A 129     146.194 164.262 121.584  1.00  0.57           C
ATOM    995  NH1 ARG A 129     147.150 163.376 121.308  1.00  0.57           N
ATOM    996  NH2 ARG A 129     145.697 164.326 122.811  1.00  0.57           N
ATOM    997  N   GLN A 130     141.573 167.347 122.855  1.00  0.56           N
ATOM    998  CA  GLN A 130     141.523 167.372 124.303  1.00  0.56           C
ATOM    999  C   GLN A 130     141.764 165.982 124.861  1.00  0.56           C
ATOM   1000  O   GLN A 130     140.882 165.123 124.905  1.00  0.56           O
ATOM   1001  CB  GLN A 130     140.148 167.916 124.782  1.00  0.56           C
ATOM   1002  CG  GLN A 130     139.818 167.760 126.292  1.00  0.56           C
ATOM   1003  CD  GLN A 130     140.762 168.527 127.214  1.00  0.56           C
ATOM   1004  OE1 GLN A 130     140.536 169.695 127.529  1.00  0.56           O
ATOM   1005  NE2 GLN A 130     141.830 167.856 127.700  1.00  0.56           N
ATOM   1006  N   MET A 131     142.993 165.750 125.373  1.00  0.59           N
ATOM   1007  CA  MET A 131     143.394 164.470 125.923  1.00  0.59           C
ATOM   1008  C   MET A 131     142.521 164.014 127.080  1.00  0.59           C
ATOM   1009  O   MET A 131     142.079 164.809 127.906  1.00  0.59           O
ATOM   1010  CB  MET A 131     144.876 164.541 126.370  1.00  0.59           C
ATOM   1011  CG  MET A 131     145.521 163.205 126.792  1.00  0.59           C
ATOM   1012  SD  MET A 131     147.246 163.368 127.330  1.00  0.59           S
ATOM   1013  CE  MET A 131     147.266 161.873 128.360  1.00  0.59           C
ATOM   1014  N   GLN A 132     142.269 162.697 127.193  1.00  0.57           N
ATOM   1015  CA  GLN A 132     141.342 162.156 128.166  1.00  0.57           C
ATOM   1016  C   GLN A 132     142.000 161.860 129.503  1.00  0.57           C
ATOM   1017  O   GLN A 132     141.400 161.244 130.388  1.00  0.57           O
ATOM   1018  CB  GLN A 132     140.667 160.888 127.597  1.00  0.57           C
ATOM   1019  CG  GLN A 132     139.730 161.210 126.411  1.00  0.57           C
ATOM   1020  CD  GLN A 132     138.646 162.207 126.839  1.00  0.57           C
ATOM   1021  OE1 GLN A 132     138.081 162.101 127.934  1.00  0.57           O
ATOM   1022  NE2 GLN A 132     138.375 163.218 125.983  1.00  0.57           N
ATOM   1023  N   TYR A 133     143.214 162.412 129.699  1.00  0.58           N
ATOM   1024  CA  TYR A 133     143.974 162.394 130.933  1.00  0.58           C
ATOM   1025  C   TYR A 133     144.461 160.989 131.337  1.00  0.58           C
ATOM   1026  O   TYR A 133     144.558 160.097 130.499  1.00  0.58           O
ATOM   1027  CB  TYR A 133     143.166 163.136 132.042  1.00  0.58           C
ATOM   1028  CG  TYR A 133     142.916 164.585 131.679  1.00  0.58           C
ATOM   1029  CD1 TYR A 133     141.750 164.992 131.000  1.00  0.58           C
ATOM   1030  CD2 TYR A 133     143.863 165.565 132.018  1.00  0.58           C
ATOM   1031  CE1 TYR A 133     141.566 166.333 130.634  1.00  0.58           C
ATOM   1032  CE2 TYR A 133     143.669 166.909 131.676  1.00  0.58           C
ATOM   1033  CZ  TYR A 133     142.537 167.284 130.957  1.00  0.58           C
ATOM   1034  OH  TYR A 133     142.391 168.613 130.527  1.00  0.58           O
ATOM   1035  N   ASP A 134     144.773 160.753 132.632  1.00  0.73           N
ATOM   1036  CA  ASP A 134     145.254 159.483 133.184  1.00  0.73           C
ATOM   1037  C   ASP A 134     144.060 158.604 133.572  1.00  0.73           C
ATOM   1038  O   ASP A 134     144.154 157.609 134.283  1.00  0.73           O
ATOM   1039  CB  ASP A 134     146.088 159.824 134.459  1.00  0.73           C
ATOM   1040  CG  ASP A 134     147.287 158.932 134.728  1.00  0.73           C
ATOM   1041  OD1 ASP A 134     147.782 158.294 133.766  1.00  0.73           O
ATOM   1042  OD2 ASP A 134     147.808 159.014 135.874  1.00  0.73           O
ATOM   1043  N   ASN A 135     142.862 159.029 133.114  1.00  0.71           N
ATOM   1044  CA  ASN A 135     141.545 158.514 133.433  1.00  0.71           C
ATOM   1045  C   ASN A 135     141.089 158.812 134.867  1.00  0.71           C
ATOM   1046  O   ASN A 135     139.938 158.553 135.211  1.00  0.71           O
ATOM   1047  CB  ASN A 135     141.374 157.007 133.051  1.00  0.71           C
ATOM   1048  CG  ASN A 135     141.482 156.781 131.543  1.00  0.71           C
ATOM   1049  OD1 ASN A 135     142.324 156.054 131.001  1.00  0.71           O
ATOM   1050  ND2 ASN A 135     140.537 157.398 130.793  1.00  0.71           N
ATOM   1051  N   VAL A 136     141.949 159.420 135.714  1.00  0.75           N
ATOM   1052  CA  VAL A 136     141.728 159.556 137.149  1.00  0.75           C
ATOM   1053  C   VAL A 136     141.958 160.972 137.664  1.00  0.75           C
ATOM   1054  O   VAL A 136     142.448 161.859 136.965  1.00  0.75           O
ATOM   1055  CB  VAL A 136     142.601 158.606 137.968  1.00  0.75           C
ATOM   1056  CG1 VAL A 136     142.246 157.154 137.600  1.00  0.75           C
ATOM   1057  CG2 VAL A 136     144.102 158.866 137.737  1.00  0.75           C
ATOM   1058  N   SER A 137     141.571 161.220 138.938  1.00  0.77           N
ATOM   1059  CA  SER A 137     141.837 162.464 139.650  1.00  0.77           C
ATOM   1060  C   SER A 137     143.087 162.306 140.484  1.00  0.77           C
ATOM   1061  O   SER A 137     143.267 161.301 141.166  1.00  0.77           O
ATOM   1062  CB  SER A 137     140.655 162.923 140.538  1.00  0.77           C
ATOM   1063  OG  SER A 137     140.813 164.284 140.945  1.00  0.77           O
ATOM   1064  N   CYS A 138     144.015 163.276 140.414  1.00  0.79           N
ATOM   1065  CA  CYS A 138     145.348 163.119 140.945  1.00  0.79           C
ATOM   1066  C   CYS A 138     145.595 164.130 142.025  1.00  0.79           C
ATOM   1067  O   CYS A 138     145.233 165.298 141.911  1.00  0.79           O
ATOM   1068  CB  CYS A 138     146.465 163.386 139.900  1.00  0.79           C
ATOM   1069  SG  CYS A 138     146.147 162.712 138.252  1.00  0.79           S
ATOM   1070  N   LYS A 139     146.305 163.717 143.086  1.00  0.72           N
ATOM   1071  CA  LYS A 139     146.867 164.675 144.004  1.00  0.72           C
ATOM   1072  C   LYS A 139     148.217 165.180 143.506  1.00  0.72           C
ATOM   1073  O   LYS A 139     149.204 164.445 143.425  1.00  0.72           O
ATOM   1074  CB  LYS A 139     146.983 164.079 145.418  1.00  0.72           C
ATOM   1075  CG  LYS A 139     147.242 165.154 146.476  1.00  0.72           C
ATOM   1076  CD  LYS A 139     147.286 164.545 147.879  1.00  0.72           C
ATOM   1077  CE  LYS A 139     147.714 165.565 148.929  1.00  0.72           C
ATOM   1078  NZ  LYS A 139     148.028 164.857 150.181  1.00  0.72           N
ATOM   1079  N   LEU A 140     148.257 166.471 143.146  1.00  0.71           N
ATOM   1080  CA  LEU A 140     149.438 167.213 142.752  1.00  0.71           C
ATOM   1081  C   LEU A 140     150.008 167.914 144.010  1.00  0.71           C
ATOM   1082  O   LEU A 140     149.581 167.516 145.094  1.00  0.71           O
ATOM   1083  CB  LEU A 140     149.103 168.086 141.512  1.00  0.71           C
ATOM   1084  CG  LEU A 140     148.393 167.355 140.360  1.00  0.71           C
ATOM   1085  CD1 LEU A 140     148.025 168.370 139.274  1.00  0.71           C
ATOM   1086  CD2 LEU A 140     149.216 166.215 139.742  1.00  0.71           C
ATOM   1087  N   PRO A 141     150.980 168.846 144.004  1.00  0.70           N
ATOM   1088  CA  PRO A 141     151.920 169.124 145.095  1.00  0.70           C
ATOM   1089  C   PRO A 141     151.722 168.708 146.546  1.00  0.70           C
ATOM   1090  O   PRO A 141     150.769 169.110 147.197  1.00  0.70           O
ATOM   1091  CB  PRO A 141     152.047 170.628 145.029  1.00  0.70           C
ATOM   1092  CG  PRO A 141     152.085 170.918 143.537  1.00  0.70           C
ATOM   1093  CD  PRO A 141     151.169 169.849 142.944  1.00  0.70           C
ATOM   1094  N   ASN A 142     152.672 167.970 147.135  1.00  0.63           N
ATOM   1095  CA  ASN A 142     152.541 167.480 148.500  1.00  0.63           C
ATOM   1096  C   ASN A 142     153.500 168.180 149.486  1.00  0.63           C
ATOM   1097  O   ASN A 142     153.926 169.317 149.288  1.00  0.63           O
ATOM   1098  CB  ASN A 142     152.630 165.930 148.514  1.00  0.63           C
ATOM   1099  CG  ASN A 142     154.000 165.430 148.073  1.00  0.63           C
ATOM   1100  OD1 ASN A 142     154.903 165.344 148.899  1.00  0.63           O
ATOM   1101  ND2 ASN A 142     154.176 165.116 146.773  1.00  0.63           N
ATOM   1102  N   SER A 143     153.883 167.526 150.608  1.00  0.60           N
ATOM   1103  CA  SER A 143     154.865 168.032 151.561  1.00  0.60           C
ATOM   1104  C   SER A 143     156.245 168.226 150.960  1.00  0.60           C
ATOM   1105  O   SER A 143     156.895 169.230 151.239  1.00  0.60           O
ATOM   1106  CB  SER A 143     154.972 167.125 152.810  1.00  0.60           C
ATOM   1107  OG  SER A 143     155.010 165.752 152.421  1.00  0.60           O
ATOM   1108  N   LEU A 144     156.674 167.314 150.062  1.00  0.45           N
ATOM   1109  CA  LEU A 144     157.941 167.339 149.341  1.00  0.45           C
ATOM   1110  C   LEU A 144     158.191 168.592 148.513  1.00  0.45           C
ATOM   1111  O   LEU A 144     159.320 168.907 148.174  1.00  0.45           O
ATOM   1112  CB  LEU A 144     158.016 166.157 148.338  1.00  0.45           C
ATOM   1113  CG  LEU A 144     158.033 164.739 148.949  1.00  0.45           C
ATOM   1114  CD1 LEU A 144     157.867 163.689 147.837  1.00  0.45           C
ATOM   1115  CD2 LEU A 144     159.319 164.474 149.739  1.00  0.45           C
ATOM   1116  N   ASN A 145     157.145 169.363 148.154  1.00  0.50           N
ATOM   1117  CA  ASN A 145     157.330 170.557 147.351  1.00  0.50           C
ATOM   1118  C   ASN A 145     157.754 171.741 148.216  1.00  0.50           C
ATOM   1119  O   ASN A 145     158.087 172.796 147.683  1.00  0.50           O
ATOM   1120  CB  ASN A 145     156.004 170.925 146.618  1.00  0.50           C
ATOM   1121  CG  ASN A 145     155.687 170.021 145.425  1.00  0.50           C
ATOM   1122  OD1 ASN A 145     155.392 170.503 144.331  1.00  0.50           O
ATOM   1123  ND2 ASN A 145     155.708 168.683 145.607  1.00  0.50           N
ATOM   1124  N   GLU A 146     157.700 171.599 149.567  1.00  0.58           N
ATOM   1125  CA  GLU A 146     157.976 172.640 150.548  1.00  0.58           C
ATOM   1126  C   GLU A 146     156.967 173.793 150.473  1.00  0.58           C
ATOM   1127  O   GLU A 146     156.057 173.895 151.296  1.00  0.58           O
ATOM   1128  CB  GLU A 146     159.474 173.073 150.642  1.00  0.58           C
ATOM   1129  CG  GLU A 146     160.463 171.939 151.077  1.00  0.58           C
ATOM   1130  CD  GLU A 146     161.787 172.423 151.703  1.00  0.58           C
ATOM   1131  OE1 GLU A 146     161.921 173.640 151.994  1.00  0.58           O
ATOM   1132  OE2 GLU A 146     162.699 171.588 151.939  1.00  0.58           O
ATOM   1133  N   LEU A 147     157.095 174.642 149.438  1.00  0.70           N
ATOM   1134  CA  LEU A 147     156.376 175.861 149.100  1.00  0.70           C
ATOM   1135  C   LEU A 147     154.889 175.721 148.819  1.00  0.70           C
ATOM   1136  O   LEU A 147     154.132 176.660 149.039  1.00  0.70           O
ATOM   1137  CB  LEU A 147     157.024 176.480 147.827  1.00  0.70           C
ATOM   1138  CG  LEU A 147     158.254 177.379 148.068  1.00  0.70           C
ATOM   1139  CD1 LEU A 147     159.253 176.812 149.079  1.00  0.70           C
ATOM   1140  CD2 LEU A 147     158.986 177.620 146.745  1.00  0.70           C
ATOM   1141  N   ILE A 148     154.421 174.587 148.268  1.00  0.69           N
ATOM   1142  CA  ILE A 148     153.128 174.548 147.583  1.00  0.69           C
ATOM   1143  C   ILE A 148     152.087 173.720 148.332  1.00  0.69           C
ATOM   1144  O   ILE A 148     152.401 172.731 149.003  1.00  0.69           O
ATOM   1145  CB  ILE A 148     153.304 174.037 146.149  1.00  0.69           C
ATOM   1146  CG1 ILE A 148     154.381 174.819 145.366  1.00  0.69           C
ATOM   1147  CG2 ILE A 148     151.990 174.101 145.347  1.00  0.69           C
ATOM   1148  CD1 ILE A 148     154.024 176.289 145.124  1.00  0.69           C
ATOM   1149  N   PHE A 149     150.809 174.157 148.269  1.00  0.70           N
ATOM   1150  CA  PHE A 149     149.636 173.439 148.745  1.00  0.70           C
ATOM   1151  C   PHE A 149     149.115 172.404 147.743  1.00  0.70           C
ATOM   1152  O   PHE A 149     149.302 172.573 146.540  1.00  0.70           O
ATOM   1153  CB  PHE A 149     148.446 174.401 148.980  1.00  0.70           C
ATOM   1154  CG  PHE A 149     148.625 175.280 150.173  1.00  0.70           C
ATOM   1155  CD1 PHE A 149     148.621 174.730 151.462  1.00  0.70           C
ATOM   1156  CD2 PHE A 149     148.684 176.672 150.028  1.00  0.70           C
ATOM   1157  CE1 PHE A 149     148.661 175.565 152.581  1.00  0.70           C
ATOM   1158  CE2 PHE A 149     148.693 177.510 151.145  1.00  0.70           C
ATOM   1159  CZ  PHE A 149     148.672 176.956 152.425  1.00  0.70           C
ATOM   1160  N   PRO A 150     148.433 171.338 148.157  1.00  0.74           N
ATOM   1161  CA  PRO A 150     148.001 170.300 147.233  1.00  0.74           C
ATOM   1162  C   PRO A 150     146.884 170.701 146.311  1.00  0.74           C
ATOM   1163  O   PRO A 150     145.973 171.428 146.693  1.00  0.74           O
ATOM   1164  CB  PRO A 150     147.595 169.132 148.147  1.00  0.74           C
ATOM   1165  CG  PRO A 150     147.192 169.804 149.458  1.00  0.74           C
ATOM   1166  CD  PRO A 150     148.173 170.969 149.547  1.00  0.74           C
ATOM   1167  N   VAL A 151     146.964 170.206 145.068  1.00  0.74           N
ATOM   1168  CA  VAL A 151     145.996 170.478 144.033  1.00  0.74           C
ATOM   1169  C   VAL A 151     145.395 169.137 143.663  1.00  0.74           C
ATOM   1170  O   VAL A 151     146.092 168.225 143.224  1.00  0.74           O
ATOM   1171  CB  VAL A 151     146.617 171.165 142.817  1.00  0.74           C
ATOM   1172  CG1 VAL A 151     145.509 171.579 141.835  1.00  0.74           C
ATOM   1173  CG2 VAL A 151     147.429 172.402 143.261  1.00  0.74           C
ATOM   1174  N   GLN A 152     144.081 168.958 143.884  1.00  0.77           N
ATOM   1175  CA  GLN A 152     143.391 167.718 143.586  1.00  0.77           C
ATOM   1176  C   GLN A 152     142.537 167.927 142.354  1.00  0.77           C
ATOM   1177  O   GLN A 152     141.494 168.576 142.402  1.00  0.77           O
ATOM   1178  CB  GLN A 152     142.511 167.295 144.789  1.00  0.77           C
ATOM   1179  CG  GLN A 152     141.654 166.022 144.570  1.00  0.77           C
ATOM   1180  CD  GLN A 152     142.481 164.781 144.246  1.00  0.77           C
ATOM   1181  OE1 GLN A 152     142.317 164.159 143.196  1.00  0.77           O
ATOM   1182  NE2 GLN A 152     143.382 164.395 145.176  1.00  0.77           N
ATOM   1183  N   VAL A 153     142.979 167.384 141.208  1.00  0.77           N
ATOM   1184  CA  VAL A 153     142.376 167.670 139.918  1.00  0.77           C
ATOM   1185  C   VAL A 153     142.574 166.475 139.009  1.00  0.77           C
ATOM   1186  O   VAL A 153     143.515 165.697 139.157  1.00  0.77           O
ATOM   1187  CB  VAL A 153     142.969 168.900 139.210  1.00  0.77           C
ATOM   1188  CG1 VAL A 153     142.428 170.205 139.825  1.00  0.77           C
ATOM   1189  CG2 VAL A 153     144.511 168.869 139.248  1.00  0.77           C
ATOM   1190  N   ARG A 154     141.689 166.281 138.006  1.00  0.75           N
ATOM   1191  CA  ARG A 154     141.892 165.296 136.957  1.00  0.75           C
ATOM   1192  C   ARG A 154     143.137 165.598 136.142  1.00  0.75           C
ATOM   1193  O   ARG A 154     143.303 166.711 135.652  1.00  0.75           O
ATOM   1194  CB  ARG A 154     140.620 165.199 136.078  1.00  0.75           C
ATOM   1195  CG  ARG A 154     140.639 164.084 135.007  1.00  0.75           C
ATOM   1196  CD  ARG A 154     139.288 163.903 134.300  1.00  0.75           C
ATOM   1197  NE  ARG A 154     139.483 162.952 133.152  1.00  0.75           N
ATOM   1198  CZ  ARG A 154     138.564 162.742 132.197  1.00  0.75           C
ATOM   1199  NH1 ARG A 154     138.887 162.068 131.095  1.00  0.75           N
ATOM   1200  NH2 ARG A 154     137.324 163.201 132.318  1.00  0.75           N
ATOM   1201  N   CYS A 155     144.063 164.625 136.007  1.00  0.79           N
ATOM   1202  CA  CYS A 155     145.374 164.910 135.448  1.00  0.79           C
ATOM   1203  C   CYS A 155     145.865 163.820 134.526  1.00  0.79           C
ATOM   1204  O   CYS A 155     145.305 162.734 134.510  1.00  0.79           O
ATOM   1205  CB  CYS A 155     146.464 165.225 136.524  1.00  0.79           C
ATOM   1206  SG  CYS A 155     147.451 163.807 137.157  1.00  0.79           S
ATOM   1207  N   ALA A 156     146.924 164.091 133.734  1.00  0.78           N
ATOM   1208  CA  ALA A 156     147.659 163.107 132.958  1.00  0.78           C
ATOM   1209  C   ALA A 156     149.096 163.054 133.433  1.00  0.78           C
ATOM   1210  O   ALA A 156     149.648 164.093 133.784  1.00  0.78           O
ATOM   1211  CB  ALA A 156     147.692 163.442 131.456  1.00  0.78           C
ATOM   1212  N   LYS A 157     149.746 161.868 133.447  1.00  0.73           N
ATOM   1213  CA  LYS A 157     151.157 161.780 133.797  1.00  0.73           C
ATOM   1214  C   LYS A 157     152.016 161.158 132.697  1.00  0.73           C
ATOM   1215  O   LYS A 157     151.906 159.988 132.322  1.00  0.73           O
ATOM   1216  CB  LYS A 157     151.357 161.003 135.112  1.00  0.73           C
ATOM   1217  CG  LYS A 157     150.636 161.642 136.306  1.00  0.73           C
ATOM   1218  CD  LYS A 157     151.001 160.935 137.613  1.00  0.73           C
ATOM   1219  CE  LYS A 157     150.162 161.447 138.778  1.00  0.73           C
ATOM   1220  NZ  LYS A 157     150.632 160.812 140.023  1.00  0.73           N
ATOM   1221  N   ILE A 158     152.944 161.953 132.135  1.00  0.71           N
ATOM   1222  CA  ILE A 158     153.804 161.546 131.042  1.00  0.71           C
ATOM   1223  C   ILE A 158     155.249 161.669 131.497  1.00  0.71           C
ATOM   1224  O   ILE A 158     155.847 162.742 131.544  1.00  0.71           O
ATOM   1225  CB  ILE A 158     153.484 162.374 129.806  1.00  0.71           C
ATOM   1226  CG1 ILE A 158     151.966 162.281 129.490  1.00  0.71           C
ATOM   1227  CG2 ILE A 158     154.375 161.938 128.632  1.00  0.71           C
ATOM   1228  CD1 ILE A 158     151.579 162.739 128.082  1.00  0.71           C
ATOM   1229  N   THR A 159     155.854 160.529 131.868  1.00  0.70           N
ATOM   1230  CA  THR A 159     157.022 160.455 132.725  1.00  0.70           C
ATOM   1231  C   THR A 159     158.271 159.948 132.016  1.00  0.70           C
ATOM   1232  O   THR A 159     158.377 158.766 131.738  1.00  0.70           O
ATOM   1233  CB  THR A 159     156.735 159.482 133.873  1.00  0.70           C
ATOM   1234  OG1 THR A 159     156.073 158.300 133.412  1.00  0.70           O
ATOM   1235  CG2 THR A 159     155.785 160.108 134.907  1.00  0.70           C
ATOM   1236  N   ARG A 160     159.286 160.796 131.718  1.00  0.66           N
ATOM   1237  CA  ARG A 160     160.448 160.363 130.944  1.00  0.66           C
ATOM   1238  C   ARG A 160     161.641 159.908 131.765  1.00  0.66           C
ATOM   1239  O   ARG A 160     162.369 160.740 132.297  1.00  0.66           O
ATOM   1240  CB  ARG A 160     160.900 161.453 129.946  1.00  0.66           C
ATOM   1241  CG  ARG A 160     159.776 161.789 128.966  1.00  0.66           C
ATOM   1242  CD  ARG A 160     159.930 163.125 128.278  1.00  0.66           C
ATOM   1243  NE  ARG A 160     159.553 164.196 129.252  1.00  0.66           N
ATOM   1244  CZ  ARG A 160     158.307 164.627 129.481  1.00  0.66           C
ATOM   1245  NH1 ARG A 160     158.103 165.567 130.400  1.00  0.66           N
ATOM   1246  NH2 ARG A 160     157.269 164.138 128.819  1.00  0.66           N
ATOM   1247  N   TYR A 161     161.877 158.580 131.866  1.00  0.56           N
ATOM   1248  CA  TYR A 161     162.836 157.982 132.785  1.00  0.56           C
ATOM   1249  C   TYR A 161     164.131 157.530 132.128  1.00  0.56           C
ATOM   1250  O   TYR A 161     164.142 156.750 131.173  1.00  0.56           O
ATOM   1251  CB  TYR A 161     162.271 156.718 133.502  1.00  0.56           C
ATOM   1252  CG  TYR A 161     161.358 157.098 134.630  1.00  0.56           C
ATOM   1253  CD1 TYR A 161     159.972 157.193 134.439  1.00  0.56           C
ATOM   1254  CD2 TYR A 161     161.880 157.346 135.908  1.00  0.56           C
ATOM   1255  CE1 TYR A 161     159.130 157.506 135.515  1.00  0.56           C
ATOM   1256  CE2 TYR A 161     161.044 157.726 136.969  1.00  0.56           C
ATOM   1257  CZ  TYR A 161     159.667 157.797 136.769  1.00  0.56           C
ATOM   1258  OH  TYR A 161     158.823 158.187 137.821  1.00  0.56           O
ATOM   1259  N   ALA A 162     165.267 157.955 132.723  1.00  0.60           N
ATOM   1260  CA  ALA A 162     166.497 157.193 132.718  1.00  0.60           C
ATOM   1261  C   ALA A 162     166.756 156.625 134.118  1.00  0.60           C
ATOM   1262  O   ALA A 162     166.675 155.419 134.332  1.00  0.60           O
ATOM   1263  CB  ALA A 162     167.683 158.054 132.244  1.00  0.60           C
ATOM   1264  N   GLY A 163     167.071 157.478 135.121  1.00  0.57           N
ATOM   1265  CA  GLY A 163     167.309 157.013 136.493  1.00  0.57           C
ATOM   1266  C   GLY A 163     166.993 158.083 137.496  1.00  0.57           C
ATOM   1267  O   GLY A 163     165.839 158.429 137.709  1.00  0.57           O
ATOM   1268  N   GLU A 164     168.029 158.686 138.119  1.00  0.64           N
ATOM   1269  CA  GLU A 164     167.910 159.958 138.824  1.00  0.64           C
ATOM   1270  C   GLU A 164     167.647 161.098 137.848  1.00  0.64           C
ATOM   1271  O   GLU A 164     166.980 162.079 138.156  1.00  0.64           O
ATOM   1272  CB  GLU A 164     169.185 160.250 139.646  1.00  0.64           C
ATOM   1273  CG  GLU A 164     169.392 159.237 140.801  1.00  0.64           C
ATOM   1274  CD  GLU A 164     170.725 159.391 141.535  1.00  0.64           C
ATOM   1275  OE1 GLU A 164     171.614 160.121 141.034  1.00  0.64           O
ATOM   1276  OE2 GLU A 164     170.865 158.722 142.590  1.00  0.64           O
ATOM   1277  N   ASN A 165     168.126 160.932 136.602  1.00  0.71           N
ATOM   1278  CA  ASN A 165     167.868 161.799 135.476  1.00  0.71           C
ATOM   1279  C   ASN A 165     166.531 161.478 134.830  1.00  0.71           C
ATOM   1280  O   ASN A 165     166.410 160.448 134.161  1.00  0.71           O
ATOM   1281  CB  ASN A 165     168.972 161.590 134.417  1.00  0.71           C
ATOM   1282  CG  ASN A 165     170.279 162.135 134.973  1.00  0.71           C
ATOM   1283  OD1 ASN A 165     170.383 163.336 135.202  1.00  0.71           O
ATOM   1284  ND2 ASN A 165     171.305 161.271 135.162  1.00  0.71           N
ATOM   1285  N   ILE A 166     165.502 162.336 135.012  1.00  0.71           N
ATOM   1286  CA  ILE A 166     164.168 162.111 134.457  1.00  0.71           C
ATOM   1287  C   ILE A 166     163.509 163.459 134.159  1.00  0.71           C
ATOM   1288  O   ILE A 166     163.900 164.500 134.693  1.00  0.71           O
ATOM   1289  CB  ILE A 166     163.215 161.195 135.273  1.00  0.71           C
ATOM   1290  CG1 ILE A 166     162.535 161.893 136.462  1.00  0.71           C
ATOM   1291  CG2 ILE A 166     163.962 159.954 135.784  1.00  0.71           C
ATOM   1292  CD1 ILE A 166     161.473 161.105 137.234  1.00  0.71           C
ATOM   1293  N   TYR A 167     162.498 163.477 133.264  1.00  0.74           N
ATOM   1294  CA  TYR A 167     161.745 164.678 132.911  1.00  0.74           C
ATOM   1295  C   TYR A 167     160.265 164.324 132.841  1.00  0.74           C
ATOM   1296  O   TYR A 167     159.856 163.561 131.979  1.00  0.74           O
ATOM   1297  CB  TYR A 167     162.161 165.239 131.514  1.00  0.74           C
ATOM   1298  CG  TYR A 167     163.630 165.567 131.479  1.00  0.74           C
ATOM   1299  CD1 TYR A 167     164.598 164.583 131.210  1.00  0.74           C
ATOM   1300  CD2 TYR A 167     164.065 166.860 131.779  1.00  0.74           C
ATOM   1301  CE1 TYR A 167     165.966 164.881 131.305  1.00  0.74           C
ATOM   1302  CE2 TYR A 167     165.426 167.173 131.832  1.00  0.74           C
ATOM   1303  CZ  TYR A 167     166.381 166.180 131.611  1.00  0.74           C
ATOM   1304  OH  TYR A 167     167.751 166.469 131.773  1.00  0.74           O
ATOM   1305  N   THR A 168     159.372 164.851 133.691  1.00  0.77           N
ATOM   1306  CA  THR A 168     157.997 164.343 133.789  1.00  0.77           C
ATOM   1307  C   THR A 168     156.975 165.457 133.535  1.00  0.77           C
ATOM   1308  O   THR A 168     157.041 166.548 134.087  1.00  0.77           O
ATOM   1309  CB  THR A 168     157.721 163.602 135.100  1.00  0.77           C
ATOM   1310  OG1 THR A 168     157.931 164.446 136.205  1.00  0.77           O
ATOM   1311  CG2 THR A 168     158.720 162.459 135.313  1.00  0.77           C
ATOM   1312  N   HIS A 169     156.010 165.228 132.612  1.00  0.78           N
ATOM   1313  CA  HIS A 169     155.006 166.196 132.169  1.00  0.78           C
ATOM   1314  C   HIS A 169     153.688 165.796 132.764  1.00  0.78           C
ATOM   1315  O   HIS A 169     153.269 164.645 132.657  1.00  0.78           O
ATOM   1316  CB  HIS A 169     154.815 166.213 130.619  1.00  0.78           C
ATOM   1317  CG  HIS A 169     153.550 166.821 130.054  1.00  0.78           C
ATOM   1318  ND1 HIS A 169     153.468 168.192 129.960  1.00  0.78           N
ATOM   1319  CD2 HIS A 169     152.453 166.246 129.490  1.00  0.78           C
ATOM   1320  CE1 HIS A 169     152.324 168.426 129.341  1.00  0.78           C
ATOM   1321  NE2 HIS A 169     151.672 167.283 129.031  1.00  0.78           N
ATOM   1322  N   PHE A 170     153.021 166.754 133.410  1.00  0.78           N
ATOM   1323  CA  PHE A 170     151.764 166.561 134.081  1.00  0.78           C
ATOM   1324  C   PHE A 170     150.782 167.506 133.441  1.00  0.78           C
ATOM   1325  O   PHE A 170     151.080 168.676 133.209  1.00  0.78           O
ATOM   1326  CB  PHE A 170     151.802 166.897 135.594  1.00  0.78           C
ATOM   1327  CG  PHE A 170     152.517 165.860 136.413  1.00  0.78           C
ATOM   1328  CD1 PHE A 170     153.878 165.583 136.221  1.00  0.78           C
ATOM   1329  CD2 PHE A 170     151.837 165.199 137.450  1.00  0.78           C
ATOM   1330  CE1 PHE A 170     154.550 164.691 137.059  1.00  0.78           C
ATOM   1331  CE2 PHE A 170     152.508 164.300 138.288  1.00  0.78           C
ATOM   1332  CZ  PHE A 170     153.875 164.068 138.110  1.00  0.78           C
ATOM   1333  N   PHE A 171     149.577 167.013 133.128  1.00  0.78           N
ATOM   1334  CA  PHE A 171     148.603 167.783 132.388  1.00  0.78           C
ATOM   1335  C   PHE A 171     147.303 167.919 133.155  1.00  0.78           C
ATOM   1336  O   PHE A 171     146.767 166.921 133.616  1.00  0.78           O
ATOM   1337  CB  PHE A 171     148.337 167.062 131.048  1.00  0.78           C
ATOM   1338  CG  PHE A 171     147.705 168.018 130.100  1.00  0.78           C
ATOM   1339  CD1 PHE A 171     148.464 169.098 129.635  1.00  0.78           C
ATOM   1340  CD2 PHE A 171     146.344 167.926 129.765  1.00  0.78           C
ATOM   1341  CE1 PHE A 171     147.857 170.108 128.901  1.00  0.78           C
ATOM   1342  CE2 PHE A 171     145.731 168.940 129.019  1.00  0.78           C
ATOM   1343  CZ  PHE A 171     146.495 170.039 128.610  1.00  0.78           C
ATOM   1344  N   THR A 172     146.753 169.140 133.277  1.00  0.80           N
ATOM   1345  CA  THR A 172     145.594 169.464 134.110  1.00  0.80           C
ATOM   1346  C   THR A 172     144.633 170.259 133.231  1.00  0.80           C
ATOM   1347  O   THR A 172     145.093 170.768 132.211  1.00  0.80           O
ATOM   1348  CB  THR A 172     146.022 170.309 135.316  1.00  0.80           C
ATOM   1349  OG1 THR A 172     146.933 169.578 136.124  1.00  0.80           O
ATOM   1350  CG2 THR A 172     144.867 170.699 136.237  1.00  0.80           C
ATOM   1351  N   PRO A 173     143.320 170.415 133.462  1.00  0.79           N
ATOM   1352  CA  PRO A 173     142.454 171.217 132.592  1.00  0.79           C
ATOM   1353  C   PRO A 173     142.841 172.668 132.437  1.00  0.79           C
ATOM   1354  O   PRO A 173     142.624 173.228 131.366  1.00  0.79           O
ATOM   1355  CB  PRO A 173     141.061 171.042 133.205  1.00  0.79           C
ATOM   1356  CG  PRO A 173     141.104 169.613 133.745  1.00  0.79           C
ATOM   1357  CD  PRO A 173     142.529 169.488 134.277  1.00  0.79           C
ATOM   1358  N   ASP A 174     143.403 173.276 133.489  1.00  0.78           N
ATOM   1359  CA  ASP A 174     143.731 174.681 133.488  1.00  0.78           C
ATOM   1360  C   ASP A 174     145.228 174.958 133.399  1.00  0.78           C
ATOM   1361  O   ASP A 174     145.648 176.091 133.177  1.00  0.78           O
ATOM   1362  CB  ASP A 174     143.165 175.271 134.797  1.00  0.78           C
ATOM   1363  CG  ASP A 174     141.660 175.392 134.648  1.00  0.78           C
ATOM   1364  OD1 ASP A 174     141.210 176.492 134.228  1.00  0.78           O
ATOM   1365  OD2 ASP A 174     140.953 174.386 134.915  1.00  0.78           O
ATOM   1366  N   PHE A 175     146.095 173.934 133.504  1.00  0.81           N
ATOM   1367  CA  PHE A 175     147.528 174.165 133.548  1.00  0.81           C
ATOM   1368  C   PHE A 175     148.315 172.927 133.166  1.00  0.81           C
ATOM   1369  O   PHE A 175     147.782 171.837 132.978  1.00  0.81           O
ATOM   1370  CB  PHE A 175     148.015 174.756 134.915  1.00  0.81           C
ATOM   1371  CG  PHE A 175     147.798 173.853 136.107  1.00  0.81           C
ATOM   1372  CD1 PHE A 175     146.678 174.029 136.936  1.00  0.81           C
ATOM   1373  CD2 PHE A 175     148.737 172.859 136.442  1.00  0.81           C
ATOM   1374  CE1 PHE A 175     146.508 173.236 138.077  1.00  0.81           C
ATOM   1375  CE2 PHE A 175     148.551 172.049 137.570  1.00  0.81           C
ATOM   1376  CZ  PHE A 175     147.441 172.245 138.396  1.00  0.81           C
ATOM   1377  N   MET A 176     149.642 173.066 133.054  1.00  0.80           N
ATOM   1378  CA  MET A 176     150.532 171.938 132.940  1.00  0.80           C
ATOM   1379  C   MET A 176     151.689 172.121 133.900  1.00  0.80           C
ATOM   1380  O   MET A 176     151.993 173.228 134.352  1.00  0.80           O
ATOM   1381  CB  MET A 176     151.007 171.716 131.482  1.00  0.80           C
ATOM   1382  CG  MET A 176     151.776 172.889 130.830  1.00  0.80           C
ATOM   1383  SD  MET A 176     153.519 173.093 131.339  1.00  0.80           S
ATOM   1384  CE  MET A 176     154.101 171.495 130.718  1.00  0.80           C
ATOM   1385  N   ILE A 177     152.351 171.012 134.262  1.00  0.80           N
ATOM   1386  CA  ILE A 177     153.549 171.046 135.077  1.00  0.80           C
ATOM   1387  C   ILE A 177     154.600 170.232 134.366  1.00  0.80           C
ATOM   1388  O   ILE A 177     154.347 169.118 133.916  1.00  0.80           O
ATOM   1389  CB  ILE A 177     153.401 170.509 136.505  1.00  0.80           C
ATOM   1390  CG1 ILE A 177     152.130 171.030 137.211  1.00  0.80           C
ATOM   1391  CG2 ILE A 177     154.671 170.888 137.290  1.00  0.80           C
ATOM   1392  CD1 ILE A 177     151.864 170.361 138.568  1.00  0.80           C
ATOM   1393  N   LEU A 178     155.821 170.769 134.255  1.00  0.80           N
ATOM   1394  CA  LEU A 178     156.971 170.005 133.838  1.00  0.80           C
ATOM   1395  C   LEU A 178     157.958 169.962 134.988  1.00  0.80           C
ATOM   1396  O   LEU A 178     158.497 170.977 135.429  1.00  0.80           O
ATOM   1397  CB  LEU A 178     157.614 170.591 132.566  1.00  0.80           C
ATOM   1398  CG  LEU A 178     158.916 169.904 132.112  1.00  0.80           C
ATOM   1399  CD1 LEU A 178     158.762 168.405 131.832  1.00  0.80           C
ATOM   1400  CD2 LEU A 178     159.424 170.574 130.846  1.00  0.80           C
ATOM   1401  N   TYR A 179     158.192 168.748 135.502  1.00  0.79           N
ATOM   1402  CA  TYR A 179     159.098 168.451 136.589  1.00  0.79           C
ATOM   1403  C   TYR A 179     160.372 167.870 135.987  1.00  0.79           C
ATOM   1404  O   TYR A 179     160.322 166.998 135.118  1.00  0.79           O
ATOM   1405  CB  TYR A 179     158.479 167.389 137.520  1.00  0.79           C
ATOM   1406  CG  TYR A 179     157.331 167.875 138.363  1.00  0.79           C
ATOM   1407  CD1 TYR A 179     156.002 167.732 137.932  1.00  0.79           C
ATOM   1408  CD2 TYR A 179     157.566 168.308 139.674  1.00  0.79           C
ATOM   1409  CE1 TYR A 179     154.932 168.009 138.798  1.00  0.79           C
ATOM   1410  CE2 TYR A 179     156.502 168.573 140.546  1.00  0.79           C
ATOM   1411  CZ  TYR A 179     155.184 168.441 140.106  1.00  0.79           C
ATOM   1412  OH  TYR A 179     154.125 168.725 140.994  1.00  0.79           O
ATOM   1413  N   ILE A 180     161.569 168.351 136.370  1.00  0.77           N
ATOM   1414  CA  ILE A 180     162.794 167.929 135.702  1.00  0.77           C
ATOM   1415  C   ILE A 180     163.887 167.699 136.718  1.00  0.77           C
ATOM   1416  O   ILE A 180     163.970 168.408 137.719  1.00  0.77           O
ATOM   1417  CB  ILE A 180     163.265 168.896 134.611  1.00  0.77           C
ATOM   1418  CG1 ILE A 180     163.747 170.257 135.151  1.00  0.77           C
ATOM   1419  CG2 ILE A 180     162.120 169.110 133.595  1.00  0.77           C
ATOM   1420  CD1 ILE A 180     164.359 171.138 134.065  1.00  0.77           C
ATOM   1421  N   GLN A 181     164.749 166.665 136.539  1.00  0.73           N
ATOM   1422  CA  GLN A 181     165.582 166.320 137.676  1.00  0.73           C
ATOM   1423  C   GLN A 181     166.916 165.607 137.457  1.00  0.73           C
ATOM   1424  O   GLN A 181     167.140 164.891 136.495  1.00  0.73           O
ATOM   1425  CB  GLN A 181     164.738 165.504 138.681  1.00  0.73           C
ATOM   1426  CG  GLN A 181     164.348 164.105 138.203  1.00  0.73           C
ATOM   1427  CD  GLN A 181     163.874 163.206 139.355  1.00  0.73           C
ATOM   1428  OE1 GLN A 181     162.851 163.438 139.989  1.00  0.73           O
ATOM   1429  NE2 GLN A 181     164.625 162.117 139.628  1.00  0.73           N
ATOM   1430  N   ASN A 182     167.804 165.822 138.450  1.00  0.60           N
ATOM   1431  CA  ASN A 182     168.969 165.065 138.848  1.00  0.60           C
ATOM   1432  C   ASN A 182     169.266 165.304 140.370  1.00  0.60           C
ATOM   1433  O   ASN A 182     170.431 165.554 140.664  1.00  0.60           O
ATOM   1434  CB  ASN A 182     170.207 165.444 137.963  1.00  0.60           C
ATOM   1435  CG  ASN A 182     171.317 164.384 137.990  1.00  0.60           C
ATOM   1436  OD1 ASN A 182     171.041 163.191 138.126  1.00  0.60           O
ATOM   1437  ND2 ASN A 182     172.591 164.801 137.807  1.00  0.60           N
ATOM   1438  N   PRO A 183     168.374 165.298 141.409  1.00  0.59           N
ATOM   1439  CA  PRO A 183     168.851 165.567 142.768  1.00  0.59           C
ATOM   1440  C   PRO A 183     168.044 164.698 143.755  1.00  0.59           C
ATOM   1441  O   PRO A 183     167.542 163.644 143.376  1.00  0.59           O
ATOM   1442  CB  PRO A 183     168.412 167.032 142.896  1.00  0.59           C
ATOM   1443  CG  PRO A 183     166.983 166.980 142.357  1.00  0.59           C
ATOM   1444  CD  PRO A 183     167.018 165.860 141.327  1.00  0.59           C
ATOM   1445  N   ALA A 184     167.834 165.153 145.019  1.00  0.55           N
ATOM   1446  CA  ALA A 184     166.819 164.614 145.923  1.00  0.55           C
ATOM   1447  C   ALA A 184     165.364 165.045 145.628  1.00  0.55           C
ATOM   1448  O   ALA A 184     164.464 164.211 145.621  1.00  0.55           O
ATOM   1449  CB  ALA A 184     167.182 164.965 147.386  1.00  0.55           C
ATOM   1450  N   GLY A 185     165.099 166.353 145.371  1.00  0.62           N
ATOM   1451  CA  GLY A 185     163.767 166.884 145.037  1.00  0.62           C
ATOM   1452  C   GLY A 185     163.804 167.670 143.748  1.00  0.62           C
ATOM   1453  O   GLY A 185     164.684 168.501 143.534  1.00  0.62           O
ATOM   1454  N   ASP A 186     162.872 167.394 142.825  1.00  0.72           N
ATOM   1455  CA  ASP A 186     162.863 167.854 141.453  1.00  0.72           C
ATOM   1456  C   ASP A 186     162.630 169.349 141.200  1.00  0.72           C
ATOM   1457  O   ASP A 186     162.092 170.099 142.011  1.00  0.72           O
ATOM   1458  CB  ASP A 186     161.939 166.956 140.578  1.00  0.72           C
ATOM   1459  CG  ASP A 186     160.547 166.674 141.134  1.00  0.72           C
ATOM   1460  OD1 ASP A 186     160.233 167.051 142.290  1.00  0.72           O
ATOM   1461  OD2 ASP A 186     159.782 166.015 140.387  1.00  0.72           O
ATOM   1462  N   LEU A 187     163.077 169.849 140.022  1.00  0.79           N
ATOM   1463  CA  LEU A 187     162.804 171.219 139.627  1.00  0.79           C
ATOM   1464  C   LEU A 187     161.467 171.283 138.933  1.00  0.79           C
ATOM   1465  O   LEU A 187     161.230 170.603 137.938  1.00  0.79           O
ATOM   1466  CB  LEU A 187     163.873 171.803 138.663  1.00  0.79           C
ATOM   1467  CG  LEU A 187     163.496 173.126 137.943  1.00  0.79           C
ATOM   1468  CD1 LEU A 187     163.109 174.241 138.906  1.00  0.79           C
ATOM   1469  CD2 LEU A 187     164.641 173.657 137.081  1.00  0.79           C
ATOM   1470  N   THR A 188     160.570 172.145 139.423  1.00  0.81           N
ATOM   1471  CA  THR A 188     159.226 172.264 138.887  1.00  0.81           C
ATOM   1472  C   THR A 188     159.041 173.544 138.096  1.00  0.81           C
ATOM   1473  O   THR A 188     159.304 174.644 138.584  1.00  0.81           O
ATOM   1474  CB  THR A 188     158.197 172.291 140.006  1.00  0.81           C
ATOM   1475  OG1 THR A 188     158.325 171.136 140.812  1.00  0.81           O
ATOM   1476  CG2 THR A 188     156.779 172.285 139.447  1.00  0.81           C
ATOM   1477  N   MET A 189     158.524 173.429 136.853  1.00  0.81           N
ATOM   1478  CA  MET A 189     158.002 174.527 136.058  1.00  0.81           C
ATOM   1479  C   MET A 189     156.495 174.344 135.904  1.00  0.81           C
ATOM   1480  O   MET A 189     156.036 173.328 135.391  1.00  0.81           O
ATOM   1481  CB  MET A 189     158.623 174.540 134.636  1.00  0.81           C
ATOM   1482  CG  MET A 189     160.132 174.844 134.633  1.00  0.81           C
ATOM   1483  SD  MET A 189     160.885 174.838 132.977  1.00  0.81           S
ATOM   1484  CE  MET A 189     160.983 173.033 132.837  1.00  0.81           C
ATOM   1485  N   MET A 190     155.676 175.321 136.343  1.00  0.81           N
ATOM   1486  CA  MET A 190     154.221 175.246 136.248  1.00  0.81           C
ATOM   1487  C   MET A 190     153.725 176.352 135.340  1.00  0.81           C
ATOM   1488  O   MET A 190     154.036 177.516 135.567  1.00  0.81           O
ATOM   1489  CB  MET A 190     153.517 175.443 137.617  1.00  0.81           C
ATOM   1490  CG  MET A 190     153.929 174.437 138.701  1.00  0.81           C
ATOM   1491  SD  MET A 190     153.069 174.724 140.268  1.00  0.81           S
ATOM   1492  CE  MET A 190     153.601 173.226 141.126  1.00  0.81           C
ATOM   1493  N   TYR A 191     152.938 176.034 134.294  1.00  0.81           N
ATOM   1494  CA  TYR A 191     152.450 177.036 133.362  1.00  0.81           C
ATOM   1495  C   TYR A 191     150.970 176.839 133.111  1.00  0.81           C
ATOM   1496  O   TYR A 191     150.492 175.720 132.941  1.00  0.81           O
ATOM   1497  CB  TYR A 191     153.242 177.018 132.020  1.00  0.81           C
ATOM   1498  CG  TYR A 191     152.716 178.020 131.009  1.00  0.81           C
ATOM   1499  CD1 TYR A 191     153.099 179.368 131.039  1.00  0.81           C
ATOM   1500  CD2 TYR A 191     151.757 177.616 130.065  1.00  0.81           C
ATOM   1501  CE1 TYR A 191     152.559 180.291 130.127  1.00  0.81           C
ATOM   1502  CE2 TYR A 191     151.208 178.533 129.158  1.00  0.81           C
ATOM   1503  CZ  TYR A 191     151.608 179.871 129.184  1.00  0.81           C
ATOM   1504  OH  TYR A 191     150.993 180.793 128.300  1.00  0.81           O
ATOM   1505  N   GLY A 192     150.216 177.950 133.052  1.00  0.81           N
ATOM   1506  CA  GLY A 192     148.819 177.950 132.651  1.00  0.81           C
ATOM   1507  C   GLY A 192     148.044 178.892 133.509  1.00  0.81           C
ATOM   1508  O   GLY A 192     148.571 179.883 134.011  1.00  0.81           O
ATOM   1509  N   ASN A 193     146.761 178.582 133.725  1.00  0.78           N
ATOM   1510  CA  ASN A 193     145.878 179.296 134.612  1.00  0.78           C
ATOM   1511  C   ASN A 193     146.100 178.750 136.024  1.00  0.78           C
ATOM   1512  O   ASN A 193     145.904 177.571 136.298  1.00  0.78           O
ATOM   1513  CB  ASN A 193     144.437 179.095 134.077  1.00  0.78           C
ATOM   1514  CG  ASN A 193     143.395 179.923 134.810  1.00  0.78           C
ATOM   1515  OD1 ASN A 193     143.703 180.798 135.622  1.00  0.78           O
ATOM   1516  ND2 ASN A 193     142.107 179.648 134.500  1.00  0.78           N
ATOM   1517  N   THR A 194     146.595 179.600 136.949  1.00  0.78           N
ATOM   1518  CA  THR A 194     147.203 179.150 138.206  1.00  0.78           C
ATOM   1519  C   THR A 194     146.407 179.534 139.439  1.00  0.78           C
ATOM   1520  O   THR A 194     146.974 179.843 140.486  1.00  0.78           O
ATOM   1521  CB  THR A 194     148.684 179.538 138.387  1.00  0.78           C
ATOM   1522  OG1 THR A 194     148.940 180.945 138.434  1.00  0.78           O
ATOM   1523  CG2 THR A 194     149.481 178.986 137.198  1.00  0.78           C
ATOM   1524  N   THR A 195     145.061 179.560 139.357  1.00  0.75           N
ATOM   1525  CA  THR A 195     144.184 179.885 140.488  1.00  0.75           C
ATOM   1526  C   THR A 195     144.182 178.879 141.631  1.00  0.75           C
ATOM   1527  O   THR A 195     144.163 179.261 142.800  1.00  0.75           O
ATOM   1528  CB  THR A 195     142.733 180.152 140.087  1.00  0.75           C
ATOM   1529  OG1 THR A 195     142.189 179.073 139.344  1.00  0.75           O
ATOM   1530  CG2 THR A 195     142.673 181.392 139.185  1.00  0.75           C
ATOM   1531  N   ASP A 196     144.202 177.568 141.343  1.00  0.73           N
ATOM   1532  CA  ASP A 196     144.188 176.515 142.339  1.00  0.73           C
ATOM   1533  C   ASP A 196     145.596 176.151 142.831  1.00  0.73           C
ATOM   1534  O   ASP A 196     145.780 175.599 143.918  1.00  0.73           O
ATOM   1535  CB  ASP A 196     143.414 175.285 141.789  1.00  0.73           C
ATOM   1536  CG  ASP A 196     144.003 174.706 140.511  1.00  0.73           C
ATOM   1537  OD1 ASP A 196     144.836 175.390 139.860  1.00  0.73           O
ATOM   1538  OD2 ASP A 196     143.633 173.551 140.189  1.00  0.73           O
ATOM   1539  N   ILE A 197     146.639 176.550 142.078  1.00  0.73           N
ATOM   1540  CA  ILE A 197     148.037 176.449 142.470  1.00  0.73           C
ATOM   1541  C   ILE A 197     148.389 177.521 143.495  1.00  0.73           C
ATOM   1542  O   ILE A 197     148.517 178.709 143.200  1.00  0.73           O
ATOM   1543  CB  ILE A 197     148.981 176.534 141.274  1.00  0.73           C
ATOM   1544  CG1 ILE A 197     148.728 175.360 140.296  1.00  0.73           C
ATOM   1545  CG2 ILE A 197     150.455 176.549 141.752  1.00  0.73           C
ATOM   1546  CD1 ILE A 197     149.483 175.491 138.970  1.00  0.73           C
ATOM   1547  N   ASN A 198     148.570 177.113 144.762  1.00  0.73           N
ATOM   1548  CA  ASN A 198     148.698 178.052 145.853  1.00  0.73           C
ATOM   1549  C   ASN A 198     149.966 177.830 146.659  1.00  0.73           C
ATOM   1550  O   ASN A 198     150.353 176.708 146.983  1.00  0.73           O
ATOM   1551  CB  ASN A 198     147.456 177.957 146.768  1.00  0.73           C
ATOM   1552  CG  ASN A 198     146.280 178.686 146.132  1.00  0.73           C
ATOM   1553  OD1 ASN A 198     146.205 179.903 146.291  1.00  0.73           O
ATOM   1554  ND2 ASN A 198     145.343 177.968 145.482  1.00  0.73           N
ATOM   1555  N   PHE A 199     150.634 178.939 147.025  1.00  0.73           N
ATOM   1556  CA  PHE A 199     151.810 178.936 147.870  1.00  0.73           C
ATOM   1557  C   PHE A 199     151.431 178.983 149.344  1.00  0.73           C
ATOM   1558  O   PHE A 199     150.512 179.691 149.755  1.00  0.73           O
ATOM   1559  CB  PHE A 199     152.726 180.153 147.575  1.00  0.73           C
ATOM   1560  CG  PHE A 199     153.480 179.972 146.286  1.00  0.73           C
ATOM   1561  CD1 PHE A 199     152.871 180.209 145.040  1.00  0.73           C
ATOM   1562  CD2 PHE A 199     154.825 179.567 146.315  1.00  0.73           C
ATOM   1563  CE1 PHE A 199     153.584 180.017 143.849  1.00  0.73           C
ATOM   1564  CE2 PHE A 199     155.539 179.378 145.126  1.00  0.73           C
ATOM   1565  CZ  PHE A 199     154.919 179.602 143.892  1.00  0.73           C
ATOM   1566  N   LYS A 200     152.149 178.197 150.164  1.00  0.70           N
ATOM   1567  CA  LYS A 200     152.135 178.226 151.612  1.00  0.70           C
ATOM   1568  C   LYS A 200     152.658 179.516 152.196  1.00  0.70           C
ATOM   1569  O   LYS A 200     153.569 180.145 151.667  1.00  0.70           O
ATOM   1570  CB  LYS A 200     152.958 177.046 152.174  1.00  0.70           C
ATOM   1571  CG  LYS A 200     152.190 175.722 152.087  1.00  0.70           C
ATOM   1572  CD  LYS A 200     153.134 174.520 152.079  1.00  0.70           C
ATOM   1573  CE  LYS A 200     152.416 173.177 152.115  1.00  0.70           C
ATOM   1574  NZ  LYS A 200     153.319 172.139 151.576  1.00  0.70           N
ATOM   1575  N   ALA A 201     152.109 179.944 153.344  1.00  0.76           N
ATOM   1576  CA  ALA A 201     152.660 181.052 154.091  1.00  0.76           C
ATOM   1577  C   ALA A 201     154.061 180.743 154.640  1.00  0.76           C
ATOM   1578  O   ALA A 201     154.308 179.600 155.036  1.00  0.76           O
ATOM   1579  CB  ALA A 201     151.707 181.458 155.224  1.00  0.76           C
ATOM   1580  N   PRO A 202     155.014 181.674 154.659  1.00  0.73           N
ATOM   1581  CA  PRO A 202     154.857 183.087 154.327  1.00  0.73           C
ATOM   1582  C   PRO A 202     155.301 183.350 152.897  1.00  0.73           C
ATOM   1583  O   PRO A 202     155.503 184.513 152.545  1.00  0.73           O
ATOM   1584  CB  PRO A 202     155.828 183.739 155.321  1.00  0.73           C
ATOM   1585  CG  PRO A 202     157.000 182.759 155.373  1.00  0.73           C
ATOM   1586  CD  PRO A 202     156.273 181.414 155.366  1.00  0.73           C
ATOM   1587  N   TYR A 203     155.488 182.311 152.055  1.00  0.67           N
ATOM   1588  CA  TYR A 203     156.013 182.429 150.706  1.00  0.67           C
ATOM   1589  C   TYR A 203     155.139 183.262 149.775  1.00  0.67           C
ATOM   1590  O   TYR A 203     153.968 182.985 149.527  1.00  0.67           O
ATOM   1591  CB  TYR A 203     156.247 181.052 150.029  1.00  0.67           C
ATOM   1592  CG  TYR A 203     157.258 180.219 150.765  1.00  0.67           C
ATOM   1593  CD1 TYR A 203     158.629 180.414 150.532  1.00  0.67           C
ATOM   1594  CD2 TYR A 203     156.856 179.191 151.638  1.00  0.67           C
ATOM   1595  CE1 TYR A 203     159.579 179.593 151.153  1.00  0.67           C
ATOM   1596  CE2 TYR A 203     157.807 178.367 152.259  1.00  0.67           C
ATOM   1597  CZ  TYR A 203     159.169 178.568 152.011  1.00  0.67           C
ATOM   1598  OH  TYR A 203     160.145 177.722 152.575  1.00  0.67           O
ATOM   1599  N   ARG A 204     155.727 184.326 149.209  1.00  0.68           N
ATOM   1600  CA  ARG A 204     155.049 185.239 148.323  1.00  0.68           C
ATOM   1601  C   ARG A 204     155.140 184.759 146.880  1.00  0.68           C
ATOM   1602  O   ARG A 204     156.223 184.512 146.369  1.00  0.68           O
ATOM   1603  CB  ARG A 204     155.702 186.633 148.492  1.00  0.68           C
ATOM   1604  CG  ARG A 204     155.094 187.763 147.646  1.00  0.68           C
ATOM   1605  CD  ARG A 204     155.754 189.111 147.941  1.00  0.68           C
ATOM   1606  NE  ARG A 204     155.115 190.082 147.002  1.00  0.68           N
ATOM   1607  CZ  ARG A 204     155.389 191.389 147.049  1.00  0.68           C
ATOM   1608  NH1 ARG A 204     154.665 192.209 146.284  1.00  0.68           N
ATOM   1609  NH2 ARG A 204     156.358 191.876 147.820  1.00  0.68           N
ATOM   1610  N   LYS A 205     153.992 184.629 146.168  1.00  0.72           N
ATOM   1611  CA  LYS A 205     153.919 184.110 144.799  1.00  0.72           C
ATOM   1612  C   LYS A 205     154.792 184.874 143.804  1.00  0.72           C
ATOM   1613  O   LYS A 205     155.401 184.287 142.913  1.00  0.72           O
ATOM   1614  CB  LYS A 205     152.438 184.079 144.302  1.00  0.72           C
ATOM   1615  CG  LYS A 205     152.229 183.516 142.875  1.00  0.72           C
ATOM   1616  CD  LYS A 205     150.756 183.485 142.408  1.00  0.72           C
ATOM   1617  CE  LYS A 205     150.598 182.940 140.971  1.00  0.72           C
ATOM   1618  NZ  LYS A 205     149.175 182.823 140.569  1.00  0.72           N
ATOM   1619  N   SER A 206     154.907 186.212 143.973  1.00  0.75           N
ATOM   1620  CA  SER A 206     155.619 187.141 143.100  1.00  0.75           C
ATOM   1621  C   SER A 206     157.057 186.781 142.808  1.00  0.75           C
ATOM   1622  O   SER A 206     157.538 187.024 141.708  1.00  0.75           O
ATOM   1623  CB  SER A 206     155.660 188.588 143.668  1.00  0.75           C
ATOM   1624  OG  SER A 206     154.352 189.046 144.025  1.00  0.75           O
ATOM   1625  N   SER A 207     157.770 186.160 143.765  1.00  0.73           N
ATOM   1626  CA  SER A 207     159.184 185.851 143.620  1.00  0.73           C
ATOM   1627  C   SER A 207     159.408 184.506 142.956  1.00  0.73           C
ATOM   1628  O   SER A 207     160.534 184.041 142.826  1.00  0.73           O
ATOM   1629  CB  SER A 207     159.900 185.856 144.996  1.00  0.73           C
ATOM   1630  OG  SER A 207     159.239 185.034 145.962  1.00  0.73           O
ATOM   1631  N   PHE A 208     158.333 183.858 142.472  1.00  0.74           N
ATOM   1632  CA  PHE A 208     158.429 182.627 141.708  1.00  0.74           C
ATOM   1633  C   PHE A 208     157.829 182.774 140.324  1.00  0.74           C
ATOM   1634  O   PHE A 208     157.897 181.842 139.521  1.00  0.74           O
ATOM   1635  CB  PHE A 208     157.691 181.473 142.427  1.00  0.74           C
ATOM   1636  CG  PHE A 208     158.283 181.298 143.792  1.00  0.74           C
ATOM   1637  CD1 PHE A 208     159.529 180.675 143.951  1.00  0.74           C
ATOM   1638  CD2 PHE A 208     157.631 181.823 144.918  1.00  0.74           C
ATOM   1639  CE1 PHE A 208     160.116 180.582 145.220  1.00  0.74           C
ATOM   1640  CE2 PHE A 208     158.204 181.716 146.189  1.00  0.74           C
ATOM   1641  CZ  PHE A 208     159.450 181.094 146.342  1.00  0.74           C
ATOM   1642  N   ILE A 209     157.262 183.955 139.987  1.00  0.74           N
ATOM   1643  CA  ILE A 209     156.692 184.216 138.667  1.00  0.74           C
ATOM   1644  C   ILE A 209     157.822 184.629 137.745  1.00  0.74           C
ATOM   1645  O   ILE A 209     158.283 185.769 137.750  1.00  0.74           O
ATOM   1646  CB  ILE A 209     155.608 185.304 138.629  1.00  0.74           C
ATOM   1647  CG1 ILE A 209     154.441 184.993 139.597  1.00  0.74           C
ATOM   1648  CG2 ILE A 209     155.062 185.453 137.185  1.00  0.74           C
ATOM   1649  CD1 ILE A 209     153.495 186.184 139.803  1.00  0.74           C
ATOM   1650  N   PHE A 210     158.314 183.688 136.917  1.00  0.70           N
ATOM   1651  CA  PHE A 210     159.333 183.992 135.933  1.00  0.70           C
ATOM   1652  C   PHE A 210     158.714 184.751 134.774  1.00  0.70           C
ATOM   1653  O   PHE A 210     159.131 185.838 134.417  1.00  0.70           O
ATOM   1654  CB  PHE A 210     159.973 182.656 135.453  1.00  0.70           C
ATOM   1655  CG  PHE A 210     161.157 182.808 134.529  1.00  0.70           C
ATOM   1656  CD1 PHE A 210     162.360 183.349 135.002  1.00  0.70           C
ATOM   1657  CD2 PHE A 210     161.114 182.321 133.211  1.00  0.70           C
ATOM   1658  CE1 PHE A 210     163.501 183.391 134.192  1.00  0.70           C
ATOM   1659  CE2 PHE A 210     162.249 182.361 132.390  1.00  0.70           C
ATOM   1660  CZ  PHE A 210     163.447 182.887 132.886  1.00  0.70           C
ATOM   1661  N   LYS A 211     157.627 184.234 134.201  1.00  0.68           N
ATOM   1662  CA  LYS A 211     157.038 184.803 133.011  1.00  0.68           C
ATOM   1663  C   LYS A 211     155.533 184.852 133.193  1.00  0.68           C
ATOM   1664  O   LYS A 211     154.959 184.088 133.964  1.00  0.68           O
ATOM   1665  CB  LYS A 211     157.435 183.961 131.770  1.00  0.68           C
ATOM   1666  CG  LYS A 211     158.827 184.294 131.200  1.00  0.68           C
ATOM   1667  CD  LYS A 211     159.156 183.511 129.916  1.00  0.68           C
ATOM   1668  CE  LYS A 211     160.373 184.055 129.161  1.00  0.68           C
ATOM   1669  NZ  LYS A 211     160.433 183.482 127.816  1.00  0.68           N
ATOM   1670  N   GLN A 212     154.853 185.791 132.512  1.00  0.66           N
ATOM   1671  CA  GLN A 212     153.428 185.989 132.657  1.00  0.66           C
ATOM   1672  C   GLN A 212     152.846 186.412 131.314  1.00  0.66           C
ATOM   1673  O   GLN A 212     153.300 187.388 130.721  1.00  0.66           O
ATOM   1674  CB  GLN A 212     153.145 187.029 133.768  1.00  0.66           C
ATOM   1675  CG  GLN A 212     151.654 187.083 134.154  1.00  0.66           C
ATOM   1676  CD  GLN A 212     151.455 187.933 135.404  1.00  0.66           C
ATOM   1677  OE1 GLN A 212     151.581 189.157 135.379  1.00  0.66           O
ATOM   1678  NE2 GLN A 212     151.141 187.284 136.549  1.00  0.66           N
ATOM   1679  N   THR A 213     151.838 185.679 130.787  1.00  0.58           N
ATOM   1680  CA  THR A 213     151.245 185.949 129.478  1.00  0.58           C
ATOM   1681  C   THR A 213     149.906 186.631 129.631  1.00  0.58           C
ATOM   1682  O   THR A 213     149.666 187.393 130.564  1.00  0.58           O
ATOM   1683  CB  THR A 213     151.139 184.755 128.524  1.00  0.58           C
ATOM   1684  OG1 THR A 213     150.209 183.773 128.950  1.00  0.58           O
ATOM   1685  CG2 THR A 213     152.497 184.070 128.444  1.00  0.58           C
ATOM   1686  N   LEU A 214     148.982 186.454 128.668  1.00  0.53           N
ATOM   1687  CA  LEU A 214     147.818 187.306 128.589  1.00  0.53           C
ATOM   1688  C   LEU A 214     146.616 186.600 129.168  1.00  0.53           C
ATOM   1689  O   LEU A 214     145.558 187.175 129.418  1.00  0.53           O
ATOM   1690  CB  LEU A 214     147.642 187.601 127.088  1.00  0.53           C
ATOM   1691  CG  LEU A 214     146.773 188.813 126.734  1.00  0.53           C
ATOM   1692  CD1 LEU A 214     146.939 190.097 127.562  1.00  0.53           C
ATOM   1693  CD2 LEU A 214     146.978 189.151 125.258  1.00  0.53           C
ATOM   1694  N   THR A 215     146.816 185.302 129.418  1.00  0.64           N
ATOM   1695  CA  THR A 215     145.815 184.349 129.844  1.00  0.64           C
ATOM   1696  C   THR A 215     146.389 183.434 130.908  1.00  0.64           C
ATOM   1697  O   THR A 215     145.644 182.852 131.693  1.00  0.64           O
ATOM   1698  CB  THR A 215     145.360 183.476 128.670  1.00  0.64           C
ATOM   1699  OG1 THR A 215     146.449 182.964 127.896  1.00  0.64           O
ATOM   1700  CG2 THR A 215     144.576 184.363 127.689  1.00  0.64           C
ATOM   1701  N   ASP A 216     147.736 183.322 130.965  1.00  0.74           N
ATOM   1702  CA  ASP A 216     148.464 182.347 131.755  1.00  0.74           C
ATOM   1703  C   ASP A 216     149.661 182.951 132.511  1.00  0.74           C
ATOM   1704  O   ASP A 216     150.040 184.110 132.350  1.00  0.74           O
ATOM   1705  CB  ASP A 216     149.049 181.235 130.855  1.00  0.74           C
ATOM   1706  CG  ASP A 216     148.036 180.628 129.908  1.00  0.74           C
ATOM   1707  OD1 ASP A 216     147.155 179.873 130.376  1.00  0.74           O
ATOM   1708  OD2 ASP A 216     148.177 180.870 128.679  1.00  0.74           O
ATOM   1709  N   ASP A 217     150.295 182.139 133.378  1.00  0.78           N
ATOM   1710  CA  ASP A 217     151.334 182.534 134.309  1.00  0.78           C
ATOM   1711  C   ASP A 217     152.364 181.391 134.363  1.00  0.78           C
ATOM   1712  O   ASP A 217     151.992 180.228 134.206  1.00  0.78           O
ATOM   1713  CB  ASP A 217     150.557 182.774 135.635  1.00  0.78           C
ATOM   1714  CG  ASP A 217     151.326 183.319 136.821  1.00  0.78           C
ATOM   1715  OD1 ASP A 217     151.899 182.497 137.578  1.00  0.78           O
ATOM   1716  OD2 ASP A 217     151.214 184.546 137.071  1.00  0.78           O
ATOM   1717  N   LEU A 218     153.685 181.679 134.511  1.00  0.79           N
ATOM   1718  CA  LEU A 218     154.750 180.675 134.525  1.00  0.79           C
ATOM   1719  C   LEU A 218     155.522 180.736 135.839  1.00  0.79           C
ATOM   1720  O   LEU A 218     156.267 181.680 136.112  1.00  0.79           O
ATOM   1721  CB  LEU A 218     155.772 180.887 133.360  1.00  0.79           C
ATOM   1722  CG  LEU A 218     156.625 179.681 132.857  1.00  0.79           C
ATOM   1723  CD1 LEU A 218     158.067 180.109 132.548  1.00  0.79           C
ATOM   1724  CD2 LEU A 218     156.695 178.450 133.767  1.00  0.79           C
ATOM   1725  N   LEU A 219     155.400 179.688 136.671  1.00  0.81           N
ATOM   1726  CA  LEU A 219     156.102 179.577 137.932  1.00  0.81           C
ATOM   1727  C   LEU A 219     157.313 178.669 137.823  1.00  0.81           C
ATOM   1728  O   LEU A 219     157.258 177.604 137.208  1.00  0.81           O
ATOM   1729  CB  LEU A 219     155.217 178.983 139.051  1.00  0.81           C
ATOM   1730  CG  LEU A 219     153.904 179.738 139.319  1.00  0.81           C
ATOM   1731  CD1 LEU A 219     153.004 178.895 140.232  1.00  0.81           C
ATOM   1732  CD2 LEU A 219     154.160 181.129 139.912  1.00  0.81           C
ATOM   1733  N   LEU A 220     158.435 179.058 138.457  1.00  0.81           N
ATOM   1734  CA  LEU A 220     159.639 178.246 138.518  1.00  0.81           C
ATOM   1735  C   LEU A 220     160.037 178.007 139.972  1.00  0.81           C
ATOM   1736  O   LEU A 220     160.276 178.939 140.738  1.00  0.81           O
ATOM   1737  CB  LEU A 220     160.797 178.925 137.741  1.00  0.81           C
ATOM   1738  CG  LEU A 220     162.138 178.166 137.768  1.00  0.81           C
ATOM   1739  CD1 LEU A 220     162.078 176.879 136.943  1.00  0.81           C
ATOM   1740  CD2 LEU A 220     163.300 179.034 137.281  1.00  0.81           C
ATOM   1741  N   ILE A 221     160.115 176.728 140.401  1.00  0.79           N
ATOM   1742  CA  ILE A 221     160.395 176.368 141.786  1.00  0.79           C
ATOM   1743  C   ILE A 221     161.683 175.559 141.824  1.00  0.79           C
ATOM   1744  O   ILE A 221     161.701 174.370 141.518  1.00  0.79           O
ATOM   1745  CB  ILE A 221     159.222 175.566 142.373  1.00  0.79           C
ATOM   1746  CG1 ILE A 221     157.905 176.387 142.337  1.00  0.79           C
ATOM   1747  CG2 ILE A 221     159.520 175.047 143.797  1.00  0.79           C
ATOM   1748  CD1 ILE A 221     156.649 175.556 142.629  1.00  0.79           C
ATOM   1749  N   VAL A 222     162.797 176.218 142.217  1.00  0.78           N
ATOM   1750  CA  VAL A 222     164.146 175.668 142.308  1.00  0.78           C
ATOM   1751  C   VAL A 222     164.682 175.886 143.702  1.00  0.78           C
ATOM   1752  O   VAL A 222     164.605 177.001 144.213  1.00  0.78           O
ATOM   1753  CB  VAL A 222     165.181 176.387 141.423  1.00  0.78           C
ATOM   1754  CG1 VAL A 222     165.907 175.350 140.557  1.00  0.78           C
ATOM   1755  CG2 VAL A 222     164.508 177.460 140.555  1.00  0.78           C
ATOM   1756  N   GLU A 223     165.320 174.888 144.333  1.00  0.73           N
ATOM   1757  CA  GLU A 223     166.165 175.139 145.486  1.00  0.73           C
ATOM   1758  C   GLU A 223     167.507 175.769 145.064  1.00  0.73           C
ATOM   1759  O   GLU A 223     168.301 175.167 144.340  1.00  0.73           O
ATOM   1760  CB  GLU A 223     166.370 173.821 146.255  1.00  0.73           C
ATOM   1761  CG  GLU A 223     165.049 173.136 146.682  1.00  0.73           C
ATOM   1762  CD  GLU A 223     165.265 171.800 147.393  1.00  0.73           C
ATOM   1763  OE1 GLU A 223     166.430 171.462 147.724  1.00  0.73           O
ATOM   1764  OE2 GLU A 223     164.249 171.099 147.616  1.00  0.73           O
ATOM   1765  N   LYS A 224     167.794 177.037 145.449  1.00  0.58           N
ATOM   1766  CA  LYS A 224     168.938 177.775 144.914  1.00  0.58           C
ATOM   1767  C   LYS A 224     170.269 177.208 145.343  1.00  0.58           C
ATOM   1768  O   LYS A 224     171.181 177.004 144.548  1.00  0.58           O
ATOM   1769  CB  LYS A 224     168.907 179.266 145.351  1.00  0.58           C
ATOM   1770  CG  LYS A 224     170.146 180.124 144.973  1.00  0.58           C
ATOM   1771  CD  LYS A 224     170.551 180.123 143.481  1.00  0.58           C
ATOM   1772  CE  LYS A 224     171.699 181.077 143.108  1.00  0.58           C
ATOM   1773  NZ  LYS A 224     171.899 181.073 141.643  1.00  0.58           N
ATOM   1774  N   ASP A 225     170.407 176.899 146.626  1.00  0.55           N
ATOM   1775  CA  ASP A 225     171.659 176.566 147.245  1.00  0.55           C
ATOM   1776  C   ASP A 225     171.847 175.054 147.242  1.00  0.55           C
ATOM   1777  O   ASP A 225     172.827 174.516 147.752  1.00  0.55           O
ATOM   1778  CB  ASP A 225     171.696 177.211 148.663  1.00  0.55           C
ATOM   1779  CG  ASP A 225     170.458 176.964 149.530  1.00  0.55           C
ATOM   1780  OD1 ASP A 225     169.424 176.463 149.019  1.00  0.55           O
ATOM   1781  OD2 ASP A 225     170.532 177.315 150.732  1.00  0.55           O
ATOM   1782  N   VAL A 226     170.905 174.353 146.579  1.00  0.65           N
ATOM   1783  CA  VAL A 226     170.889 172.909 146.459  1.00  0.65           C
ATOM   1784  C   VAL A 226     171.017 172.441 145.013  1.00  0.65           C
ATOM   1785  O   VAL A 226     171.814 171.550 144.727  1.00  0.65           O
ATOM   1786  CB  VAL A 226     169.601 172.324 147.037  1.00  0.65           C
ATOM   1787  CG1 VAL A 226     169.707 170.796 147.219  1.00  0.65           C
ATOM   1788  CG2 VAL A 226     169.272 172.988 148.388  1.00  0.65           C
ATOM   1789  N   VAL A 227     170.261 173.014 144.039  1.00  0.70           N
ATOM   1790  CA  VAL A 227     170.163 172.393 142.713  1.00  0.70           C
ATOM   1791  C   VAL A 227     170.270 173.346 141.523  1.00  0.70           C
ATOM   1792  O   VAL A 227     170.235 172.908 140.376  1.00  0.70           O
ATOM   1793  CB  VAL A 227     168.857 171.612 142.532  1.00  0.70           C
ATOM   1794  CG1 VAL A 227     168.723 170.472 143.559  1.00  0.70           C
ATOM   1795  CG2 VAL A 227     167.625 172.535 142.610  1.00  0.70           C
ATOM   1796  N   ASP A 228     170.444 174.667 141.729  1.00  0.70           N
ATOM   1797  CA  ASP A 228     170.553 175.669 140.668  1.00  0.70           C
ATOM   1798  C   ASP A 228     171.709 175.425 139.693  1.00  0.70           C
ATOM   1799  O   ASP A 228     171.583 175.675 138.500  1.00  0.70           O
ATOM   1800  CB  ASP A 228     170.612 177.045 141.375  1.00  0.70           C
ATOM   1801  CG  ASP A 228     170.958 178.277 140.555  1.00  0.70           C
ATOM   1802  OD1 ASP A 228     170.047 178.972 140.062  1.00  0.70           O
ATOM   1803  OD2 ASP A 228     172.148 178.687 140.618  1.00  0.70           O
ATOM   1804  N   GLU A 229     172.840 174.864 140.166  1.00  0.69           N
ATOM   1805  CA  GLU A 229     173.978 174.487 139.335  1.00  0.69           C
ATOM   1806  C   GLU A 229     173.651 173.468 138.232  1.00  0.69           C
ATOM   1807  O   GLU A 229     173.997 173.657 137.068  1.00  0.69           O
ATOM   1808  CB  GLU A 229     175.123 173.967 140.247  1.00  0.69           C
ATOM   1809  CG  GLU A 229     176.493 173.786 139.554  1.00  0.69           C
ATOM   1810  CD  GLU A 229     176.942 175.067 138.906  1.00  0.69           C
ATOM   1811  OE1 GLU A 229     177.127 176.100 139.600  1.00  0.69           O
ATOM   1812  OE2 GLU A 229     177.109 175.061 137.656  1.00  0.69           O
ATOM   1813  N   GLU A 230     172.864 172.414 138.553  1.00  0.70           N
ATOM   1814  CA  GLU A 230     172.404 171.407 137.597  1.00  0.70           C
ATOM   1815  C   GLU A 230     171.303 171.947 136.673  1.00  0.70           C
ATOM   1816  O   GLU A 230     170.940 171.353 135.659  1.00  0.70           O
ATOM   1817  CB  GLU A 230     171.782 170.186 138.334  1.00  0.70           C
ATOM   1818  CG  GLU A 230     172.712 169.419 139.313  1.00  0.70           C
ATOM   1819  CD  GLU A 230     173.627 168.392 138.648  1.00  0.70           C
ATOM   1820  OE1 GLU A 230     173.083 167.453 138.010  1.00  0.70           O
ATOM   1821  OE2 GLU A 230     174.862 168.495 138.847  1.00  0.70           O
ATOM   1822  N   TYR A 231     170.702 173.102 137.026  1.00  0.71           N
ATOM   1823  CA  TYR A 231     169.605 173.712 136.292  1.00  0.71           C
ATOM   1824  C   TYR A 231     169.969 175.087 135.795  1.00  0.71           C
ATOM   1825  O   TYR A 231     169.098 175.923 135.580  1.00  0.71           O
ATOM   1826  CB  TYR A 231     168.298 173.808 137.125  1.00  0.71           C
ATOM   1827  CG  TYR A 231     167.861 172.441 137.572  1.00  0.71           C
ATOM   1828  CD1 TYR A 231     167.510 172.219 138.913  1.00  0.71           C
ATOM   1829  CD2 TYR A 231     167.894 171.344 136.690  1.00  0.71           C
ATOM   1830  CE1 TYR A 231     167.306 170.916 139.385  1.00  0.71           C
ATOM   1831  CE2 TYR A 231     167.723 170.042 137.166  1.00  0.71           C
ATOM   1832  CZ  TYR A 231     167.482 169.840 138.524  1.00  0.71           C
ATOM   1833  OH  TYR A 231     167.620 168.563 139.068  1.00  0.71           O
ATOM   1834  N   ARG A 232     171.272 175.343 135.572  1.00  0.59           N
ATOM   1835  CA  ARG A 232     171.884 176.636 135.292  1.00  0.59           C
ATOM   1836  C   ARG A 232     171.191 177.511 134.240  1.00  0.59           C
ATOM   1837  O   ARG A 232     171.185 178.741 134.336  1.00  0.59           O
ATOM   1838  CB  ARG A 232     173.348 176.353 134.879  1.00  0.59           C
ATOM   1839  CG  ARG A 232     174.209 177.588 134.568  1.00  0.59           C
ATOM   1840  CD  ARG A 232     175.661 177.220 134.236  1.00  0.59           C
ATOM   1841  NE  ARG A 232     176.389 176.939 135.520  1.00  0.59           N
ATOM   1842  CZ  ARG A 232     176.984 177.880 136.264  1.00  0.59           C
ATOM   1843  NH1 ARG A 232     177.740 177.519 137.286  1.00  0.59           N
ATOM   1844  NH2 ARG A 232     176.860 179.174 136.011  1.00  0.59           N
ATOM   1845  N   PHE A 233     170.537 176.863 133.251  1.00  0.58           N
ATOM   1846  CA  PHE A 233     169.698 177.428 132.201  1.00  0.58           C
ATOM   1847  C   PHE A 233     168.513 178.297 132.633  1.00  0.58           C
ATOM   1848  O   PHE A 233     167.807 178.870 131.808  1.00  0.58           O
ATOM   1849  CB  PHE A 233     169.187 176.296 131.265  1.00  0.58           C
ATOM   1850  CG  PHE A 233     168.514 175.167 132.003  1.00  0.58           C
ATOM   1851  CD1 PHE A 233     167.233 175.320 132.561  1.00  0.58           C
ATOM   1852  CD2 PHE A 233     169.172 173.934 132.147  1.00  0.58           C
ATOM   1853  CE1 PHE A 233     166.638 174.279 133.282  1.00  0.58           C
ATOM   1854  CE2 PHE A 233     168.578 172.886 132.855  1.00  0.58           C
ATOM   1855  CZ  PHE A 233     167.315 173.064 133.430  1.00  0.58           C
ATOM   1856  N   ILE A 234     168.256 178.433 133.943  1.00  0.67           N
ATOM   1857  CA  ILE A 234     167.224 179.308 134.472  1.00  0.67           C
ATOM   1858  C   ILE A 234     167.750 180.702 134.760  1.00  0.67           C
ATOM   1859  O   ILE A 234     167.001 181.610 135.117  1.00  0.67           O
ATOM   1860  CB  ILE A 234     166.649 178.743 135.761  1.00  0.67           C
ATOM   1861  CG1 ILE A 234     167.711 178.629 136.886  1.00  0.67           C
ATOM   1862  CG2 ILE A 234     165.992 177.388 135.420  1.00  0.67           C
ATOM   1863  CD1 ILE A 234     167.131 178.147 138.212  1.00  0.67           C
ATOM   1864  N   SER A 235     169.070 180.906 134.592  1.00  0.64           N
ATOM   1865  CA  SER A 235     169.685 182.221 134.664  1.00  0.64           C
ATOM   1866  C   SER A 235     169.790 182.858 133.294  1.00  0.64           C
ATOM   1867  O   SER A 235     169.918 184.077 133.166  1.00  0.64           O
ATOM   1868  CB  SER A 235     171.085 182.158 135.336  1.00  0.64           C
ATOM   1869  OG  SER A 235     172.070 181.434 134.589  1.00  0.64           O
ATOM   1870  N   ASP A 236     169.665 182.042 132.231  1.00  0.59           N
ATOM   1871  CA  ASP A 236     169.548 182.460 130.857  1.00  0.59           C
ATOM   1872  C   ASP A 236     168.320 183.333 130.618  1.00  0.59           C
ATOM   1873  O   ASP A 236     167.184 182.991 130.946  1.00  0.59           O
ATOM   1874  CB  ASP A 236     169.451 181.232 129.915  1.00  0.59           C
ATOM   1875  CG  ASP A 236     170.717 180.390 129.905  1.00  0.59           C
ATOM   1876  OD1 ASP A 236     171.245 180.068 130.999  1.00  0.59           O
ATOM   1877  OD2 ASP A 236     171.150 180.028 128.782  1.00  0.59           O
ATOM   1878  N   ALA A 237     168.517 184.508 129.992  1.00  0.61           N
ATOM   1879  CA  ALA A 237     167.430 185.432 129.759  1.00  0.61           C
ATOM   1880  C   ALA A 237     166.530 185.038 128.601  1.00  0.61           C
ATOM   1881  O   ALA A 237     165.399 185.498 128.510  1.00  0.61           O
ATOM   1882  CB  ALA A 237     167.983 186.852 129.533  1.00  0.61           C
ATOM   1883  N   THR A 238     167.020 184.145 127.723  1.00  0.58           N
ATOM   1884  CA  THR A 238     166.339 183.713 126.511  1.00  0.58           C
ATOM   1885  C   THR A 238     165.661 182.368 126.678  1.00  0.58           C
ATOM   1886  O   THR A 238     165.218 181.729 125.724  1.00  0.58           O
ATOM   1887  CB  THR A 238     167.291 183.607 125.328  1.00  0.58           C
ATOM   1888  OG1 THR A 238     168.447 182.844 125.669  1.00  0.58           O
ATOM   1889  CG2 THR A 238     167.779 185.012 124.945  1.00  0.58           C
ATOM   1890  N   PHE A 239     165.578 181.868 127.923  1.00  0.56           N
ATOM   1891  CA  PHE A 239     164.969 180.595 128.240  1.00  0.56           C
ATOM   1892  C   PHE A 239     163.464 180.586 127.957  1.00  0.56           C
ATOM   1893  O   PHE A 239     162.673 181.219 128.664  1.00  0.56           O
ATOM   1894  CB  PHE A 239     165.314 180.227 129.711  1.00  0.56           C
ATOM   1895  CG  PHE A 239     164.862 178.852 130.128  1.00  0.56           C
ATOM   1896  CD1 PHE A 239     165.495 177.698 129.636  1.00  0.56           C
ATOM   1897  CD2 PHE A 239     163.815 178.710 131.054  1.00  0.56           C
ATOM   1898  CE1 PHE A 239     165.077 176.424 130.050  1.00  0.56           C
ATOM   1899  CE2 PHE A 239     163.387 177.440 131.461  1.00  0.56           C
ATOM   1900  CZ  PHE A 239     164.014 176.295 130.953  1.00  0.56           C
ATOM   1901  N   VAL A 240     163.046 179.846 126.896  1.00  0.67           N
ATOM   1902  CA  VAL A 240     161.652 179.578 126.567  1.00  0.67           C
ATOM   1903  C   VAL A 240     161.034 180.822 125.922  1.00  0.67           C
ATOM   1904  O   VAL A 240     159.879 181.194 126.138  1.00  0.67           O
ATOM   1905  CB  VAL A 240     160.868 179.022 127.770  1.00  0.67           C
ATOM   1906  CG1 VAL A 240     159.477 178.511 127.398  1.00  0.67           C
ATOM   1907  CG2 VAL A 240     161.603 177.815 128.385  1.00  0.67           C
ATOM   1908  N   ASP A 241     161.826 181.568 125.128  1.00  0.54           N
ATOM   1909  CA  ASP A 241     161.351 182.745 124.420  1.00  0.54           C
ATOM   1910  C   ASP A 241     160.554 182.363 123.199  1.00  0.54           C
ATOM   1911  O   ASP A 241     159.410 182.790 123.061  1.00  0.54           O
ATOM   1912  CB  ASP A 241     162.505 183.709 124.063  1.00  0.54           C
ATOM   1913  CG  ASP A 241     162.970 184.470 125.289  1.00  0.54           C
ATOM   1914  OD1 ASP A 241     162.425 184.236 126.399  1.00  0.54           O
ATOM   1915  OD2 ASP A 241     163.880 185.313 125.127  1.00  0.54           O
ATOM   1916  N   GLU A 242     161.071 181.434 122.373  1.00  0.54           N
ATOM   1917  CA  GLU A 242     160.485 180.861 121.175  1.00  0.54           C
ATOM   1918  C   GLU A 242     159.167 180.139 121.375  1.00  0.54           C
ATOM   1919  O   GLU A 242     158.703 179.451 120.484  1.00  0.54           O
ATOM   1920  CB  GLU A 242     161.505 179.841 120.581  1.00  0.54           C
ATOM   1921  CG  GLU A 242     161.772 178.567 121.448  1.00  0.54           C
ATOM   1922  CD  GLU A 242     162.555 178.764 122.753  1.00  0.54           C
ATOM   1923  OE1 GLU A 242     163.179 179.839 122.940  1.00  0.54           O
ATOM   1924  OE2 GLU A 242     162.520 177.831 123.594  1.00  0.54           O
ATOM   1925  N   THR A 243     158.566 180.250 122.566  1.00  0.58           N
ATOM   1926  CA  THR A 243     157.421 179.511 123.048  1.00  0.58           C
ATOM   1927  C   THR A 243     156.314 180.410 123.552  1.00  0.58           C
ATOM   1928  O   THR A 243     155.138 180.051 123.483  1.00  0.58           O
ATOM   1929  CB  THR A 243     157.812 178.754 124.300  1.00  0.58           C
ATOM   1930  OG1 THR A 243     159.029 178.080 124.105  1.00  0.58           O
ATOM   1931  CG2 THR A 243     156.749 177.753 124.784  1.00  0.58           C
ATOM   1932  N   LEU A 244     156.694 181.565 124.148  1.00  0.55           N
ATOM   1933  CA  LEU A 244     155.842 182.361 125.018  1.00  0.55           C
ATOM   1934  C   LEU A 244     155.868 183.805 124.572  1.00  0.55           C
ATOM   1935  O   LEU A 244     154.866 184.485 124.700  1.00  0.55           O
ATOM   1936  CB  LEU A 244     156.325 182.325 126.504  1.00  0.55           C
ATOM   1937  CG  LEU A 244     156.321 180.946 127.205  1.00  0.55           C
ATOM   1938  CD1 LEU A 244     157.057 181.008 128.555  1.00  0.55           C
ATOM   1939  CD2 LEU A 244     154.911 180.363 127.376  1.00  0.55           C
ATOM   1940  N   ASP A 245     156.964 184.278 123.935  1.00  0.51           N
ATOM   1941  CA  ASP A 245     157.066 185.584 123.294  1.00  0.51           C
ATOM   1942  C   ASP A 245     156.004 185.702 122.189  1.00  0.51           C
ATOM   1943  O   ASP A 245     155.298 186.697 122.027  1.00  0.51           O
ATOM   1944  CB  ASP A 245     158.537 185.697 122.773  1.00  0.51           C
ATOM   1945  CG  ASP A 245     158.998 187.073 122.312  1.00  0.51           C
ATOM   1946  OD1 ASP A 245     158.200 188.034 122.349  1.00  0.51           O
ATOM   1947  OD2 ASP A 245     160.187 187.167 121.910  1.00  0.51           O
ATOM   1948  N   ASP A 246     155.824 184.601 121.442  1.00  0.51           N
ATOM   1949  CA  ASP A 246     154.910 184.483 120.346  1.00  0.51           C
ATOM   1950  C   ASP A 246     153.485 184.055 120.705  1.00  0.51           C
ATOM   1951  O   ASP A 246     152.589 184.588 120.081  1.00  0.51           O
ATOM   1952  CB  ASP A 246     155.557 183.605 119.240  1.00  0.51           C
ATOM   1953  CG  ASP A 246     156.068 182.265 119.746  1.00  0.51           C
ATOM   1954  OD1 ASP A 246     155.668 181.840 120.864  1.00  0.51           O
ATOM   1955  OD2 ASP A 246     156.906 181.660 119.037  1.00  0.51           O
ATOM   1956  N   VAL A 247     153.208 183.091 121.639  1.00  0.42           N
ATOM   1957  CA  VAL A 247     151.882 182.472 121.954  1.00  0.42           C
ATOM   1958  C   VAL A 247     150.977 182.275 120.736  1.00  0.42           C
ATOM   1959  O   VAL A 247     149.776 182.553 120.740  1.00  0.42           O
ATOM   1960  CB  VAL A 247     151.051 183.004 123.148  1.00  0.42           C
ATOM   1961  CG1 VAL A 247     149.958 182.003 123.619  1.00  0.42           C
ATOM   1962  CG2 VAL A 247     151.962 183.269 124.346  1.00  0.42           C
ATOM   1963  N   ASP A 248     151.561 181.822 119.622  1.00  0.44           N
ATOM   1964  CA  ASP A 248     150.869 181.684 118.367  1.00  0.44           C
ATOM   1965  C   ASP A 248     149.770 180.636 118.375  1.00  0.44           C
ATOM   1966  O   ASP A 248     149.509 179.923 119.349  1.00  0.44           O
ATOM   1967  CB  ASP A 248     151.899 181.384 117.252  1.00  0.44           C
ATOM   1968  CG  ASP A 248     152.472 182.654 116.638  1.00  0.44           C
ATOM   1969  OD1 ASP A 248     151.864 183.747 116.790  1.00  0.44           O
ATOM   1970  OD2 ASP A 248     153.519 182.521 115.955  1.00  0.44           O
ATOM   1971  N   GLU A 249     149.070 180.483 117.249  1.00  0.53           N
ATOM   1972  CA  GLU A 249     148.283 179.305 117.046  1.00  0.53           C
ATOM   1973  C   GLU A 249     149.096 178.020 116.927  1.00  0.53           C
ATOM   1974  O   GLU A 249     150.314 178.020 116.781  1.00  0.53           O
ATOM   1975  CB  GLU A 249     147.400 179.409 115.811  1.00  0.53           C
ATOM   1976  CG  GLU A 249     148.120 179.401 114.438  1.00  0.53           C
ATOM   1977  CD  GLU A 249     148.735 180.736 114.036  1.00  0.53           C
ATOM   1978  OE1 GLU A 249     148.652 181.715 114.819  1.00  0.53           O
ATOM   1979  OE2 GLU A 249     149.291 180.771 112.910  1.00  0.53           O
ATOM   1980  N   VAL A 250     148.419 176.862 116.963  1.00  0.63           N
ATOM   1981  CA  VAL A 250     148.991 175.523 116.948  1.00  0.63           C
ATOM   1982  C   VAL A 250     150.081 175.249 115.917  1.00  0.63           C
ATOM   1983  O   VAL A 250     151.153 174.753 116.264  1.00  0.63           O
ATOM   1984  CB  VAL A 250     147.831 174.553 116.764  1.00  0.63           C
ATOM   1985  CG1 VAL A 250     148.212 173.192 116.175  1.00  0.63           C
ATOM   1986  CG2 VAL A 250     147.107 174.417 118.119  1.00  0.63           C
ATOM   1987  N   GLU A 251     149.848 175.545 114.629  1.00  0.61           N
ATOM   1988  CA  GLU A 251     150.812 175.320 113.571  1.00  0.61           C
ATOM   1989  C   GLU A 251     152.052 176.181 113.638  1.00  0.61           C
ATOM   1990  O   GLU A 251     153.175 175.696 113.504  1.00  0.61           O
ATOM   1991  CB  GLU A 251     150.163 175.611 112.208  1.00  0.61           C
ATOM   1992  CG  GLU A 251     149.160 174.537 111.770  1.00  0.61           C
ATOM   1993  CD  GLU A 251     147.748 174.740 112.298  1.00  0.61           C
ATOM   1994  OE1 GLU A 251     147.527 175.521 113.248  1.00  0.61           O
ATOM   1995  OE2 GLU A 251     146.867 174.041 111.736  1.00  0.61           O
ATOM   1996  N   ALA A 252     151.864 177.491 113.862  1.00  0.61           N
ATOM   1997  CA  ALA A 252     152.915 178.455 114.077  1.00  0.61           C
ATOM   1998  C   ALA A 252     153.692 178.139 115.357  1.00  0.61           C
ATOM   1999  O   ALA A 252     154.914 178.123 115.362  1.00  0.61           O
ATOM   2000  CB  ALA A 252     152.293 179.852 114.015  1.00  0.61           C
ATOM   2001  N   LEU A 253     153.012 177.712 116.443  1.00  0.61           N
ATOM   2002  CA  LEU A 253     153.609 177.051 117.602  1.00  0.61           C
ATOM   2003  C   LEU A 253     154.340 175.727 117.332  1.00  0.61           C
ATOM   2004  O   LEU A 253     154.662 175.001 118.277  1.00  0.61           O
ATOM   2005  CB  LEU A 253     152.564 176.734 118.711  1.00  0.61           C
ATOM   2006  CG  LEU A 253     152.001 177.917 119.508  1.00  0.61           C
ATOM   2007  CD1 LEU A 253     150.881 177.374 120.401  1.00  0.61           C
ATOM   2008  CD2 LEU A 253     153.047 178.675 120.339  1.00  0.61           C
ATOM   2009  N   LEU A 254     154.691 175.332 116.102  1.00  0.61           N
ATOM   2010  CA  LEU A 254     155.730 174.332 115.912  1.00  0.61           C
ATOM   2011  C   LEU A 254     157.050 174.991 115.564  1.00  0.61           C
ATOM   2012  O   LEU A 254     158.083 174.334 115.550  1.00  0.61           O
ATOM   2013  CB  LEU A 254     155.339 173.202 114.942  1.00  0.61           C
ATOM   2014  CG  LEU A 254     154.149 172.360 115.456  1.00  0.61           C
ATOM   2015  CD1 LEU A 254     153.773 171.316 114.403  1.00  0.61           C
ATOM   2016  CD2 LEU A 254     154.415 171.656 116.802  1.00  0.61           C
ATOM   2017  N   LEU A 255     157.067 176.342 115.447  1.00  0.54           N
ATOM   2018  CA  LEU A 255     158.275 177.152 115.466  1.00  0.54           C
ATOM   2019  C   LEU A 255     159.097 176.964 116.736  1.00  0.54           C
ATOM   2020  O   LEU A 255     160.319 176.943 116.686  1.00  0.54           O
ATOM   2021  CB  LEU A 255     157.982 178.668 115.299  1.00  0.54           C
ATOM   2022  CG  LEU A 255     157.535 179.099 113.886  1.00  0.54           C
ATOM   2023  CD1 LEU A 255     157.034 180.553 113.919  1.00  0.54           C
ATOM   2024  CD2 LEU A 255     158.671 178.923 112.866  1.00  0.54           C
ATOM   2025  N   LYS A 256     158.456 176.781 117.909  1.00  0.64           N
ATOM   2026  CA  LYS A 256     159.119 176.325 119.110  1.00  0.64           C
ATOM   2027  C   LYS A 256     159.649 174.878 118.965  1.00  0.64           C
ATOM   2028  O   LYS A 256     160.851 174.641 119.071  1.00  0.64           O
ATOM   2029  CB  LYS A 256     158.148 176.536 120.328  1.00  0.64           C
ATOM   2030  CG  LYS A 256     156.938 175.621 120.395  1.00  0.64           C
ATOM   2031  CD  LYS A 256     155.905 175.985 121.463  1.00  0.64           C
ATOM   2032  CE  LYS A 256     154.815 174.924 121.510  1.00  0.64           C
ATOM   2033  NZ  LYS A 256     153.626 175.355 122.249  1.00  0.64           N
ATOM   2034  N   PHE A 257     158.780 173.839 118.771  1.00  0.70           N
ATOM   2035  CA  PHE A 257     159.160 172.446 119.020  1.00  0.70           C
ATOM   2036  C   PHE A 257     160.124 171.950 117.979  1.00  0.70           C
ATOM   2037  O   PHE A 257     161.143 171.343 118.296  1.00  0.70           O
ATOM   2038  CB  PHE A 257     157.930 171.491 119.165  1.00  0.70           C
ATOM   2039  CG  PHE A 257     158.340 170.058 119.463  1.00  0.70           C
ATOM   2040  CD1 PHE A 257     158.691 169.199 118.404  1.00  0.70           C
ATOM   2041  CD2 PHE A 257     158.401 169.561 120.777  1.00  0.70           C
ATOM   2042  CE1 PHE A 257     159.082 167.877 118.642  1.00  0.70           C
ATOM   2043  CE2 PHE A 257     158.773 168.230 121.018  1.00  0.70           C
ATOM   2044  CZ  PHE A 257     159.098 167.386 119.951  1.00  0.70           C
ATOM   2045  N   ASN A 258     159.838 172.235 116.702  1.00  0.70           N
ATOM   2046  CA  ASN A 258     160.673 171.791 115.623  1.00  0.70           C
ATOM   2047  C   ASN A 258     162.026 172.475 115.664  1.00  0.70           C
ATOM   2048  O   ASN A 258     163.043 171.824 115.475  1.00  0.70           O
ATOM   2049  CB  ASN A 258     159.941 171.978 114.281  1.00  0.70           C
ATOM   2050  CG  ASN A 258     158.816 170.951 114.163  1.00  0.70           C
ATOM   2051  OD1 ASN A 258     158.733 169.988 114.924  1.00  0.70           O
ATOM   2052  ND2 ASN A 258     157.924 171.117 113.161  1.00  0.70           N
ATOM   2053  N   ASN A 259     162.097 173.779 116.012  1.00  0.68           N
ATOM   2054  CA  ASN A 259     163.371 174.467 116.179  1.00  0.68           C
ATOM   2055  C   ASN A 259     164.261 173.820 117.240  1.00  0.68           C
ATOM   2056  O   ASN A 259     165.416 173.486 116.988  1.00  0.68           O
ATOM   2057  CB  ASN A 259     163.090 175.948 116.547  1.00  0.68           C
ATOM   2058  CG  ASN A 259     164.333 176.821 116.683  1.00  0.68           C
ATOM   2059  OD1 ASN A 259     165.191 176.892 115.806  1.00  0.68           O
ATOM   2060  ND2 ASN A 259     164.442 177.530 117.830  1.00  0.68           N
ATOM   2061  N   LEU A 260     163.731 173.562 118.447  1.00  0.72           N
ATOM   2062  CA  LEU A 260     164.511 172.905 119.476  1.00  0.72           C
ATOM   2063  C   LEU A 260     164.797 171.437 119.219  1.00  0.72           C
ATOM   2064  O   LEU A 260     165.901 170.967 119.482  1.00  0.72           O
ATOM   2065  CB  LEU A 260     163.842 173.019 120.848  1.00  0.72           C
ATOM   2066  CG  LEU A 260     163.628 174.451 121.355  1.00  0.72           C
ATOM   2067  CD1 LEU A 260     163.144 174.318 122.787  1.00  0.72           C
ATOM   2068  CD2 LEU A 260     164.881 175.330 121.338  1.00  0.72           C
ATOM   2069  N   GLY A 261     163.820 170.667 118.689  1.00  0.80           N
ATOM   2070  CA  GLY A 261     164.008 169.254 118.365  1.00  0.80           C
ATOM   2071  C   GLY A 261     164.988 169.011 117.256  1.00  0.80           C
ATOM   2072  O   GLY A 261     165.717 168.026 117.258  1.00  0.80           O
ATOM   2073  N   ILE A 262     165.076 169.941 116.289  1.00  0.73           N
ATOM   2074  CA  ILE A 262     166.165 169.990 115.330  1.00  0.73           C
ATOM   2075  C   ILE A 262     167.486 170.323 115.993  1.00  0.73           C
ATOM   2076  O   ILE A 262     168.488 169.658 115.738  1.00  0.73           O
ATOM   2077  CB  ILE A 262     165.854 170.970 114.211  1.00  0.73           C
ATOM   2078  CG1 ILE A 262     164.714 170.382 113.354  1.00  0.73           C
ATOM   2079  CG2 ILE A 262     167.091 171.306 113.344  1.00  0.73           C
ATOM   2080  CD1 ILE A 262     164.122 171.432 112.422  1.00  0.73           C
ATOM   2081  N   GLN A 263     167.538 171.322 116.902  1.00  0.71           N
ATOM   2082  CA  GLN A 263     168.766 171.650 117.612  1.00  0.71           C
ATOM   2083  C   GLN A 263     169.311 170.511 118.465  1.00  0.71           C
ATOM   2084  O   GLN A 263     170.503 170.228 118.411  1.00  0.71           O
ATOM   2085  CB  GLN A 263     168.636 172.913 118.504  1.00  0.71           C
ATOM   2086  CG  GLN A 263     168.562 174.230 117.700  1.00  0.71           C
ATOM   2087  CD  GLN A 263     168.651 175.457 118.608  1.00  0.71           C
ATOM   2088  OE1 GLN A 263     168.948 175.395 119.802  1.00  0.71           O
ATOM   2089  NE2 GLN A 263     168.456 176.650 118.004  1.00  0.71           N
ATOM   2090  N   THR A 264     168.474 169.796 119.243  1.00  0.76           N
ATOM   2091  CA  THR A 264     168.916 168.652 120.045  1.00  0.76           C
ATOM   2092  C   THR A 264     169.438 167.493 119.208  1.00  0.76           C
ATOM   2093  O   THR A 264     170.462 166.900 119.539  1.00  0.76           O
ATOM   2094  CB  THR A 264     167.891 168.128 121.050  1.00  0.76           C
ATOM   2095  OG1 THR A 264     166.677 167.750 120.419  1.00  0.76           O
ATOM   2096  CG2 THR A 264     167.574 169.238 122.067  1.00  0.76           C
ATOM   2097  N   LEU A 265     168.774 167.166 118.077  1.00  0.76           N
ATOM   2098  CA  LEU A 265     169.249 166.182 117.111  1.00  0.76           C
ATOM   2099  C   LEU A 265     170.536 166.587 116.418  1.00  0.76           C
ATOM   2100  O   LEU A 265     171.474 165.803 116.343  1.00  0.76           O
ATOM   2101  CB  LEU A 265     168.168 165.936 116.014  1.00  0.76           C
ATOM   2102  CG  LEU A 265     167.522 164.533 115.899  1.00  0.76           C
ATOM   2103  CD1 LEU A 265     168.029 163.478 116.887  1.00  0.76           C
ATOM   2104  CD2 LEU A 265     166.025 164.722 116.122  1.00  0.76           C
ATOM   2105  N   LEU A 266     170.619 167.842 115.927  1.00  0.76           N
ATOM   2106  CA  LEU A 266     171.782 168.373 115.235  1.00  0.76           C
ATOM   2107  C   LEU A 266     173.020 168.434 116.113  1.00  0.76           C
ATOM   2108  O   LEU A 266     174.124 168.136 115.680  1.00  0.76           O
ATOM   2109  CB  LEU A 266     171.477 169.782 114.654  1.00  0.76           C
ATOM   2110  CG  LEU A 266     172.607 170.418 113.813  1.00  0.76           C
ATOM   2111  CD1 LEU A 266     172.973 169.522 112.630  1.00  0.76           C
ATOM   2112  CD2 LEU A 266     172.199 171.803 113.292  1.00  0.76           C
ATOM   2113  N   ARG A 267     172.853 168.819 117.390  1.00  0.72           N
ATOM   2114  CA  ARG A 267     173.950 168.909 118.333  1.00  0.72           C
ATOM   2115  C   ARG A 267     174.368 167.584 118.958  1.00  0.72           C
ATOM   2116  O   ARG A 267     175.434 167.497 119.560  1.00  0.72           O
ATOM   2117  CB  ARG A 267     173.543 169.847 119.492  1.00  0.72           C
ATOM   2118  CG  ARG A 267     173.367 171.321 119.084  1.00  0.72           C
ATOM   2119  CD  ARG A 267     172.756 172.130 120.228  1.00  0.72           C
ATOM   2120  NE  ARG A 267     172.601 173.543 119.748  1.00  0.72           N
ATOM   2121  CZ  ARG A 267     171.956 174.480 120.452  1.00  0.72           C
ATOM   2122  NH1 ARG A 267     171.826 175.707 119.952  1.00  0.72           N
ATOM   2123  NH2 ARG A 267     171.415 174.207 121.634  1.00  0.72           N
ATOM   2124  N   GLY A 268     173.542 166.517 118.868  1.00  0.80           N
ATOM   2125  CA  GLY A 268     173.839 165.273 119.584  1.00  0.80           C
ATOM   2126  C   GLY A 268     173.518 165.338 121.071  1.00  0.80           C
ATOM   2127  O   GLY A 268     174.004 164.549 121.885  1.00  0.80           O
ATOM   2128  N   ASP A 269     172.653 166.297 121.465  1.00  0.76           N
ATOM   2129  CA  ASP A 269     172.278 166.590 122.843  1.00  0.76           C
ATOM   2130  C   ASP A 269     171.049 165.761 123.243  1.00  0.76           C
ATOM   2131  O   ASP A 269     170.455 165.923 124.305  1.00  0.76           O
ATOM   2132  CB  ASP A 269     171.895 168.095 122.992  1.00  0.76           C
ATOM   2133  CG  ASP A 269     173.057 169.071 122.885  1.00  0.76           C
ATOM   2134  OD1 ASP A 269     174.236 168.658 123.006  1.00  0.76           O
ATOM   2135  OD2 ASP A 269     172.740 170.283 122.708  1.00  0.76           O
ATOM   2136  N   CYS A 270     170.626 164.830 122.373  1.00  0.80           N
ATOM   2137  CA  CYS A 270     169.506 163.934 122.582  1.00  0.80           C
ATOM   2138  C   CYS A 270     169.879 162.749 123.479  1.00  0.80           C
ATOM   2139  O   CYS A 270     171.028 162.317 123.506  1.00  0.80           O
ATOM   2140  CB  CYS A 270     168.992 163.500 121.186  1.00  0.80           C
ATOM   2141  SG  CYS A 270     167.471 162.508 121.157  1.00  0.80           S
ATOM   2142  N   LYS A 271     168.914 162.214 124.269  1.00  0.72           N
ATOM   2143  CA  LYS A 271     169.075 161.153 125.270  1.00  0.72           C
ATOM   2144  C   LYS A 271     169.905 161.483 126.500  1.00  0.72           C
ATOM   2145  O   LYS A 271     169.833 160.788 127.512  1.00  0.72           O
ATOM   2146  CB  LYS A 271     169.619 159.827 124.672  1.00  0.72           C
ATOM   2147  CG  LYS A 271     168.755 159.248 123.544  1.00  0.72           C
ATOM   2148  CD  LYS A 271     169.382 157.985 122.931  1.00  0.72           C
ATOM   2149  CE  LYS A 271     168.494 157.348 121.859  1.00  0.72           C
ATOM   2150  NZ  LYS A 271     169.174 156.167 121.282  1.00  0.72           N
ATOM   2151  N   LYS A 272     170.725 162.541 126.459  1.00  0.68           N
ATOM   2152  CA  LYS A 272     171.591 162.882 127.558  1.00  0.68           C
ATOM   2153  C   LYS A 272     170.914 163.812 128.570  1.00  0.68           C
ATOM   2154  O   LYS A 272     170.184 164.729 128.182  1.00  0.68           O
ATOM   2155  CB  LYS A 272     172.885 163.542 127.042  1.00  0.68           C
ATOM   2156  CG  LYS A 272     173.746 162.639 126.144  1.00  0.68           C
ATOM   2157  CD  LYS A 272     174.948 163.407 125.566  1.00  0.68           C
ATOM   2158  CE  LYS A 272     175.798 162.571 124.605  1.00  0.68           C
ATOM   2159  NZ  LYS A 272     176.776 163.438 123.912  1.00  0.68           N
ATOM   2160  N   PRO A 273     171.111 163.632 129.875  1.00  0.51           N
ATOM   2161  CA  PRO A 273     170.772 164.653 130.861  1.00  0.51           C
ATOM   2162  C   PRO A 273     171.745 165.824 130.851  1.00  0.51           C
ATOM   2163  O   PRO A 273     172.746 165.757 130.144  1.00  0.51           O
ATOM   2164  CB  PRO A 273     170.890 163.877 132.169  1.00  0.51           C
ATOM   2165  CG  PRO A 273     172.038 162.898 131.925  1.00  0.51           C
ATOM   2166  CD  PRO A 273     171.803 162.482 130.478  1.00  0.51           C
ATOM   2167  N   ASP A 274     171.453 166.877 131.651  1.00  0.49           N
ATOM   2168  CA  ASP A 274     172.278 168.070 131.817  1.00  0.49           C
ATOM   2169  C   ASP A 274     172.344 168.971 130.576  1.00  0.49           C
ATOM   2170  O   ASP A 274     173.387 169.267 130.000  1.00  0.49           O
ATOM   2171  CB  ASP A 274     173.668 167.739 132.421  1.00  0.49           C
ATOM   2172  CG  ASP A 274     174.391 168.986 132.916  1.00  0.49           C
ATOM   2173  OD1 ASP A 274     173.708 170.029 133.101  1.00  0.49           O
ATOM   2174  OD2 ASP A 274     175.632 168.901 133.097  1.00  0.49           O
ATOM   2175  N   TYR A 275     171.169 169.438 130.114  1.00  0.69           N
ATOM   2176  CA  TYR A 275     171.102 170.320 128.966  1.00  0.69           C
ATOM   2177  C   TYR A 275     170.020 171.345 129.157  1.00  0.69           C
ATOM   2178  O   TYR A 275     169.086 171.138 129.919  1.00  0.69           O
ATOM   2179  CB  TYR A 275     170.776 169.555 127.657  1.00  0.69           C
ATOM   2180  CG  TYR A 275     172.023 168.885 127.176  1.00  0.69           C
ATOM   2181  CD1 TYR A 275     172.332 167.573 127.562  1.00  0.69           C
ATOM   2182  CD2 TYR A 275     172.942 169.601 126.394  1.00  0.69           C
ATOM   2183  CE1 TYR A 275     173.561 167.000 127.203  1.00  0.69           C
ATOM   2184  CE2 TYR A 275     174.146 169.007 125.998  1.00  0.69           C
ATOM   2185  CZ  TYR A 275     174.446 167.699 126.381  1.00  0.69           C
ATOM   2186  OH  TYR A 275     175.598 167.090 125.844  1.00  0.69           O
ATOM   2187  N   ALA A 276     170.118 172.490 128.448  1.00  0.73           N
ATOM   2188  CA  ALA A 276     169.060 173.477 128.363  1.00  0.73           C
ATOM   2189  C   ALA A 276     168.049 173.139 127.279  1.00  0.73           C
ATOM   2190  O   ALA A 276     166.842 173.229 127.487  1.00  0.73           O
ATOM   2191  CB  ALA A 276     169.651 174.869 128.086  1.00  0.73           C
ATOM   2192  N   GLY A 277     168.526 172.684 126.095  1.00  0.76           N
ATOM   2193  CA  GLY A 277     167.664 172.387 124.949  1.00  0.76           C
ATOM   2194  C   GLY A 277     166.679 171.270 125.169  1.00  0.76           C
ATOM   2195  O   GLY A 277     165.559 171.311 124.672  1.00  0.76           O
ATOM   2196  N   ILE A 278     167.055 170.243 125.956  1.00  0.73           N
ATOM   2197  CA  ILE A 278     166.153 169.165 126.336  1.00  0.73           C
ATOM   2198  C   ILE A 278     165.014 169.612 127.271  1.00  0.73           C
ATOM   2199  O   ILE A 278     163.868 169.331 126.918  1.00  0.73           O
ATOM   2200  CB  ILE A 278     166.948 167.974 126.876  1.00  0.73           C
ATOM   2201  CG1 ILE A 278     167.845 167.353 125.774  1.00  0.73           C
ATOM   2202  CG2 ILE A 278     166.040 166.910 127.535  1.00  0.73           C
ATOM   2203  CD1 ILE A 278     167.090 166.615 124.659  1.00  0.73           C
ATOM   2204  N   PRO A 279     165.160 170.341 128.394  1.00  0.81           N
ATOM   2205  CA  PRO A 279     164.030 170.859 129.158  1.00  0.81           C
ATOM   2206  C   PRO A 279     163.216 171.875 128.428  1.00  0.81           C
ATOM   2207  O   PRO A 279     162.005 171.913 128.635  1.00  0.81           O
ATOM   2208  CB  PRO A 279     164.640 171.541 130.384  1.00  0.81           C
ATOM   2209  CG  PRO A 279     165.928 170.773 130.605  1.00  0.81           C
ATOM   2210  CD  PRO A 279     166.377 170.406 129.191  1.00  0.81           C
ATOM   2211  N   GLN A 280     163.850 172.718 127.587  1.00  0.71           N
ATOM   2212  CA  GLN A 280     163.110 173.636 126.747  1.00  0.71           C
ATOM   2213  C   GLN A 280     162.190 172.860 125.804  1.00  0.71           C
ATOM   2214  O   GLN A 280     160.986 173.083 125.837  1.00  0.71           O
ATOM   2215  CB  GLN A 280     164.047 174.557 125.928  1.00  0.71           C
ATOM   2216  CG  GLN A 280     164.858 175.609 126.713  1.00  0.71           C
ATOM   2217  CD  GLN A 280     165.922 176.266 125.820  1.00  0.71           C
ATOM   2218  OE1 GLN A 280     166.622 175.611 125.047  1.00  0.71           O
ATOM   2219  NE2 GLN A 280     166.099 177.601 125.949  1.00  0.71           N
ATOM   2220  N   MET A 281     162.703 171.833 125.072  1.00  0.78           N
ATOM   2221  CA  MET A 281     161.947 170.941 124.186  1.00  0.78           C
ATOM   2222  C   MET A 281     160.802 170.210 124.878  1.00  0.78           C
ATOM   2223  O   MET A 281     159.696 170.084 124.348  1.00  0.78           O
ATOM   2224  CB  MET A 281     162.894 169.888 123.547  1.00  0.78           C
ATOM   2225  CG  MET A 281     162.262 168.989 122.466  1.00  0.78           C
ATOM   2226  SD  MET A 281     163.494 167.927 121.654  1.00  0.78           S
ATOM   2227  CE  MET A 281     163.253 166.373 122.548  1.00  0.78           C
ATOM   2228  N   MET A 282     161.031 169.723 126.110  1.00  0.79           N
ATOM   2229  CA  MET A 282     159.998 169.140 126.947  1.00  0.79           C
ATOM   2230  C   MET A 282     158.916 170.106 127.375  1.00  0.79           C
ATOM   2231  O   MET A 282     157.736 169.757 127.397  1.00  0.79           O
ATOM   2232  CB  MET A 282     160.614 168.492 128.201  1.00  0.79           C
ATOM   2233  CG  MET A 282     161.486 167.272 127.870  1.00  0.79           C
ATOM   2234  SD  MET A 282     160.665 166.027 126.837  1.00  0.79           S
ATOM   2235  CE  MET A 282     161.498 166.379 125.275  1.00  0.79           C
ATOM   2236  N   PHE A 283     159.283 171.358 127.715  1.00  0.78           N
ATOM   2237  CA  PHE A 283     158.329 172.402 128.037  1.00  0.78           C
ATOM   2238  C   PHE A 283     157.459 172.693 126.821  1.00  0.78           C
ATOM   2239  O   PHE A 283     156.239 172.766 126.909  1.00  0.78           O
ATOM   2240  CB  PHE A 283     159.075 173.672 128.534  1.00  0.78           C
ATOM   2241  CG  PHE A 283     158.134 174.750 128.999  1.00  0.78           C
ATOM   2242  CD1 PHE A 283     157.722 175.745 128.102  1.00  0.78           C
ATOM   2243  CD2 PHE A 283     157.677 174.795 130.325  1.00  0.78           C
ATOM   2244  CE1 PHE A 283     156.872 176.776 128.523  1.00  0.78           C
ATOM   2245  CE2 PHE A 283     156.838 175.835 130.753  1.00  0.78           C
ATOM   2246  CZ  PHE A 283     156.438 176.828 129.851  1.00  0.78           C
ATOM   2247  N   LEU A 284     158.078 172.772 125.624  1.00  0.76           N
ATOM   2248  CA  LEU A 284     157.409 173.033 124.365  1.00  0.76           C
ATOM   2249  C   LEU A 284     156.370 172.002 124.026  1.00  0.76           C
ATOM   2250  O   LEU A 284     155.252 172.364 123.687  1.00  0.76           O
ATOM   2251  CB  LEU A 284     158.380 173.027 123.158  1.00  0.76           C
ATOM   2252  CG  LEU A 284     159.577 173.968 123.254  1.00  0.76           C
ATOM   2253  CD1 LEU A 284     160.193 174.186 121.905  1.00  0.76           C
ATOM   2254  CD2 LEU A 284     159.268 175.287 123.909  1.00  0.76           C
ATOM   2255  N   TYR A 285     156.703 170.707 124.172  1.00  0.78           N
ATOM   2256  CA  TYR A 285     155.824 169.565 124.003  1.00  0.78           C
ATOM   2257  C   TYR A 285     154.575 169.699 124.869  1.00  0.78           C
ATOM   2258  O   TYR A 285     153.440 169.592 124.398  1.00  0.78           O
ATOM   2259  CB  TYR A 285     156.693 168.333 124.399  1.00  0.78           C
ATOM   2260  CG  TYR A 285     155.917 167.093 124.739  1.00  0.78           C
ATOM   2261  CD1 TYR A 285     155.047 166.546 123.798  1.00  0.78           C
ATOM   2262  CD2 TYR A 285     155.991 166.521 126.015  1.00  0.78           C
ATOM   2263  CE1 TYR A 285     154.273 165.413 124.091  1.00  0.78           C
ATOM   2264  CE2 TYR A 285     155.180 165.425 126.335  1.00  0.78           C
ATOM   2265  CZ  TYR A 285     154.355 164.842 125.371  1.00  0.78           C
ATOM   2266  OH  TYR A 285     153.647 163.687 125.755  1.00  0.78           O
ATOM   2267  N   GLY A 286     154.781 170.041 126.151  1.00  0.81           N
ATOM   2268  CA  GLY A 286     153.694 170.247 127.083  1.00  0.81           C
ATOM   2269  C   GLY A 286     152.857 171.476 126.800  1.00  0.81           C
ATOM   2270  O   GLY A 286     151.638 171.433 126.925  1.00  0.81           O
ATOM   2271  N   ILE A 287     153.470 172.591 126.340  1.00  0.78           N
ATOM   2272  CA  ILE A 287     152.755 173.745 125.797  1.00  0.78           C
ATOM   2273  C   ILE A 287     152.015 173.412 124.506  1.00  0.78           C
ATOM   2274  O   ILE A 287     150.925 173.916 124.275  1.00  0.78           O
ATOM   2275  CB  ILE A 287     153.625 174.996 125.591  1.00  0.78           C
ATOM   2276  CG1 ILE A 287     154.361 175.415 126.880  1.00  0.78           C
ATOM   2277  CG2 ILE A 287     152.791 176.197 125.067  1.00  0.78           C
ATOM   2278  CD1 ILE A 287     153.475 175.894 128.025  1.00  0.78           C
ATOM   2279  N   VAL A 288     152.546 172.562 123.588  1.00  0.78           N
ATOM   2280  CA  VAL A 288     151.776 172.132 122.419  1.00  0.78           C
ATOM   2281  C   VAL A 288     150.513 171.406 122.878  1.00  0.78           C
ATOM   2282  O   VAL A 288     149.407 171.796 122.525  1.00  0.78           O
ATOM   2283  CB  VAL A 288     152.525 171.220 121.430  1.00  0.78           C
ATOM   2284  CG1 VAL A 288     151.599 170.919 120.246  1.00  0.78           C
ATOM   2285  CG2 VAL A 288     153.802 171.828 120.823  1.00  0.78           C
ATOM   2286  N   HIS A 289     150.627 170.415 123.779  1.00  0.74           N
ATOM   2287  CA  HIS A 289     149.480 169.708 124.330  1.00  0.74           C
ATOM   2288  C   HIS A 289     148.474 170.633 125.031  1.00  0.74           C
ATOM   2289  O   HIS A 289     147.270 170.530 124.812  1.00  0.74           O
ATOM   2290  CB  HIS A 289     150.013 168.622 125.293  1.00  0.74           C
ATOM   2291  CG  HIS A 289     148.987 167.803 126.000  1.00  0.74           C
ATOM   2292  ND1 HIS A 289     149.395 167.030 127.070  1.00  0.74           N
ATOM   2293  CD2 HIS A 289     147.644 167.699 125.824  1.00  0.74           C
ATOM   2294  CE1 HIS A 289     148.293 166.478 127.527  1.00  0.74           C
ATOM   2295  NE2 HIS A 289     147.206 166.853 126.812  1.00  0.74           N
ATOM   2296  N   PHE A 290     148.965 171.603 125.826  1.00  0.74           N
ATOM   2297  CA  PHE A 290     148.171 172.649 126.451  1.00  0.74           C
ATOM   2298  C   PHE A 290     147.421 173.578 125.487  1.00  0.74           C
ATOM   2299  O   PHE A 290     146.228 173.819 125.640  1.00  0.74           O
ATOM   2300  CB  PHE A 290     149.134 173.460 127.364  1.00  0.74           C
ATOM   2301  CG  PHE A 290     148.417 174.425 128.259  1.00  0.74           C
ATOM   2302  CD1 PHE A 290     147.547 173.955 129.256  1.00  0.74           C
ATOM   2303  CD2 PHE A 290     148.583 175.809 128.089  1.00  0.74           C
ATOM   2304  CE1 PHE A 290     146.839 174.857 130.056  1.00  0.74           C
ATOM   2305  CE2 PHE A 290     147.888 176.712 128.902  1.00  0.74           C
ATOM   2306  CZ  PHE A 290     147.015 176.235 129.887  1.00  0.74           C
ATOM   2307  N   SER A 291     148.086 174.097 124.431  1.00  0.71           N
ATOM   2308  CA  SER A 291     147.481 175.008 123.456  1.00  0.71           C
ATOM   2309  C   SER A 291     146.318 174.396 122.702  1.00  0.71           C
ATOM   2310  O   SER A 291     145.314 175.055 122.452  1.00  0.71           O
ATOM   2311  CB  SER A 291     148.472 175.523 122.373  1.00  0.71           C
ATOM   2312  OG  SER A 291     149.538 176.286 122.943  1.00  0.71           O
ATOM   2313  N   TYR A 292     146.437 173.111 122.324  1.00  0.62           N
ATOM   2314  CA  TYR A 292     145.414 172.353 121.625  1.00  0.62           C
ATOM   2315  C   TYR A 292     144.124 172.094 122.399  1.00  0.62           C
ATOM   2316  O   TYR A 292     143.052 171.978 121.807  1.00  0.62           O
ATOM   2317  CB  TYR A 292     145.982 170.966 121.261  1.00  0.62           C
ATOM   2318  CG  TYR A 292     146.591 170.947 119.895  1.00  0.62           C
ATOM   2319  CD1 TYR A 292     147.956 171.182 119.725  1.00  0.62           C
ATOM   2320  CD2 TYR A 292     145.837 170.552 118.782  1.00  0.62           C
ATOM   2321  CE1 TYR A 292     148.594 170.908 118.519  1.00  0.62           C
ATOM   2322  CE2 TYR A 292     146.475 170.237 117.574  1.00  0.62           C
ATOM   2323  CZ  TYR A 292     147.864 170.408 117.450  1.00  0.62           C
ATOM   2324  OH  TYR A 292     148.561 170.289 116.233  1.00  0.62           O
ATOM   2325  N   SER A 293     144.203 171.906 123.731  1.00  0.70           N
ATOM   2326  CA  SER A 293     143.050 171.500 124.529  1.00  0.70           C
ATOM   2327  C   SER A 293     142.218 172.666 125.010  1.00  0.70           C
ATOM   2328  O   SER A 293     141.061 172.504 125.390  1.00  0.70           O
ATOM   2329  CB  SER A 293     143.460 170.657 125.761  1.00  0.70           C
ATOM   2330  OG  SER A 293     144.295 171.377 126.662  1.00  0.70           O
ATOM   2331  N   THR A 294     142.792 173.882 124.986  1.00  0.67           N
ATOM   2332  CA  THR A 294     142.156 175.125 125.408  1.00  0.67           C
ATOM   2333  C   THR A 294     140.852 175.401 124.681  1.00  0.67           C
ATOM   2334  O   THR A 294     140.748 175.283 123.466  1.00  0.67           O
ATOM   2335  CB  THR A 294     143.101 176.312 125.242  1.00  0.67           C
ATOM   2336  OG1 THR A 294     144.204 176.136 126.114  1.00  0.67           O
ATOM   2337  CG2 THR A 294     142.474 177.654 125.648  1.00  0.67           C
ATOM   2338  N   LYS A 295     139.800 175.799 125.429  1.00  0.64           N
ATOM   2339  CA  LYS A 295     138.427 175.879 124.946  1.00  0.64           C
ATOM   2340  C   LYS A 295     138.147 176.971 123.917  1.00  0.64           C
ATOM   2341  O   LYS A 295     137.064 177.015 123.340  1.00  0.64           O
ATOM   2342  CB  LYS A 295     137.452 176.099 126.130  1.00  0.64           C
ATOM   2343  CG  LYS A 295     137.319 174.901 127.082  1.00  0.64           C
ATOM   2344  CD  LYS A 295     136.319 175.219 128.204  1.00  0.64           C
ATOM   2345  CE  LYS A 295     136.076 174.042 129.150  1.00  0.64           C
ATOM   2346  NZ  LYS A 295     135.169 174.460 130.242  1.00  0.64           N
ATOM   2347  N   ASN A 296     139.103 177.888 123.685  1.00  0.51           N
ATOM   2348  CA  ASN A 296     139.017 178.957 122.703  1.00  0.51           C
ATOM   2349  C   ASN A 296     138.811 178.420 121.271  1.00  0.51           C
ATOM   2350  O   ASN A 296     139.586 177.621 120.759  1.00  0.51           O
ATOM   2351  CB  ASN A 296     140.283 179.855 122.805  1.00  0.51           C
ATOM   2352  CG  ASN A 296     140.354 180.553 124.161  1.00  0.51           C
ATOM   2353  OD1 ASN A 296     139.365 180.734 124.869  1.00  0.51           O
ATOM   2354  ND2 ASN A 296     141.579 180.959 124.574  1.00  0.51           N
ATOM   2355  N   THR A 297     137.695 178.794 120.611  1.00  0.43           N
ATOM   2356  CA  THR A 297     137.152 178.057 119.471  1.00  0.43           C
ATOM   2357  C   THR A 297     137.655 178.498 118.088  1.00  0.43           C
ATOM   2358  O   THR A 297     137.809 179.681 117.811  1.00  0.43           O
ATOM   2359  CB  THR A 297     135.625 178.124 119.468  1.00  0.43           C
ATOM   2360  OG1 THR A 297     135.184 179.470 119.601  1.00  0.43           O
ATOM   2361  CG2 THR A 297     135.064 177.369 120.682  1.00  0.43           C
ATOM   2362  N   GLY A 298     137.935 177.522 117.175  1.00  0.52           N
ATOM   2363  CA  GLY A 298     138.551 177.767 115.850  1.00  0.52           C
ATOM   2364  C   GLY A 298     137.871 177.459 114.505  1.00  0.52           C
ATOM   2365  O   GLY A 298     138.353 177.975 113.501  1.00  0.52           O
ATOM   2366  N   PRO A 299     136.816 176.648 114.354  1.00  0.57           N
ATOM   2367  CA  PRO A 299     136.435 176.005 113.072  1.00  0.57           C
ATOM   2368  C   PRO A 299     137.395 175.722 111.899  1.00  0.57           C
ATOM   2369  O   PRO A 299     137.492 176.469 110.919  1.00  0.57           O
ATOM   2370  CB  PRO A 299     135.162 176.736 112.686  1.00  0.57           C
ATOM   2371  CG  PRO A 299     134.452 176.796 114.043  1.00  0.57           C
ATOM   2372  CD  PRO A 299     135.586 177.055 115.052  1.00  0.57           C
ATOM   2373  N   MET A 300     138.031 174.541 111.933  1.00  0.62           N
ATOM   2374  CA  MET A 300     139.141 174.136 111.095  1.00  0.62           C
ATOM   2375  C   MET A 300     138.726 173.025 110.112  1.00  0.62           C
ATOM   2376  O   MET A 300     137.927 172.168 110.493  1.00  0.62           O
ATOM   2377  CB  MET A 300     140.252 173.663 112.067  1.00  0.62           C
ATOM   2378  CG  MET A 300     141.595 173.234 111.461  1.00  0.62           C
ATOM   2379  SD  MET A 300     142.661 172.371 112.660  1.00  0.62           S
ATOM   2380  CE  MET A 300     143.516 173.836 113.254  1.00  0.62           C
ATOM   2381  N   PRO A 301     139.147 172.965 108.833  1.00  0.70           N
ATOM   2382  CA  PRO A 301     138.800 171.850 107.945  1.00  0.70           C
ATOM   2383  C   PRO A 301     139.291 170.496 108.431  1.00  0.70           C
ATOM   2384  O   PRO A 301     140.365 170.441 109.021  1.00  0.70           O
ATOM   2385  CB  PRO A 301     139.443 172.214 106.588  1.00  0.70           C
ATOM   2386  CG  PRO A 301     139.732 173.716 106.668  1.00  0.70           C
ATOM   2387  CD  PRO A 301     140.015 173.935 108.156  1.00  0.70           C
ATOM   2388  N   VAL A 302     138.578 169.388 108.124  1.00  0.70           N
ATOM   2389  CA  VAL A 302     138.950 168.018 108.512  1.00  0.70           C
ATOM   2390  C   VAL A 302     140.371 167.651 108.084  1.00  0.70           C
ATOM   2391  O   VAL A 302     141.153 167.088 108.841  1.00  0.70           O
ATOM   2392  CB  VAL A 302     137.947 166.989 107.976  1.00  0.70           C
ATOM   2393  CG1 VAL A 302     138.389 165.536 108.267  1.00  0.70           C
ATOM   2394  CG2 VAL A 302     136.580 167.247 108.640  1.00  0.70           C
ATOM   2395  N   LEU A 303     140.789 168.037 106.871  1.00  0.69           N
ATOM   2396  CA  LEU A 303     142.131 167.841 106.357  1.00  0.69           C
ATOM   2397  C   LEU A 303     143.228 168.536 107.167  1.00  0.69           C
ATOM   2398  O   LEU A 303     144.321 168.010 107.375  1.00  0.69           O
ATOM   2399  CB  LEU A 303     142.174 168.409 104.920  1.00  0.69           C
ATOM   2400  CG  LEU A 303     141.561 167.501 103.840  1.00  0.69           C
ATOM   2401  CD1 LEU A 303     140.045 167.323 103.968  1.00  0.69           C
ATOM   2402  CD2 LEU A 303     141.932 168.040 102.452  1.00  0.69           C
ATOM   2403  N   ARG A 304     142.958 169.771 107.627  1.00  0.67           N
ATOM   2404  CA  ARG A 304     143.850 170.542 108.469  1.00  0.67           C
ATOM   2405  C   ARG A 304     143.915 169.950 109.875  1.00  0.67           C
ATOM   2406  O   ARG A 304     144.993 169.849 110.449  1.00  0.67           O
ATOM   2407  CB  ARG A 304     143.390 172.020 108.459  1.00  0.67           C
ATOM   2408  CG  ARG A 304     144.302 173.038 109.178  1.00  0.67           C
ATOM   2409  CD  ARG A 304     145.552 173.438 108.384  1.00  0.67           C
ATOM   2410  NE  ARG A 304     146.713 173.259 109.284  1.00  0.67           N
ATOM   2411  CZ  ARG A 304     147.579 172.248 109.253  1.00  0.67           C
ATOM   2412  NH1 ARG A 304     147.783 171.552 108.149  1.00  0.67           N
ATOM   2413  NH2 ARG A 304     148.226 171.934 110.364  1.00  0.67           N
ATOM   2414  N   VAL A 305     142.753 169.495 110.398  1.00  0.73           N
ATOM   2415  CA  VAL A 305     142.532 168.804 111.671  1.00  0.73           C
ATOM   2416  C   VAL A 305     143.285 167.493 111.759  1.00  0.73           C
ATOM   2417  O   VAL A 305     143.969 167.226 112.742  1.00  0.73           O
ATOM   2418  CB  VAL A 305     141.032 168.576 111.913  1.00  0.73           C
ATOM   2419  CG1 VAL A 305     140.770 167.701 113.158  1.00  0.73           C
ATOM   2420  CG2 VAL A 305     140.380 169.962 112.070  1.00  0.73           C
ATOM   2421  N   LEU A 306     143.250 166.650 110.705  1.00  0.76           N
ATOM   2422  CA  LEU A 306     144.047 165.437 110.639  1.00  0.76           C
ATOM   2423  C   LEU A 306     145.537 165.749 110.704  1.00  0.76           C
ATOM   2424  O   LEU A 306     146.256 165.119 111.471  1.00  0.76           O
ATOM   2425  CB  LEU A 306     143.722 164.605 109.368  1.00  0.76           C
ATOM   2426  CG  LEU A 306     142.291 164.016 109.302  1.00  0.76           C
ATOM   2427  CD1 LEU A 306     142.022 163.408 107.919  1.00  0.76           C
ATOM   2428  CD2 LEU A 306     142.022 162.953 110.372  1.00  0.76           C
ATOM   2429  N   LYS A 307     146.004 166.792 109.971  1.00  0.74           N
ATOM   2430  CA  LYS A 307     147.360 167.321 110.073  1.00  0.74           C
ATOM   2431  C   LYS A 307     147.730 167.898 111.439  1.00  0.74           C
ATOM   2432  O   LYS A 307     148.852 167.772 111.908  1.00  0.74           O
ATOM   2433  CB  LYS A 307     147.682 168.383 108.988  1.00  0.74           C
ATOM   2434  CG  LYS A 307     147.824 167.789 107.581  1.00  0.74           C
ATOM   2435  CD  LYS A 307     148.245 168.797 106.502  1.00  0.74           C
ATOM   2436  CE  LYS A 307     148.441 168.157 105.120  1.00  0.74           C
ATOM   2437  NZ  LYS A 307     148.962 169.153 104.149  1.00  0.74           N
ATOM   2438  N   THR A 308     146.841 168.609 112.144  1.00  0.72           N
ATOM   2439  CA  THR A 308     147.146 169.050 113.504  1.00  0.72           C
ATOM   2440  C   THR A 308     147.152 167.906 114.496  1.00  0.72           C
ATOM   2441  O   THR A 308     148.092 167.718 115.265  1.00  0.72           O
ATOM   2442  CB  THR A 308     146.289 170.217 113.978  1.00  0.72           C
ATOM   2443  OG1 THR A 308     144.899 169.974 113.893  1.00  0.72           O
ATOM   2444  CG2 THR A 308     146.609 171.424 113.108  1.00  0.72           C
ATOM   2445  N   HIS A 309     146.144 167.026 114.446  1.00  0.71           N
ATOM   2446  CA  HIS A 309     146.053 165.886 115.334  1.00  0.71           C
ATOM   2447  C   HIS A 309     147.226 164.906 115.213  1.00  0.71           C
ATOM   2448  O   HIS A 309     147.667 164.358 116.226  1.00  0.71           O
ATOM   2449  CB  HIS A 309     144.694 165.162 115.198  1.00  0.71           C
ATOM   2450  CG  HIS A 309     143.518 165.963 115.684  1.00  0.71           C
ATOM   2451  ND1 HIS A 309     142.346 165.276 115.931  1.00  0.71           N
ATOM   2452  CD2 HIS A 309     143.360 167.284 115.972  1.00  0.71           C
ATOM   2453  CE1 HIS A 309     141.494 166.187 116.361  1.00  0.71           C
ATOM   2454  NE2 HIS A 309     142.057 167.420 116.408  1.00  0.71           N
ATOM   2455  N   GLU A 310     147.766 164.666 113.985  1.00  0.76           N
ATOM   2456  CA  GLU A 310     148.949 163.835 113.755  1.00  0.76           C
ATOM   2457  C   GLU A 310     150.209 164.419 114.341  1.00  0.76           C
ATOM   2458  O   GLU A 310     150.950 163.705 115.019  1.00  0.76           O
ATOM   2459  CB  GLU A 310     149.218 163.469 112.267  1.00  0.76           C
ATOM   2460  CG  GLU A 310     149.261 164.655 111.278  1.00  0.76           C
ATOM   2461  CD  GLU A 310     150.466 164.802 110.349  1.00  0.76           C
ATOM   2462  OE1 GLU A 310     151.381 163.953 110.422  1.00  0.76           O
ATOM   2463  OE2 GLU A 310     150.416 165.738 109.498  1.00  0.76           O
ATOM   2464  N   ASN A 311     150.428 165.752 114.185  1.00  0.77           N
ATOM   2465  CA  ASN A 311     151.629 166.456 114.610  1.00  0.77           C
ATOM   2466  C   ASN A 311     151.923 166.178 116.068  1.00  0.77           C
ATOM   2467  O   ASN A 311     153.049 165.896 116.436  1.00  0.77           O
ATOM   2468  CB  ASN A 311     151.495 168.004 114.503  1.00  0.77           C
ATOM   2469  CG  ASN A 311     151.635 168.543 113.085  1.00  0.77           C
ATOM   2470  OD1 ASN A 311     152.459 168.140 112.272  1.00  0.77           O
ATOM   2471  ND2 ASN A 311     150.851 169.602 112.778  1.00  0.77           N
ATOM   2472  N   LEU A 312     150.890 166.172 116.922  1.00  0.78           N
ATOM   2473  CA  LEU A 312     150.979 165.842 118.328  1.00  0.78           C
ATOM   2474  C   LEU A 312     151.523 164.470 118.656  1.00  0.78           C
ATOM   2475  O   LEU A 312     152.348 164.320 119.546  1.00  0.78           O
ATOM   2476  CB  LEU A 312     149.554 165.906 118.897  1.00  0.78           C
ATOM   2477  CG  LEU A 312     149.041 167.342 118.975  1.00  0.78           C
ATOM   2478  CD1 LEU A 312     147.566 167.335 119.317  1.00  0.78           C
ATOM   2479  CD2 LEU A 312     149.831 168.069 120.059  1.00  0.78           C
ATOM   2480  N   LEU A 313     151.084 163.426 117.942  1.00  0.78           N
ATOM   2481  CA  LEU A 313     151.536 162.072 118.175  1.00  0.78           C
ATOM   2482  C   LEU A 313     152.939 161.880 117.640  1.00  0.78           C
ATOM   2483  O   LEU A 313     153.748 161.186 118.235  1.00  0.78           O
ATOM   2484  CB  LEU A 313     150.556 161.071 117.531  1.00  0.78           C
ATOM   2485  CG  LEU A 313     149.085 161.274 117.946  1.00  0.78           C
ATOM   2486  CD1 LEU A 313     148.184 160.430 117.048  1.00  0.78           C
ATOM   2487  CD2 LEU A 313     148.835 160.940 119.424  1.00  0.78           C
ATOM   2488  N   SER A 314     153.274 162.551 116.521  1.00  0.81           N
ATOM   2489  CA  SER A 314     154.620 162.669 115.960  1.00  0.81           C
ATOM   2490  C   SER A 314     155.575 163.399 116.882  1.00  0.81           C
ATOM   2491  O   SER A 314     156.723 163.011 117.083  1.00  0.81           O
ATOM   2492  CB  SER A 314     154.560 163.383 114.590  1.00  0.81           C
ATOM   2493  OG  SER A 314     153.584 162.729 113.784  1.00  0.81           O
ATOM   2494  N   ILE A 315     155.085 164.474 117.522  1.00  0.79           N
ATOM   2495  CA  ILE A 315     155.727 165.179 118.615  1.00  0.79           C
ATOM   2496  C   ILE A 315     155.939 164.248 119.816  1.00  0.79           C
ATOM   2497  O   ILE A 315     157.056 164.135 120.315  1.00  0.79           O
ATOM   2498  CB  ILE A 315     154.920 166.463 118.915  1.00  0.79           C
ATOM   2499  CG1 ILE A 315     155.552 167.712 118.252  1.00  0.79           C
ATOM   2500  CG2 ILE A 315     154.718 166.739 120.410  1.00  0.79           C
ATOM   2501  CD1 ILE A 315     155.713 167.686 116.725  1.00  0.79           C
ATOM   2502  N   ASP A 316     154.907 163.488 120.256  1.00  0.78           N
ATOM   2503  CA  ASP A 316     155.001 162.532 121.355  1.00  0.78           C
ATOM   2504  C   ASP A 316     155.932 161.356 121.055  1.00  0.78           C
ATOM   2505  O   ASP A 316     156.788 160.987 121.857  1.00  0.78           O
ATOM   2506  CB  ASP A 316     153.590 162.036 121.776  1.00  0.78           C
ATOM   2507  CG  ASP A 316     153.567 161.428 123.177  1.00  0.78           C
ATOM   2508  OD1 ASP A 316     154.359 161.872 124.050  1.00  0.78           O
ATOM   2509  OD2 ASP A 316     152.721 160.532 123.408  1.00  0.78           O
ATOM   2510  N   SER A 317     155.854 160.757 119.850  1.00  0.78           N
ATOM   2511  CA  SER A 317     156.755 159.696 119.428  1.00  0.78           C
ATOM   2512  C   SER A 317     158.197 160.152 119.375  1.00  0.78           C
ATOM   2513  O   SER A 317     159.089 159.453 119.848  1.00  0.78           O
ATOM   2514  CB  SER A 317     156.349 158.992 118.102  1.00  0.78           C
ATOM   2515  OG  SER A 317     156.510 159.819 116.950  1.00  0.78           O
ATOM   2516  N   PHE A 318     158.477 161.377 118.882  1.00  0.77           N
ATOM   2517  CA  PHE A 318     159.806 161.953 118.977  1.00  0.77           C
ATOM   2518  C   PHE A 318     160.285 162.155 120.420  1.00  0.77           C
ATOM   2519  O   PHE A 318     161.416 161.816 120.770  1.00  0.77           O
ATOM   2520  CB  PHE A 318     159.898 163.302 118.211  1.00  0.77           C
ATOM   2521  CG  PHE A 318     161.345 163.716 118.162  1.00  0.77           C
ATOM   2522  CD1 PHE A 318     162.268 162.878 117.517  1.00  0.77           C
ATOM   2523  CD2 PHE A 318     161.818 164.775 118.954  1.00  0.77           C
ATOM   2524  CE1 PHE A 318     163.637 163.009 117.769  1.00  0.77           C
ATOM   2525  CE2 PHE A 318     163.190 164.934 119.174  1.00  0.77           C
ATOM   2526  CZ  PHE A 318     164.090 164.017 118.627  1.00  0.77           C
ATOM   2527  N   VAL A 319     159.413 162.673 121.308  1.00  0.79           N
ATOM   2528  CA  VAL A 319     159.688 162.809 122.734  1.00  0.79           C
ATOM   2529  C   VAL A 319     159.990 161.462 123.378  1.00  0.79           C
ATOM   2530  O   VAL A 319     160.931 161.337 124.165  1.00  0.79           O
ATOM   2531  CB  VAL A 319     158.546 163.528 123.456  1.00  0.79           C
ATOM   2532  CG1 VAL A 319     158.666 163.449 124.988  1.00  0.79           C
ATOM   2533  CG2 VAL A 319     158.542 165.004 123.020  1.00  0.79           C
ATOM   2534  N   ASN A 320     159.244 160.397 123.011  1.00  0.72           N
ATOM   2535  CA  ASN A 320     159.546 159.046 123.428  1.00  0.72           C
ATOM   2536  C   ASN A 320     160.944 158.579 122.981  1.00  0.72           C
ATOM   2537  O   ASN A 320     161.752 158.168 123.808  1.00  0.72           O
ATOM   2538  CB  ASN A 320     158.425 158.069 122.990  1.00  0.72           C
ATOM   2539  CG  ASN A 320     158.717 156.638 123.438  1.00  0.72           C
ATOM   2540  OD1 ASN A 320     159.019 155.785 122.607  1.00  0.72           O
ATOM   2541  ND2 ASN A 320     158.667 156.372 124.760  1.00  0.72           N
ATOM   2542  N   ARG A 321     161.277 158.724 121.685  1.00  0.71           N
ATOM   2543  CA  ARG A 321     162.558 158.331 121.104  1.00  0.71           C
ATOM   2544  C   ARG A 321     163.771 159.069 121.658  1.00  0.71           C
ATOM   2545  O   ARG A 321     164.862 158.512 121.790  1.00  0.71           O
ATOM   2546  CB  ARG A 321     162.521 158.468 119.556  1.00  0.71           C
ATOM   2547  CG  ARG A 321     161.482 157.512 118.938  1.00  0.71           C
ATOM   2548  CD  ARG A 321     161.278 157.652 117.417  1.00  0.71           C
ATOM   2549  NE  ARG A 321     160.115 156.796 116.986  1.00  0.71           N
ATOM   2550  CZ  ARG A 321     160.025 155.466 117.105  1.00  0.71           C
ATOM   2551  NH1 ARG A 321     158.906 154.876 116.714  1.00  0.71           N
ATOM   2552  NH2 ARG A 321     160.997 154.710 117.591  1.00  0.71           N
ATOM   2553  N   CYS A 322     163.618 160.369 121.972  1.00  0.78           N
ATOM   2554  CA  CYS A 322     164.739 161.195 122.369  1.00  0.78           C
ATOM   2555  C   CYS A 322     165.005 161.258 123.856  1.00  0.78           C
ATOM   2556  O   CYS A 322     166.130 161.551 124.244  1.00  0.78           O
ATOM   2557  CB  CYS A 322     164.532 162.641 121.841  1.00  0.78           C
ATOM   2558  SG  CYS A 322     166.016 163.714 121.895  1.00  0.78           S
ATOM   2559  N   VAL A 323     164.028 160.995 124.745  1.00  0.71           N
ATOM   2560  CA  VAL A 323     164.300 161.159 126.176  1.00  0.71           C
ATOM   2561  C   VAL A 323     164.142 159.853 126.937  1.00  0.71           C
ATOM   2562  O   VAL A 323     164.576 159.729 128.080  1.00  0.71           O
ATOM   2563  CB  VAL A 323     163.429 162.259 126.788  1.00  0.71           C
ATOM   2564  CG1 VAL A 323     163.909 162.660 128.201  1.00  0.71           C
ATOM   2565  CG2 VAL A 323     163.513 163.516 125.902  1.00  0.71           C
ATOM   2566  N   ASN A 324     163.568 158.796 126.327  1.00  0.67           N
ATOM   2567  CA  ASN A 324     163.240 157.597 127.085  1.00  0.67           C
ATOM   2568  C   ASN A 324     164.186 156.467 126.794  1.00  0.67           C
ATOM   2569  O   ASN A 324     164.155 155.822 125.754  1.00  0.67           O
ATOM   2570  CB  ASN A 324     161.791 157.115 126.883  1.00  0.67           C
ATOM   2571  CG  ASN A 324     160.962 158.195 127.517  1.00  0.67           C
ATOM   2572  OD1 ASN A 324     161.059 158.364 128.731  1.00  0.67           O
ATOM   2573  ND2 ASN A 324     160.184 158.957 126.731  1.00  0.67           N
ATOM   2574  N   VAL A 325     165.054 156.207 127.784  1.00  0.56           N
ATOM   2575  CA  VAL A 325     165.940 155.066 127.883  1.00  0.56           C
ATOM   2576  C   VAL A 325     165.154 153.809 128.249  1.00  0.56           C
ATOM   2577  O   VAL A 325     165.411 152.712 127.761  1.00  0.56           O
ATOM   2578  CB  VAL A 325     167.045 155.388 128.882  1.00  0.56           C
ATOM   2579  CG1 VAL A 325     168.084 154.253 128.898  1.00  0.56           C
ATOM   2580  CG2 VAL A 325     167.700 156.721 128.451  1.00  0.56           C
ATOM   2581  N   SER A 326     164.126 153.956 129.112  1.00  0.53           N
ATOM   2582  CA  SER A 326     163.134 152.912 129.356  1.00  0.53           C
ATOM   2583  C   SER A 326     161.854 153.214 128.590  1.00  0.53           C
ATOM   2584  O   SER A 326     160.986 153.960 129.046  1.00  0.53           O
ATOM   2585  CB  SER A 326     162.848 152.738 130.871  1.00  0.53           C
ATOM   2586  OG  SER A 326     162.015 151.604 131.127  1.00  0.53           O
ATOM   2587  N   GLU A 327     161.710 152.645 127.374  1.00  0.53           N
ATOM   2588  CA  GLU A 327     160.658 152.992 126.433  1.00  0.53           C
ATOM   2589  C   GLU A 327     159.227 152.715 126.888  1.00  0.53           C
ATOM   2590  O   GLU A 327     158.341 153.551 126.724  1.00  0.53           O
ATOM   2591  CB  GLU A 327     160.905 152.258 125.096  1.00  0.53           C
ATOM   2592  CG  GLU A 327     162.158 152.760 124.332  1.00  0.53           C
ATOM   2593  CD  GLU A 327     162.370 152.038 123.000  1.00  0.53           C
ATOM   2594  OE1 GLU A 327     161.644 151.044 122.738  1.00  0.53           O
ATOM   2595  OE2 GLU A 327     163.260 152.485 122.229  1.00  0.53           O
ATOM   2596  N   GLY A 328     158.949 151.540 127.499  1.00  0.47           N
ATOM   2597  CA  GLY A 328     157.581 151.126 127.824  1.00  0.47           C
ATOM   2598  C   GLY A 328     156.919 151.879 128.948  1.00  0.47           C
ATOM   2599  O   GLY A 328     155.698 151.962 129.021  1.00  0.47           O
ATOM   2600  N   THR A 329     157.726 152.496 129.824  1.00  0.51           N
ATOM   2601  CA  THR A 329     157.325 153.277 130.998  1.00  0.51           C
ATOM   2602  C   THR A 329     156.484 154.489 130.630  1.00  0.51           C
ATOM   2603  O   THR A 329     155.596 154.957 131.343  1.00  0.51           O
ATOM   2604  CB  THR A 329     158.582 153.754 131.711  1.00  0.51           C
ATOM   2605  OG1 THR A 329     159.348 152.625 132.105  1.00  0.51           O
ATOM   2606  CG2 THR A 329     158.273 154.548 132.982  1.00  0.51           C
ATOM   2607  N   ILE A 330     156.766 155.027 129.440  1.00  0.42           N
ATOM   2608  CA  ILE A 330     156.160 156.221 128.895  1.00  0.42           C
ATOM   2609  C   ILE A 330     156.160 156.036 127.392  1.00  0.42           C
ATOM   2610  O   ILE A 330     156.646 156.835 126.594  1.00  0.42           O
ATOM   2611  CB  ILE A 330     156.856 157.489 129.339  1.00  0.42           C
ATOM   2612  CG1 ILE A 330     156.194 158.787 128.778  1.00  0.42           C
ATOM   2613  CG2 ILE A 330     158.364 157.309 129.104  1.00  0.42           C
ATOM   2614  CD1 ILE A 330     157.120 159.990 128.643  1.00  0.42           C
ATOM   2615  N   GLN A 331     155.593 154.906 126.950  1.00  0.45           N
ATOM   2616  CA  GLN A 331     155.319 154.672 125.549  1.00  0.45           C
ATOM   2617  C   GLN A 331     154.290 155.667 125.004  1.00  0.45           C
ATOM   2618  O   GLN A 331     153.349 156.046 125.703  1.00  0.45           O
ATOM   2619  CB  GLN A 331     154.861 153.199 125.375  1.00  0.45           C
ATOM   2620  CG  GLN A 331     154.920 152.598 123.951  1.00  0.45           C
ATOM   2621  CD  GLN A 331     156.326 152.652 123.363  1.00  0.45           C
ATOM   2622  OE1 GLN A 331     156.635 153.622 122.674  1.00  0.45           O
ATOM   2623  NE2 GLN A 331     157.162 151.618 123.602  1.00  0.45           N
ATOM   2624  N   TYR A 332     154.432 156.108 123.739  1.00  0.46           N
ATOM   2625  CA  TYR A 332     153.585 157.134 123.132  1.00  0.46           C
ATOM   2626  C   TYR A 332     152.040 156.869 123.081  1.00  0.46           C
ATOM   2627  O   TYR A 332     151.294 157.845 122.992  1.00  0.46           O
ATOM   2628  CB  TYR A 332     154.211 157.582 121.768  1.00  0.46           C
ATOM   2629  CG  TYR A 332     153.823 156.643 120.671  1.00  0.46           C
ATOM   2630  CD1 TYR A 332     152.598 156.884 120.039  1.00  0.46           C
ATOM   2631  CD2 TYR A 332     154.501 155.433 120.435  1.00  0.46           C
ATOM   2632  CE1 TYR A 332     151.964 155.859 119.341  1.00  0.46           C
ATOM   2633  CE2 TYR A 332     153.884 154.424 119.677  1.00  0.46           C
ATOM   2634  CZ  TYR A 332     152.595 154.628 119.165  1.00  0.46           C
ATOM   2635  OH  TYR A 332     151.932 153.601 118.476  1.00  0.46           O
ATOM   2636  N   PRO A 333     151.424 155.664 123.168  1.00  0.48           N
ATOM   2637  CA  PRO A 333     149.973 155.489 123.312  1.00  0.48           C
ATOM   2638  C   PRO A 333     149.403 156.050 124.605  1.00  0.48           C
ATOM   2639  O   PRO A 333     148.194 155.979 124.819  1.00  0.48           O
ATOM   2640  CB  PRO A 333     149.757 153.968 123.234  1.00  0.48           C
ATOM   2641  CG  PRO A 333     150.942 153.468 122.419  1.00  0.48           C
ATOM   2642  CD  PRO A 333     152.054 154.373 122.918  1.00  0.48           C
ATOM   2643  N   LYS A 334     150.252 156.608 125.491  1.00  0.62           N
ATOM   2644  CA  LYS A 334     149.879 157.322 126.692  1.00  0.62           C
ATOM   2645  C   LYS A 334     148.909 158.475 126.446  1.00  0.62           C
ATOM   2646  O   LYS A 334     147.964 158.674 127.210  1.00  0.62           O
ATOM   2647  CB  LYS A 334     151.184 157.895 127.318  1.00  0.62           C
ATOM   2648  CG  LYS A 334     151.020 158.770 128.576  1.00  0.62           C
ATOM   2649  CD  LYS A 334     150.496 158.030 129.823  1.00  0.62           C
ATOM   2650  CE  LYS A 334     151.459 157.034 130.478  1.00  0.62           C
ATOM   2651  NZ  LYS A 334     152.670 157.753 130.919  1.00  0.62           N
ATOM   2652  N   MET A 335     149.106 159.262 125.367  1.00  0.67           N
ATOM   2653  CA  MET A 335     148.232 160.371 125.037  1.00  0.67           C
ATOM   2654  C   MET A 335     146.882 159.974 124.459  1.00  0.67           C
ATOM   2655  O   MET A 335     146.592 160.180 123.278  1.00  0.67           O
ATOM   2656  CB  MET A 335     148.893 161.396 124.094  1.00  0.67           C
ATOM   2657  CG  MET A 335     150.018 162.212 124.749  1.00  0.67           C
ATOM   2658  SD  MET A 335     150.535 163.626 123.725  1.00  0.67           S
ATOM   2659  CE  MET A 335     149.148 164.738 124.103  1.00  0.67           C
ATOM   2660  N   LYS A 336     145.983 159.442 125.311  1.00  0.58           N
ATOM   2661  CA  LYS A 336     144.641 159.072 124.921  1.00  0.58           C
ATOM   2662  C   LYS A 336     143.797 160.217 124.415  1.00  0.58           C
ATOM   2663  O   LYS A 336     143.394 161.111 125.156  1.00  0.58           O
ATOM   2664  CB  LYS A 336     143.844 158.377 126.042  1.00  0.58           C
ATOM   2665  CG  LYS A 336     144.475 157.050 126.466  1.00  0.58           C
ATOM   2666  CD  LYS A 336     143.600 156.312 127.486  1.00  0.58           C
ATOM   2667  CE  LYS A 336     144.274 155.050 128.020  1.00  0.58           C
ATOM   2668  NZ  LYS A 336     143.447 154.452 129.086  1.00  0.58           N
ATOM   2669  N   GLU A 337     143.491 160.181 123.112  1.00  0.57           N
ATOM   2670  CA  GLU A 337     142.659 161.173 122.492  1.00  0.57           C
ATOM   2671  C   GLU A 337     141.461 160.515 121.864  1.00  0.57           C
ATOM   2672  O   GLU A 337     141.551 159.795 120.867  1.00  0.57           O
ATOM   2673  CB  GLU A 337     143.453 161.973 121.451  1.00  0.57           C
ATOM   2674  CG  GLU A 337     142.675 163.137 120.815  1.00  0.57           C
ATOM   2675  CD  GLU A 337     142.158 164.027 121.913  1.00  0.57           C
ATOM   2676  OE1 GLU A 337     143.032 164.551 122.648  1.00  0.57           O
ATOM   2677  OE2 GLU A 337     140.919 164.127 122.071  1.00  0.57           O
ATOM   2678  N   PHE A 338     140.295 160.752 122.487  1.00  0.54           N
ATOM   2679  CA  PHE A 338     139.005 160.284 122.037  1.00  0.54           C
ATOM   2680  C   PHE A 338     138.508 161.069 120.820  1.00  0.54           C
ATOM   2681  O   PHE A 338     138.083 160.473 119.827  1.00  0.54           O
ATOM   2682  CB  PHE A 338     138.042 160.272 123.252  1.00  0.54           C
ATOM   2683  CG  PHE A 338     136.775 159.524 122.964  1.00  0.54           C
ATOM   2684  CD1 PHE A 338     136.721 158.119 123.057  1.00  0.54           C
ATOM   2685  CD2 PHE A 338     135.620 160.229 122.603  1.00  0.54           C
ATOM   2686  CE1 PHE A 338     135.527 157.436 122.789  1.00  0.54           C
ATOM   2687  CE2 PHE A 338     134.428 159.551 122.330  1.00  0.54           C
ATOM   2688  CZ  PHE A 338     134.379 158.155 122.428  1.00  0.54           C
ATOM   2689  N   LEU A 339     138.693 162.415 120.791  1.00  0.61           N
ATOM   2690  CA  LEU A 339     138.265 163.301 119.720  1.00  0.61           C
ATOM   2691  C   LEU A 339     139.232 163.264 118.536  1.00  0.61           C
ATOM   2692  O   LEU A 339     139.255 164.114 117.692  1.00  0.61           O
ATOM   2693  CB  LEU A 339     138.200 164.786 120.219  1.00  0.61           C
ATOM   2694  CG  LEU A 339     137.178 165.180 121.319  1.00  0.61           C
ATOM   2695  CD1 LEU A 339     137.419 166.665 121.661  1.00  0.61           C
ATOM   2696  CD2 LEU A 339     135.739 164.973 120.835  1.00  0.61           C
ATOM   2697  N   LYS A 340     140.050 162.187 118.464  1.00  0.67           N
ATOM   2698  CA  LYS A 340     140.872 161.902 117.308  1.00  0.67           C
ATOM   2699  C   LYS A 340     140.390 160.644 116.652  1.00  0.67           C
ATOM   2700  O   LYS A 340     140.448 160.490 115.424  1.00  0.67           O
ATOM   2701  CB  LYS A 340     142.306 161.675 117.811  1.00  0.67           C
ATOM   2702  CG  LYS A 340     143.241 160.954 116.843  1.00  0.67           C
ATOM   2703  CD  LYS A 340     144.659 160.829 117.398  1.00  0.67           C
ATOM   2704  CE  LYS A 340     144.843 159.854 118.555  1.00  0.67           C
ATOM   2705  NZ  LYS A 340     144.647 158.483 118.101  1.00  0.67           N
ATOM   2706  N   TYR A 341     139.856 159.704 117.438  1.00  0.61           N
ATOM   2707  CA  TYR A 341     139.264 158.496 116.925  1.00  0.61           C
ATOM   2708  C   TYR A 341     138.024 158.826 116.090  1.00  0.61           C
ATOM   2709  O   TYR A 341     137.893 158.388 114.955  1.00  0.61           O
ATOM   2710  CB  TYR A 341     138.988 157.535 118.115  1.00  0.61           C
ATOM   2711  CG  TYR A 341     138.329 156.252 117.704  1.00  0.61           C
ATOM   2712  CD1 TYR A 341     138.634 155.637 116.478  1.00  0.61           C
ATOM   2713  CD2 TYR A 341     137.341 155.687 118.528  1.00  0.61           C
ATOM   2714  CE1 TYR A 341     137.888 154.547 116.039  1.00  0.61           C
ATOM   2715  CE2 TYR A 341     136.579 154.598 118.074  1.00  0.61           C
ATOM   2716  CZ  TYR A 341     136.827 154.067 116.803  1.00  0.61           C
ATOM   2717  OH  TYR A 341     135.929 153.185 116.188  1.00  0.61           O
ATOM   2718  N   GLU A 342     137.151 159.709 116.619  1.00  0.68           N
ATOM   2719  CA  GLU A 342     135.977 160.174 115.912  1.00  0.68           C
ATOM   2720  C   GLU A 342     136.289 160.954 114.633  1.00  0.68           C
ATOM   2721  O   GLU A 342     135.727 160.544 113.629  1.00  0.68           O
ATOM   2722  CB  GLU A 342     135.076 160.999 116.849  1.00  0.68           C
ATOM   2723  CG  GLU A 342     134.613 160.222 118.099  1.00  0.68           C
ATOM   2724  CD  GLU A 342     133.798 161.128 119.011  1.00  0.68           C
ATOM   2725  OE1 GLU A 342     134.285 162.254 119.293  1.00  0.68           O
ATOM   2726  OE2 GLU A 342     132.684 160.717 119.418  1.00  0.68           O
ATOM   2727  N   PRO A 343     137.154 161.970 114.466  1.00  0.69           N
ATOM   2728  CA  PRO A 343     137.568 162.456 113.142  1.00  0.69           C
ATOM   2729  C   PRO A 343     138.149 161.467 112.138  1.00  0.69           C
ATOM   2730  O   PRO A 343     137.940 161.645 110.938  1.00  0.69           O
ATOM   2731  CB  PRO A 343     138.598 163.540 113.427  1.00  0.69           C
ATOM   2732  CG  PRO A 343     138.173 164.105 114.775  1.00  0.69           C
ATOM   2733  CD  PRO A 343     137.595 162.892 115.520  1.00  0.69           C
ATOM   2734  N   SER A 344     138.927 160.461 112.579  1.00  0.71           N
ATOM   2735  CA  SER A 344     139.393 159.362 111.739  1.00  0.71           C
ATOM   2736  C   SER A 344     138.260 158.463 111.260  1.00  0.71           C
ATOM   2737  O   SER A 344     138.170 158.151 110.072  1.00  0.71           O
ATOM   2738  CB  SER A 344     140.465 158.518 112.468  1.00  0.71           C
ATOM   2739  OG  SER A 344     141.664 159.279 112.614  1.00  0.71           O
ATOM   2740  N   ASP A 345     137.313 158.084 112.139  1.00  0.68           N
ATOM   2741  CA  ASP A 345     136.087 157.393 111.752  1.00  0.68           C
ATOM   2742  C   ASP A 345     135.139 158.301 110.944  1.00  0.68           C
ATOM   2743  O   ASP A 345     134.484 157.881 109.994  1.00  0.68           O
ATOM   2744  CB  ASP A 345     135.399 156.716 112.971  1.00  0.68           C
ATOM   2745  CG  ASP A 345     136.083 155.400 113.336  1.00  0.68           C
ATOM   2746  OD1 ASP A 345     137.218 155.126 112.866  1.00  0.68           O
ATOM   2747  OD2 ASP A 345     135.447 154.616 114.086  1.00  0.68           O
ATOM   2748  N   TYR A 346     135.099 159.623 111.216  1.00  0.56           N
ATOM   2749  CA  TYR A 346     134.325 160.604 110.458  1.00  0.56           C
ATOM   2750  C   TYR A 346     134.963 160.963 109.124  1.00  0.56           C
ATOM   2751  O   TYR A 346     134.488 161.808 108.369  1.00  0.56           O
ATOM   2752  CB  TYR A 346     134.128 161.943 111.222  1.00  0.56           C
ATOM   2753  CG  TYR A 346     133.240 161.854 112.431  1.00  0.56           C
ATOM   2754  CD1 TYR A 346     132.216 160.899 112.577  1.00  0.56           C
ATOM   2755  CD2 TYR A 346     133.422 162.812 113.442  1.00  0.56           C
ATOM   2756  CE1 TYR A 346     131.409 160.896 113.722  1.00  0.56           C
ATOM   2757  CE2 TYR A 346     132.626 162.799 114.593  1.00  0.56           C
ATOM   2758  CZ  TYR A 346     131.624 161.835 114.735  1.00  0.56           C
ATOM   2759  OH  TYR A 346     130.839 161.794 115.901  1.00  0.56           O
ATOM   2760  N   SER A 347     136.030 160.255 108.755  1.00  0.65           N
ATOM   2761  CA  SER A 347     136.555 160.248 107.414  1.00  0.65           C
ATOM   2762  C   SER A 347     136.040 159.041 106.663  1.00  0.65           C
ATOM   2763  O   SER A 347     136.536 158.710 105.593  1.00  0.65           O
ATOM   2764  CB  SER A 347     138.080 160.180 107.461  1.00  0.65           C
ATOM   2765  OG  SER A 347     138.644 161.438 107.809  1.00  0.65           O
ATOM   2766  N   TYR A 348     135.018 158.356 107.198  1.00  0.47           N
ATOM   2767  CA  TYR A 348     134.216 157.342 106.529  1.00  0.47           C
ATOM   2768  C   TYR A 348     132.847 157.931 106.176  1.00  0.47           C
ATOM   2769  O   TYR A 348     131.848 157.242 105.993  1.00  0.47           O
ATOM   2770  CB  TYR A 348     134.082 156.050 107.385  1.00  0.47           C
ATOM   2771  CG  TYR A 348     135.421 155.465 107.800  1.00  0.47           C
ATOM   2772  CD1 TYR A 348     136.582 155.645 107.025  1.00  0.47           C
ATOM   2773  CD2 TYR A 348     135.525 154.702 108.980  1.00  0.47           C
ATOM   2774  CE1 TYR A 348     137.804 155.097 107.415  1.00  0.47           C
ATOM   2775  CE2 TYR A 348     136.756 154.150 109.376  1.00  0.47           C
ATOM   2776  CZ  TYR A 348     137.894 154.342 108.581  1.00  0.47           C
ATOM   2777  OH  TYR A 348     139.143 153.773 108.903  1.00  0.47           O
ATOM   2778  N   ILE A 349     132.829 159.273 106.066  1.00  0.54           N
ATOM   2779  CA  ILE A 349     131.761 160.152 105.622  1.00  0.54           C
ATOM   2780  C   ILE A 349     132.202 160.719 104.281  1.00  0.54           C
ATOM   2781  O   ILE A 349     133.326 161.194 104.134  1.00  0.54           O
ATOM   2782  CB  ILE A 349     131.570 161.289 106.625  1.00  0.54           C
ATOM   2783  CG1 ILE A 349     130.905 160.747 107.908  1.00  0.54           C
ATOM   2784  CG2 ILE A 349     130.776 162.482 106.044  1.00  0.54           C
ATOM   2785  CD1 ILE A 349     131.097 161.684 109.099  1.00  0.54           C
ATOM   2786  N   THR A 350     131.317 160.668 103.267  1.00  0.51           N
ATOM   2787  CA  THR A 350     131.626 160.843 101.848  1.00  0.51           C
ATOM   2788  C   THR A 350     132.293 162.136 101.411  1.00  0.51           C
ATOM   2789  O   THR A 350     133.198 162.118 100.584  1.00  0.51           O
ATOM   2790  CB  THR A 350     130.341 160.699 101.038  1.00  0.51           C
ATOM   2791  OG1 THR A 350     129.732 159.462 101.363  1.00  0.51           O
ATOM   2792  CG2 THR A 350     130.593 160.700  99.525  1.00  0.51           C
ATOM   2793  N   LYS A 351     131.870 163.314 101.916  1.00  0.49           N
ATOM   2794  CA  LYS A 351     132.416 164.575 101.423  1.00  0.49           C
ATOM   2795  C   LYS A 351     133.733 164.974 102.060  1.00  0.49           C
ATOM   2796  O   LYS A 351     134.423 165.868 101.573  1.00  0.49           O
ATOM   2797  CB  LYS A 351     131.445 165.744 101.694  1.00  0.49           C
ATOM   2798  CG  LYS A 351     130.155 165.702 100.864  1.00  0.49           C
ATOM   2799  CD  LYS A 351     129.218 166.852 101.253  1.00  0.49           C
ATOM   2800  CE  LYS A 351     129.702 168.231 100.799  1.00  0.49           C
ATOM   2801  NZ  LYS A 351     128.869 169.281 101.419  1.00  0.49           N
ATOM   2802  N   ASN A 352     134.112 164.340 103.180  1.00  0.53           N
ATOM   2803  CA  ASN A 352     135.409 164.570 103.769  1.00  0.53           C
ATOM   2804  C   ASN A 352     136.521 163.957 102.921  1.00  0.53           C
ATOM   2805  O   ASN A 352     136.358 162.882 102.355  1.00  0.53           O
ATOM   2806  CB  ASN A 352     135.462 164.034 105.226  1.00  0.53           C
ATOM   2807  CG  ASN A 352     134.614 164.938 106.115  1.00  0.53           C
ATOM   2808  OD1 ASN A 352     134.624 166.160 105.966  1.00  0.53           O
ATOM   2809  ND2 ASN A 352     133.891 164.351 107.095  1.00  0.53           N
ATOM   2810  N   LYS A 353     137.688 164.641 102.878  1.00  0.56           N
ATOM   2811  CA  LYS A 353     138.993 164.154 102.423  1.00  0.56           C
ATOM   2812  C   LYS A 353     139.275 163.809 100.946  1.00  0.56           C
ATOM   2813  O   LYS A 353     138.628 162.999 100.294  1.00  0.56           O
ATOM   2814  CB  LYS A 353     139.629 163.091 103.356  1.00  0.56           C
ATOM   2815  CG  LYS A 353     138.863 161.775 103.376  1.00  0.56           C
ATOM   2816  CD  LYS A 353     139.536 160.568 104.009  1.00  0.56           C
ATOM   2817  CE  LYS A 353     138.776 159.353 103.496  1.00  0.56           C
ATOM   2818  NZ  LYS A 353     138.805 158.191 104.395  1.00  0.56           N
ATOM   2819  N   SER A 354     140.342 164.435 100.391  1.00  0.51           N
ATOM   2820  CA  SER A 354     140.685 164.432  98.973  1.00  0.51           C
ATOM   2821  C   SER A 354     142.108 163.974  98.614  1.00  0.51           C
ATOM   2822  O   SER A 354     142.567 164.223  97.504  1.00  0.51           O
ATOM   2823  CB  SER A 354     140.512 165.888  98.455  1.00  0.51           C
ATOM   2824  OG  SER A 354     141.272 166.817  99.237  1.00  0.51           O
ATOM   2825  N   ILE A 355     142.874 163.301  99.499  1.00  0.42           N
ATOM   2826  CA  ILE A 355     144.315 163.128  99.280  1.00  0.42           C
ATOM   2827  C   ILE A 355     144.986 162.900 100.603  1.00  0.42           C
ATOM   2828  O   ILE A 355     144.381 162.197 101.413  1.00  0.42           O
ATOM   2829  CB  ILE A 355     144.730 162.011  98.316  1.00  0.42           C
ATOM   2830  CG1 ILE A 355     144.233 160.592  98.668  1.00  0.42           C
ATOM   2831  CG2 ILE A 355     146.235 162.056  97.988  1.00  0.42           C
ATOM   2832  CD1 ILE A 355     144.982 159.792  99.729  1.00  0.42           C
ATOM   2833  N   PRO A 356     146.185 163.469 100.901  1.00  0.69           N
ATOM   2834  CA  PRO A 356     147.307 162.819 101.604  1.00  0.69           C
ATOM   2835  C   PRO A 356     147.010 162.556 103.061  1.00  0.69           C
ATOM   2836  O   PRO A 356     147.831 162.043 103.809  1.00  0.69           O
ATOM   2837  CB  PRO A 356     148.491 163.796 101.416  1.00  0.69           C
ATOM   2838  CG  PRO A 356     147.847 165.152 101.131  1.00  0.69           C
ATOM   2839  CD  PRO A 356     146.625 164.738 100.317  1.00  0.69           C
ATOM   2840  N   VAL A 357     145.814 162.952 103.464  1.00  0.69           N
ATOM   2841  CA  VAL A 357     145.189 162.928 104.739  1.00  0.69           C
ATOM   2842  C   VAL A 357     144.721 161.499 105.090  1.00  0.69           C
ATOM   2843  O   VAL A 357     144.410 161.195 106.240  1.00  0.69           O
ATOM   2844  CB  VAL A 357     144.061 163.966 104.727  1.00  0.69           C
ATOM   2845  CG1 VAL A 357     144.452 165.292 104.006  1.00  0.69           C
ATOM   2846  CG2 VAL A 357     142.793 163.388 104.092  1.00  0.69           C
ATOM   2847  N   SER A 358     144.683 160.549 104.110  1.00  0.70           N
ATOM   2848  CA  SER A 358     144.478 159.115 104.359  1.00  0.70           C
ATOM   2849  C   SER A 358     145.573 158.499 105.208  1.00  0.70           C
ATOM   2850  O   SER A 358     145.283 157.787 106.168  1.00  0.70           O
ATOM   2851  CB  SER A 358     144.287 158.260 103.068  1.00  0.70           C
ATOM   2852  OG  SER A 358     145.470 158.176 102.278  1.00  0.70           O
ATOM   2853  N   THR A 359     146.841 158.849 104.905  1.00  0.77           N
ATOM   2854  CA  THR A 359     148.062 158.533 105.640  1.00  0.77           C
ATOM   2855  C   THR A 359     147.949 158.981 107.077  1.00  0.77           C
ATOM   2856  O   THR A 359     148.183 158.223 108.014  1.00  0.77           O
ATOM   2857  CB  THR A 359     149.244 159.285 105.021  1.00  0.77           C
ATOM   2858  OG1 THR A 359     149.435 158.865 103.679  1.00  0.77           O
ATOM   2859  CG2 THR A 359     150.568 159.059 105.757  1.00  0.77           C
ATOM   2860  N   LEU A 360     147.498 160.235 107.270  1.00  0.78           N
ATOM   2861  CA  LEU A 360     147.323 160.869 108.560  1.00  0.78           C
ATOM   2862  C   LEU A 360     146.271 160.190 109.408  1.00  0.78           C
ATOM   2863  O   LEU A 360     146.521 159.820 110.546  1.00  0.78           O
ATOM   2864  CB  LEU A 360     146.939 162.353 108.376  1.00  0.78           C
ATOM   2865  CG  LEU A 360     147.897 163.131 107.451  1.00  0.78           C
ATOM   2866  CD1 LEU A 360     147.448 164.588 107.341  1.00  0.78           C
ATOM   2867  CD2 LEU A 360     149.379 162.994 107.823  1.00  0.78           C
ATOM   2868  N   LEU A 361     145.071 159.915 108.863  1.00  0.75           N
ATOM   2869  CA  LEU A 361     144.017 159.252 109.612  1.00  0.75           C
ATOM   2870  C   LEU A 361     144.379 157.827 110.016  1.00  0.75           C
ATOM   2871  O   LEU A 361     144.098 157.370 111.124  1.00  0.75           O
ATOM   2872  CB  LEU A 361     142.665 159.442 108.888  1.00  0.75           C
ATOM   2873  CG  LEU A 361     142.115 158.280 108.046  1.00  0.75           C
ATOM   2874  CD1 LEU A 361     141.295 157.326 108.926  1.00  0.75           C
ATOM   2875  CD2 LEU A 361     141.247 158.862 106.928  1.00  0.75           C
ATOM   2876  N   THR A 362     145.087 157.109 109.123  1.00  0.77           N
ATOM   2877  CA  THR A 362     145.676 155.804 109.401  1.00  0.77           C
ATOM   2878  C   THR A 362     146.728 155.875 110.506  1.00  0.77           C
ATOM   2879  O   THR A 362     146.700 155.068 111.430  1.00  0.77           O
ATOM   2880  CB  THR A 362     146.256 155.169 108.139  1.00  0.77           C
ATOM   2881  OG1 THR A 362     145.241 155.002 107.149  1.00  0.77           O
ATOM   2882  CG2 THR A 362     146.815 153.770 108.419  1.00  0.77           C
ATOM   2883  N   TYR A 363     147.627 156.890 110.499  1.00  0.77           N
ATOM   2884  CA  TYR A 363     148.564 157.173 111.587  1.00  0.77           C
ATOM   2885  C   TYR A 363     147.868 157.464 112.904  1.00  0.77           C
ATOM   2886  O   TYR A 363     148.215 156.934 113.953  1.00  0.77           O
ATOM   2887  CB  TYR A 363     149.432 158.414 111.221  1.00  0.77           C
ATOM   2888  CG  TYR A 363     150.475 158.744 112.252  1.00  0.77           C
ATOM   2889  CD1 TYR A 363     151.525 157.862 112.555  1.00  0.77           C
ATOM   2890  CD2 TYR A 363     150.395 159.969 112.930  1.00  0.77           C
ATOM   2891  CE1 TYR A 363     152.529 158.233 113.457  1.00  0.77           C
ATOM   2892  CE2 TYR A 363     151.388 160.337 113.842  1.00  0.77           C
ATOM   2893  CZ  TYR A 363     152.464 159.480 114.079  1.00  0.77           C
ATOM   2894  OH  TYR A 363     153.498 159.912 114.908  1.00  0.77           O
ATOM   2895  N   LEU A 364     146.815 158.297 112.873  1.00  0.77           N
ATOM   2896  CA  LEU A 364     146.021 158.639 114.033  1.00  0.77           C
ATOM   2897  C   LEU A 364     145.400 157.416 114.674  1.00  0.77           C
ATOM   2898  O   LEU A 364     145.402 157.289 115.896  1.00  0.77           O
ATOM   2899  CB  LEU A 364     144.906 159.638 113.654  1.00  0.77           C
ATOM   2900  CG  LEU A 364     145.433 161.027 113.261  1.00  0.77           C
ATOM   2901  CD1 LEU A 364     144.339 161.864 112.606  1.00  0.77           C
ATOM   2902  CD2 LEU A 364     145.993 161.837 114.413  1.00  0.77           C
ATOM   2903  N   ALA A 365     144.877 156.478 113.869  1.00  0.76           N
ATOM   2904  CA  ALA A 365     144.402 155.193 114.332  1.00  0.76           C
ATOM   2905  C   ALA A 365     145.473 154.224 114.847  1.00  0.76           C
ATOM   2906  O   ALA A 365     145.262 153.578 115.867  1.00  0.76           O
ATOM   2907  CB  ALA A 365     143.552 154.546 113.231  1.00  0.76           C
ATOM   2908  N   THR A 366     146.658 154.107 114.200  1.00  0.73           N
ATOM   2909  CA  THR A 366     147.739 153.236 114.697  1.00  0.73           C
ATOM   2910  C   THR A 366     148.473 153.800 115.899  1.00  0.73           C
ATOM   2911  O   THR A 366     149.127 153.070 116.640  1.00  0.73           O
ATOM   2912  CB  THR A 366     148.808 152.826 113.678  1.00  0.73           C
ATOM   2913  OG1 THR A 366     149.546 153.915 113.138  1.00  0.73           O
ATOM   2914  CG2 THR A 366     148.172 152.101 112.495  1.00  0.73           C
ATOM   2915  N   ALA A 367     148.345 155.116 116.137  1.00  0.76           N
ATOM   2916  CA  ALA A 367     148.873 155.821 117.281  1.00  0.76           C
ATOM   2917  C   ALA A 367     147.799 156.036 118.358  1.00  0.76           C
ATOM   2918  O   ALA A 367     147.865 156.909 119.221  1.00  0.76           O
ATOM   2919  CB  ALA A 367     149.493 157.145 116.806  1.00  0.76           C
ATOM   2920  N   TYR A 368     146.756 155.195 118.319  1.00  0.68           N
ATOM   2921  CA  TYR A 368     145.938 154.802 119.446  1.00  0.68           C
ATOM   2922  C   TYR A 368     145.906 153.304 119.287  1.00  0.68           C
ATOM   2923  O   TYR A 368     146.432 152.765 118.319  1.00  0.68           O
ATOM   2924  CB  TYR A 368     144.477 155.315 119.329  1.00  0.68           C
ATOM   2925  CG  TYR A 368     143.676 155.368 120.607  1.00  0.68           C
ATOM   2926  CD1 TYR A 368     143.844 156.403 121.545  1.00  0.68           C
ATOM   2927  CD2 TYR A 368     142.626 154.458 120.792  1.00  0.68           C
ATOM   2928  CE1 TYR A 368     142.954 156.527 122.624  1.00  0.68           C
ATOM   2929  CE2 TYR A 368     141.767 154.552 121.894  1.00  0.68           C
ATOM   2930  CZ  TYR A 368     141.925 155.601 122.806  1.00  0.68           C
ATOM   2931  OH  TYR A 368     141.019 155.769 123.873  1.00  0.68           O
ATOM   2932  N   GLU A 369     145.260 152.568 120.190  1.00  0.68           N
ATOM   2933  CA  GLU A 369     145.077 151.150 119.980  1.00  0.68           C
ATOM   2934  C   GLU A 369     143.764 150.864 119.242  1.00  0.68           C
ATOM   2935  O   GLU A 369     142.954 150.023 119.614  1.00  0.68           O
ATOM   2936  CB  GLU A 369     145.296 150.423 121.315  1.00  0.68           C
ATOM   2937  CG  GLU A 369     146.708 150.766 121.879  1.00  0.68           C
ATOM   2938  CD  GLU A 369     147.095 150.043 123.166  1.00  0.68           C
ATOM   2939  OE1 GLU A 369     146.223 149.383 123.782  1.00  0.68           O
ATOM   2940  OE2 GLU A 369     148.288 150.182 123.547  1.00  0.68           O
ATOM   2941  N   THR A 370     143.540 151.589 118.120  1.00  0.69           N
ATOM   2942  CA  THR A 370     142.412 151.437 117.199  1.00  0.69           C
ATOM   2943  C   THR A 370     142.914 150.940 115.861  1.00  0.69           C
ATOM   2944  O   THR A 370     142.360 151.210 114.801  1.00  0.69           O
ATOM   2945  CB  THR A 370     141.529 152.668 116.978  1.00  0.69           C
ATOM   2946  OG1 THR A 370     142.262 153.881 116.884  1.00  0.69           O
ATOM   2947  CG2 THR A 370     140.526 152.789 118.133  1.00  0.69           C
ATOM   2948  N   ASN A 371     143.974 150.117 115.872  1.00  0.69           N
ATOM   2949  CA  ASN A 371     144.567 149.495 114.698  1.00  0.69           C
ATOM   2950  C   ASN A 371     143.590 148.624 113.895  1.00  0.69           C
ATOM   2951  O   ASN A 371     143.719 148.457 112.687  1.00  0.69           O
ATOM   2952  CB  ASN A 371     145.864 148.721 115.077  1.00  0.69           C
ATOM   2953  CG  ASN A 371     145.614 147.564 116.043  1.00  0.69           C
ATOM   2954  OD1 ASN A 371     144.642 147.517 116.791  1.00  0.69           O
ATOM   2955  ND2 ASN A 371     146.531 146.571 116.042  1.00  0.69           N
ATOM   2956  N   VAL A 372     142.562 148.082 114.570  1.00  0.66           N
ATOM   2957  CA  VAL A 372     141.475 147.310 113.992  1.00  0.66           C
ATOM   2958  C   VAL A 372     140.479 148.115 113.156  1.00  0.66           C
ATOM   2959  O   VAL A 372     139.661 147.535 112.448  1.00  0.66           O
ATOM   2960  CB  VAL A 372     140.699 146.561 115.076  1.00  0.66           C
ATOM   2961  CG1 VAL A 372     141.648 145.589 115.804  1.00  0.66           C
ATOM   2962  CG2 VAL A 372     140.041 147.536 116.074  1.00  0.66           C
ATOM   2963  N   THR A 373     140.503 149.471 113.196  1.00  0.68           N
ATOM   2964  CA  THR A 373     139.513 150.306 112.495  1.00  0.68           C
ATOM   2965  C   THR A 373     140.025 150.723 111.133  1.00  0.68           C
ATOM   2966  O   THR A 373     139.388 151.466 110.384  1.00  0.68           O
ATOM   2967  CB  THR A 373     139.084 151.571 113.255  1.00  0.68           C
ATOM   2968  OG1 THR A 373     140.104 152.558 113.377  1.00  0.68           O
ATOM   2969  CG2 THR A 373     138.659 151.178 114.677  1.00  0.68           C
ATOM   2970  N   ILE A 374     141.214 150.217 110.773  1.00  0.69           N
ATOM   2971  CA  ILE A 374     141.892 150.502 109.535  1.00  0.69           C
ATOM   2972  C   ILE A 374     141.614 149.386 108.544  1.00  0.69           C
ATOM   2973  O   ILE A 374     141.960 148.227 108.741  1.00  0.69           O
ATOM   2974  CB  ILE A 374     143.387 150.666 109.763  1.00  0.69           C
ATOM   2975  CG1 ILE A 374     143.683 151.854 110.707  1.00  0.69           C
ATOM   2976  CG2 ILE A 374     144.109 150.847 108.416  1.00  0.69           C
ATOM   2977  CD1 ILE A 374     145.074 151.740 111.327  1.00  0.69           C
ATOM   2978  N   SER A 375     140.955 149.723 107.423  1.00  0.69           N
ATOM   2979  CA  SER A 375     140.646 148.777 106.370  1.00  0.69           C
ATOM   2980  C   SER A 375     141.770 148.639 105.362  1.00  0.69           C
ATOM   2981  O   SER A 375     142.367 149.636 104.953  1.00  0.69           O
ATOM   2982  CB  SER A 375     139.400 149.229 105.558  1.00  0.69           C
ATOM   2983  OG  SER A 375     138.301 149.483 106.427  1.00  0.69           O
ATOM   2984  N   ARG A 376     142.013 147.406 104.861  1.00  0.63           N
ATOM   2985  CA  ARG A 376     143.041 147.046 103.886  1.00  0.63           C
ATOM   2986  C   ARG A 376     143.122 147.944 102.668  1.00  0.63           C
ATOM   2987  O   ARG A 376     144.193 148.341 102.221  1.00  0.63           O
ATOM   2988  CB  ARG A 376     142.772 145.607 103.374  1.00  0.63           C
ATOM   2989  CG  ARG A 376     143.782 145.094 102.320  1.00  0.63           C
ATOM   2990  CD  ARG A 376     143.459 143.698 101.791  1.00  0.63           C
ATOM   2991  NE  ARG A 376     142.220 143.831 100.947  1.00  0.63           N
ATOM   2992  CZ  ARG A 376     141.475 142.799 100.535  1.00  0.63           C
ATOM   2993  NH1 ARG A 376     140.382 143.013  99.804  1.00  0.63           N
ATOM   2994  NH2 ARG A 376     141.801 141.548 100.842  1.00  0.63           N
ATOM   2995  N   TYR A 377     141.960 148.333 102.111  1.00  0.59           N
ATOM   2996  CA  TYR A 377     141.860 149.228 100.976  1.00  0.59           C
ATOM   2997  C   TYR A 377     142.524 150.582 101.198  1.00  0.59           C
ATOM   2998  O   TYR A 377     143.112 151.156 100.283  1.00  0.59           O
ATOM   2999  CB  TYR A 377     140.371 149.431 100.609  1.00  0.59           C
ATOM   3000  CG  TYR A 377     139.812 148.216  99.925  1.00  0.59           C
ATOM   3001  CD1 TYR A 377     138.709 147.528 100.459  1.00  0.59           C
ATOM   3002  CD2 TYR A 377     140.382 147.754  98.725  1.00  0.59           C
ATOM   3003  CE1 TYR A 377     138.221 146.371  99.836  1.00  0.59           C
ATOM   3004  CE2 TYR A 377     139.891 146.603  98.094  1.00  0.59           C
ATOM   3005  CZ  TYR A 377     138.816 145.911  98.657  1.00  0.59           C
ATOM   3006  OH  TYR A 377     138.353 144.731  98.047  1.00  0.59           O
ATOM   3007  N   LYS A 378     142.488 151.110 102.438  1.00  0.69           N
ATOM   3008  CA  LYS A 378     143.243 152.286 102.821  1.00  0.69           C
ATOM   3009  C   LYS A 378     144.750 152.057 102.786  1.00  0.69           C
ATOM   3010  O   LYS A 378     145.494 152.893 102.293  1.00  0.69           O
ATOM   3011  CB  LYS A 378     142.867 152.752 104.250  1.00  0.69           C
ATOM   3012  CG  LYS A 378     141.374 153.069 104.454  1.00  0.69           C
ATOM   3013  CD  LYS A 378     140.997 153.221 105.942  1.00  0.69           C
ATOM   3014  CE  LYS A 378     141.832 154.220 106.750  1.00  0.69           C
ATOM   3015  NZ  LYS A 378     141.760 155.546 106.118  1.00  0.69           N
ATOM   3016  N   TRP A 379     145.258 150.911 103.280  1.00  0.70           N
ATOM   3017  CA  TRP A 379     146.668 150.568 103.141  1.00  0.70           C
ATOM   3018  C   TRP A 379     147.116 150.336 101.711  1.00  0.70           C
ATOM   3019  O   TRP A 379     148.217 150.721 101.336  1.00  0.70           O
ATOM   3020  CB  TRP A 379     147.083 149.375 104.026  1.00  0.70           C
ATOM   3021  CG  TRP A 379     147.529 149.808 105.402  1.00  0.70           C
ATOM   3022  CD1 TRP A 379     146.763 150.080 106.491  1.00  0.70           C
ATOM   3023  CD2 TRP A 379     148.894 150.044 105.798  1.00  0.70           C
ATOM   3024  NE1 TRP A 379     147.552 150.459 107.559  1.00  0.70           N
ATOM   3025  CE2 TRP A 379     148.865 150.424 107.151  1.00  0.70           C
ATOM   3026  CE3 TRP A 379     150.096 149.946 105.097  1.00  0.70           C
ATOM   3027  CZ2 TRP A 379     150.036 150.691 107.840  1.00  0.70           C
ATOM   3028  CZ3 TRP A 379     151.278 150.264 105.784  1.00  0.70           C
ATOM   3029  CH2 TRP A 379     151.247 150.629 107.133  1.00  0.70           C
ATOM   3030  N   SER A 380     146.274 149.735 100.851  1.00  0.77           N
ATOM   3031  CA  SER A 380     146.560 149.621  99.425  1.00  0.77           C
ATOM   3032  C   SER A 380     146.722 150.977  98.751  1.00  0.77           C
ATOM   3033  O   SER A 380     147.626 151.189  97.947  1.00  0.77           O
ATOM   3034  CB  SER A 380     145.468 148.839  98.652  1.00  0.77           C
ATOM   3035  OG  SER A 380     145.267 147.539  99.209  1.00  0.77           O
ATOM   3036  N   ASP A 381     145.857 151.946  99.108  1.00  0.70           N
ATOM   3037  CA  ASP A 381     145.920 153.332  98.687  1.00  0.70           C
ATOM   3038  C   ASP A 381     147.204 154.028  99.173  1.00  0.70           C
ATOM   3039  O   ASP A 381     147.956 154.591  98.376  1.00  0.70           O
ATOM   3040  CB  ASP A 381     144.614 153.958  99.243  1.00  0.70           C
ATOM   3041  CG  ASP A 381     144.267 155.365  98.792  1.00  0.70           C
ATOM   3042  OD1 ASP A 381     143.957 155.524  97.587  1.00  0.70           O
ATOM   3043  OD2 ASP A 381     144.199 156.256  99.685  1.00  0.70           O
ATOM   3044  N   ILE A 382     147.558 153.905 100.480  1.00  0.78           N
ATOM   3045  CA  ILE A 382     148.814 154.448 101.011  1.00  0.78           C
ATOM   3046  C   ILE A 382     150.066 153.797 100.399  1.00  0.78           C
ATOM   3047  O   ILE A 382     151.043 154.475 100.091  1.00  0.78           O
ATOM   3048  CB  ILE A 382     148.914 154.615 102.544  1.00  0.78           C
ATOM   3049  CG1 ILE A 382     149.257 153.339 103.349  1.00  0.78           C
ATOM   3050  CG2 ILE A 382     147.638 155.303 103.084  1.00  0.78           C
ATOM   3051  CD1 ILE A 382     150.609 153.428 104.059  1.00  0.78           C
ATOM   3052  N   ALA A 383     150.053 152.468 100.129  1.00  0.80           N
ATOM   3053  CA  ALA A 383     151.103 151.719  99.444  1.00  0.80           C
ATOM   3054  C   ALA A 383     151.403 152.264  98.043  1.00  0.80           C
ATOM   3055  O   ALA A 383     152.554 152.386  97.622  1.00  0.80           O
ATOM   3056  CB  ALA A 383     150.742 150.218  99.394  1.00  0.80           C
ATOM   3057  N   ASN A 384     150.357 152.660  97.294  1.00  0.79           N
ATOM   3058  CA  ASN A 384     150.494 153.360  96.028  1.00  0.79           C
ATOM   3059  C   ASN A 384     151.084 154.768  96.129  1.00  0.79           C
ATOM   3060  O   ASN A 384     151.876 155.172  95.278  1.00  0.79           O
ATOM   3061  CB  ASN A 384     149.152 153.402  95.265  1.00  0.79           C
ATOM   3062  CG  ASN A 384     148.750 151.983  94.877  1.00  0.79           C
ATOM   3063  OD1 ASN A 384     149.575 151.131  94.543  1.00  0.79           O
ATOM   3064  ND2 ASN A 384     147.425 151.711  94.890  1.00  0.79           N
ATOM   3065  N   THR A 385     150.758 155.572  97.164  1.00  0.78           N
ATOM   3066  CA  THR A 385     151.381 156.894  97.334  1.00  0.78           C
ATOM   3067  C   THR A 385     152.884 156.813  97.576  1.00  0.78           C
ATOM   3068  O   THR A 385     153.672 157.581  97.028  1.00  0.78           O
ATOM   3069  CB  THR A 385     150.716 157.815  98.355  1.00  0.78           C
ATOM   3070  OG1 THR A 385     150.801 157.334  99.685  1.00  0.78           O
ATOM   3071  CG2 THR A 385     149.225 157.953  98.021  1.00  0.78           C
ATOM   3072  N   LEU A 386     153.337 155.806  98.339  1.00  0.80           N
ATOM   3073  CA  LEU A 386     154.740 155.441  98.463  1.00  0.80           C
ATOM   3074  C   LEU A 386     155.400 155.020  97.166  1.00  0.80           C
ATOM   3075  O   LEU A 386     156.549 155.356  96.891  1.00  0.80           O
ATOM   3076  CB  LEU A 386     154.864 154.238  99.401  1.00  0.80           C
ATOM   3077  CG  LEU A 386     154.530 154.567 100.838  1.00  0.80           C
ATOM   3078  CD1 LEU A 386     153.785 153.408 101.482  1.00  0.80           C
ATOM   3079  CD2 LEU A 386     155.836 154.942 101.551  1.00  0.80           C
ATOM   3080  N   GLN A 387     154.689 154.247  96.328  1.00  0.78           N
ATOM   3081  CA  GLN A 387     155.165 153.848  95.019  1.00  0.78           C
ATOM   3082  C   GLN A 387     155.424 155.060  94.123  1.00  0.78           C
ATOM   3083  O   GLN A 387     156.476 155.174  93.503  1.00  0.78           O
ATOM   3084  CB  GLN A 387     154.152 152.859  94.399  1.00  0.78           C
ATOM   3085  CG  GLN A 387     154.563 152.290  93.028  1.00  0.78           C
ATOM   3086  CD  GLN A 387     155.877 151.513  93.096  1.00  0.78           C
ATOM   3087  OE1 GLN A 387     156.145 150.775  94.057  1.00  0.78           O
ATOM   3088  NE2 GLN A 387     156.684 151.634  92.020  1.00  0.78           N
ATOM   3089  N   LYS A 388     154.511 156.057  94.151  1.00  0.78           N
ATOM   3090  CA  LYS A 388     154.700 157.360  93.527  1.00  0.78           C
ATOM   3091  C   LYS A 388     155.915 158.119  94.049  1.00  0.78           C
ATOM   3092  O   LYS A 388     156.670 158.700  93.270  1.00  0.78           O
ATOM   3093  CB  LYS A 388     153.437 158.235  93.745  1.00  0.78           C
ATOM   3094  CG  LYS A 388     153.523 159.688  93.234  1.00  0.78           C
ATOM   3095  CD  LYS A 388     152.421 160.034  92.222  1.00  0.78           C
ATOM   3096  CE  LYS A 388     152.948 160.291  90.813  1.00  0.78           C
ATOM   3097  NZ  LYS A 388     153.717 161.554  90.811  1.00  0.78           N
ATOM   3098  N   ILE A 389     156.149 158.126  95.375  1.00  0.79           N
ATOM   3099  CA  ILE A 389     157.345 158.702  95.987  1.00  0.79           C
ATOM   3100  C   ILE A 389     158.625 158.046  95.475  1.00  0.79           C
ATOM   3101  O   ILE A 389     159.561 158.704  95.023  1.00  0.79           O
ATOM   3102  CB  ILE A 389     157.243 158.584  97.507  1.00  0.79           C
ATOM   3103  CG1 ILE A 389     156.251 159.646  98.037  1.00  0.79           C
ATOM   3104  CG2 ILE A 389     158.621 158.668  98.194  1.00  0.79           C
ATOM   3105  CD1 ILE A 389     155.827 159.420  99.492  1.00  0.79           C
ATOM   3106  N   TYR A 390     158.654 156.705  95.444  1.00  0.79           N
ATOM   3107  CA  TYR A 390     159.750 155.924  94.913  1.00  0.79           C
ATOM   3108  C   TYR A 390     160.044 156.167  93.430  1.00  0.79           C
ATOM   3109  O   TYR A 390     161.194 156.367  93.052  1.00  0.79           O
ATOM   3110  CB  TYR A 390     159.432 154.442  95.234  1.00  0.79           C
ATOM   3111  CG  TYR A 390     160.284 153.455  94.498  1.00  0.79           C
ATOM   3112  CD1 TYR A 390     161.672 153.460  94.667  1.00  0.79           C
ATOM   3113  CD2 TYR A 390     159.705 152.585  93.562  1.00  0.79           C
ATOM   3114  CE1 TYR A 390     162.482 152.617  93.892  1.00  0.79           C
ATOM   3115  CE2 TYR A 390     160.508 151.770  92.762  1.00  0.79           C
ATOM   3116  CZ  TYR A 390     161.892 151.793  92.929  1.00  0.79           C
ATOM   3117  OH  TYR A 390     162.676 151.003  92.086  1.00  0.79           O
ATOM   3118  N   GLU A 391     159.023 156.195  92.558  1.00  0.78           N
ATOM   3119  CA  GLU A 391     159.196 156.476  91.140  1.00  0.78           C
ATOM   3120  C   GLU A 391     159.634 157.911  90.864  1.00  0.78           C
ATOM   3121  O   GLU A 391     160.340 158.193  89.900  1.00  0.78           O
ATOM   3122  CB  GLU A 391     157.901 156.149  90.368  1.00  0.78           C
ATOM   3123  CG  GLU A 391     157.542 154.642  90.406  1.00  0.78           C
ATOM   3124  CD  GLU A 391     156.124 154.355  89.916  1.00  0.78           C
ATOM   3125  OE1 GLU A 391     155.430 155.295  89.453  1.00  0.78           O
ATOM   3126  OE2 GLU A 391     155.711 153.172  90.047  1.00  0.78           O
ATOM   3127  N   LYS A 392     159.241 158.873  91.726  1.00  0.76           N
ATOM   3128  CA  LYS A 392     159.747 160.236  91.678  1.00  0.76           C
ATOM   3129  C   LYS A 392     161.224 160.379  92.041  1.00  0.76           C
ATOM   3130  O   LYS A 392     161.926 161.168  91.418  1.00  0.76           O
ATOM   3131  CB  LYS A 392     158.888 161.182  92.561  1.00  0.76           C
ATOM   3132  CG  LYS A 392     157.516 161.536  91.946  1.00  0.76           C
ATOM   3133  CD  LYS A 392     157.569 162.520  90.754  1.00  0.76           C
ATOM   3134  CE  LYS A 392     157.899 163.962  91.167  1.00  0.76           C
ATOM   3135  NZ  LYS A 392     157.931 164.884  90.021  1.00  0.76           N
ATOM   3136  N   HIS A 393     161.716 159.639  93.055  1.00  0.78           N
ATOM   3137  CA  HIS A 393     163.044 159.843  93.627  1.00  0.78           C
ATOM   3138  C   HIS A 393     163.956 158.638  93.479  1.00  0.78           C
ATOM   3139  O   HIS A 393     164.845 158.374  94.291  1.00  0.78           O
ATOM   3140  CB  HIS A 393     162.907 160.245  95.100  1.00  0.78           C
ATOM   3141  CG  HIS A 393     162.137 161.522  95.211  1.00  0.78           C
ATOM   3142  ND1 HIS A 393     162.787 162.724  95.042  1.00  0.78           N
ATOM   3143  CD2 HIS A 393     160.837 161.735  95.521  1.00  0.78           C
ATOM   3144  CE1 HIS A 393     161.882 163.644  95.278  1.00  0.78           C
ATOM   3145  NE2 HIS A 393     160.677 163.104  95.581  1.00  0.78           N
ATOM   3146  N   MET A 394     163.740 157.832  92.426  1.00  0.76           N
ATOM   3147  CA  MET A 394     164.533 156.654  92.141  1.00  0.76           C
ATOM   3148  C   MET A 394     166.009 156.938  91.851  1.00  0.76           C
ATOM   3149  O   MET A 394     166.377 157.456  90.799  1.00  0.76           O
ATOM   3150  CB  MET A 394     163.902 155.834  90.994  1.00  0.76           C
ATOM   3151  CG  MET A 394     164.635 154.506  90.744  1.00  0.76           C
ATOM   3152  SD  MET A 394     163.918 153.464  89.454  1.00  0.76           S
ATOM   3153  CE  MET A 394     165.304 152.313  89.660  1.00  0.76           C
ATOM   3154  N   PHE A 395     166.893 156.611  92.822  1.00  0.73           N
ATOM   3155  CA  PHE A 395     168.329 156.856  92.805  1.00  0.73           C
ATOM   3156  C   PHE A 395     168.640 158.304  93.120  1.00  0.73           C
ATOM   3157  O   PHE A 395     169.365 158.608  94.068  1.00  0.73           O
ATOM   3158  CB  PHE A 395     169.097 156.345  91.546  1.00  0.73           C
ATOM   3159  CG  PHE A 395     170.608 156.426  91.743  1.00  0.73           C
ATOM   3160  CD1 PHE A 395     171.201 155.740  92.814  1.00  0.73           C
ATOM   3161  CD2 PHE A 395     171.450 157.172  90.902  1.00  0.73           C
ATOM   3162  CE1 PHE A 395     172.583 155.809  93.040  1.00  0.73           C
ATOM   3163  CE2 PHE A 395     172.827 157.243  91.128  1.00  0.73           C
ATOM   3164  CZ  PHE A 395     173.400 156.547  92.186  1.00  0.73           C
ATOM   3165  N   PHE A 396     168.074 159.220  92.327  1.00  0.57           N
ATOM   3166  CA  PHE A 396     168.327 160.629  92.419  1.00  0.57           C
ATOM   3167  C   PHE A 396     167.142 161.364  91.799  1.00  0.57           C
ATOM   3168  O   PHE A 396     166.350 160.774  91.071  1.00  0.57           O
ATOM   3169  CB  PHE A 396     169.693 161.033  91.768  1.00  0.57           C
ATOM   3170  CG  PHE A 396     169.718 161.006  90.263  1.00  0.57           C
ATOM   3171  CD1 PHE A 396     169.798 162.184  89.505  1.00  0.57           C
ATOM   3172  CD2 PHE A 396     169.642 159.788  89.593  1.00  0.57           C
ATOM   3173  CE1 PHE A 396     169.837 162.129  88.104  1.00  0.57           C
ATOM   3174  CE2 PHE A 396     169.673 159.713  88.202  1.00  0.57           C
ATOM   3175  CZ  PHE A 396     169.775 160.889  87.450  1.00  0.57           C
ATOM   3176  N   THR A 397     166.965 162.678  92.035  1.00  0.49           N
ATOM   3177  CA  THR A 397     167.616 163.526  93.034  1.00  0.49           C
ATOM   3178  C   THR A 397     167.284 163.128  94.463  1.00  0.49           C
ATOM   3179  O   THR A 397     166.611 162.137  94.716  1.00  0.49           O
ATOM   3180  CB  THR A 397     167.437 165.019  92.786  1.00  0.49           C
ATOM   3181  OG1 THR A 397     166.081 165.354  92.541  1.00  0.49           O
ATOM   3182  CG2 THR A 397     168.233 165.380  91.523  1.00  0.49           C
ATOM   3183  N   ASN A 398     167.845 163.826  95.473  1.00  0.59           N
ATOM   3184  CA  ASN A 398     167.481 163.574  96.859  1.00  0.59           C
ATOM   3185  C   ASN A 398     166.008 163.782  97.170  1.00  0.59           C
ATOM   3186  O   ASN A 398     165.315 164.498  96.449  1.00  0.59           O
ATOM   3187  CB  ASN A 398     168.375 164.360  97.840  1.00  0.59           C
ATOM   3188  CG  ASN A 398     168.234 165.878  97.748  1.00  0.59           C
ATOM   3189  OD1 ASN A 398     167.190 166.485  97.962  1.00  0.59           O
ATOM   3190  ND2 ASN A 398     169.364 166.562  97.459  1.00  0.59           N
ATOM   3191  N   LEU A 399     165.506 163.175  98.268  1.00  0.76           N
ATOM   3192  CA  LEU A 399     164.113 163.345  98.643  1.00  0.76           C
ATOM   3193  C   LEU A 399     163.724 164.808  98.815  1.00  0.76           C
ATOM   3194  O   LEU A 399     164.461 165.619  99.378  1.00  0.76           O
ATOM   3195  CB  LEU A 399     163.768 162.687  99.999  1.00  0.76           C
ATOM   3196  CG  LEU A 399     163.975 161.173 100.123  1.00  0.76           C
ATOM   3197  CD1 LEU A 399     163.471 160.769 101.510  1.00  0.76           C
ATOM   3198  CD2 LEU A 399     163.271 160.337  99.046  1.00  0.76           C
ATOM   3199  N   THR A 400     162.520 165.204  98.369  1.00  0.78           N
ATOM   3200  CA  THR A 400     162.011 166.528  98.707  1.00  0.78           C
ATOM   3201  C   THR A 400     161.689 166.622 100.186  1.00  0.78           C
ATOM   3202  O   THR A 400     161.530 165.632 100.896  1.00  0.78           O
ATOM   3203  CB  THR A 400     160.819 167.035  97.891  1.00  0.78           C
ATOM   3204  OG1 THR A 400     159.713 166.146  97.921  1.00  0.78           O
ATOM   3205  CG2 THR A 400     161.241 167.217  96.429  1.00  0.78           C
ATOM   3206  N   PHE A 401     161.594 167.844 100.734  1.00  0.69           N
ATOM   3207  CA  PHE A 401     161.145 168.024 102.103  1.00  0.69           C
ATOM   3208  C   PHE A 401     159.735 167.476 102.340  1.00  0.69           C
ATOM   3209  O   PHE A 401     159.496 166.783 103.321  1.00  0.69           O
ATOM   3210  CB  PHE A 401     161.243 169.519 102.481  1.00  0.69           C
ATOM   3211  CG  PHE A 401     162.667 170.050 102.472  1.00  0.69           C
ATOM   3212  CD1 PHE A 401     163.783 169.256 102.819  1.00  0.69           C
ATOM   3213  CD2 PHE A 401     162.883 171.418 102.217  1.00  0.69           C
ATOM   3214  CE1 PHE A 401     165.062 169.812 102.925  1.00  0.69           C
ATOM   3215  CE2 PHE A 401     164.164 171.979 102.324  1.00  0.69           C
ATOM   3216  CZ  PHE A 401     165.253 171.175 102.681  1.00  0.69           C
ATOM   3217  N   SER A 402     158.807 167.677 101.375  1.00  0.74           N
ATOM   3218  CA  SER A 402     157.469 167.083 101.333  1.00  0.74           C
ATOM   3219  C   SER A 402     157.437 165.566 101.361  1.00  0.74           C
ATOM   3220  O   SER A 402     156.602 164.942 102.009  1.00  0.74           O
ATOM   3221  CB  SER A 402     156.734 167.429 100.010  1.00  0.74           C
ATOM   3222  OG  SER A 402     156.846 168.817  99.717  1.00  0.74           O
ATOM   3223  N   ASP A 403     158.351 164.926 100.616  1.00  0.79           N
ATOM   3224  CA  ASP A 403     158.554 163.497 100.616  1.00  0.79           C
ATOM   3225  C   ASP A 403     159.045 162.994 101.977  1.00  0.79           C
ATOM   3226  O   ASP A 403     158.484 162.071 102.563  1.00  0.79           O
ATOM   3227  CB  ASP A 403     159.561 163.258  99.479  1.00  0.79           C
ATOM   3228  CG  ASP A 403     159.831 161.805  99.203  1.00  0.79           C
ATOM   3229  OD1 ASP A 403     159.481 160.941 100.029  1.00  0.79           O
ATOM   3230  OD2 ASP A 403     160.408 161.563  98.125  1.00  0.79           O
ATOM   3231  N   ARG A 404     160.043 163.677 102.573  1.00  0.74           N
ATOM   3232  CA  ARG A 404     160.511 163.388 103.919  1.00  0.74           C
ATOM   3233  C   ARG A 404     159.419 163.521 104.988  1.00  0.74           C
ATOM   3234  O   ARG A 404     159.326 162.671 105.874  1.00  0.74           O
ATOM   3235  CB  ARG A 404     161.733 164.256 104.313  1.00  0.74           C
ATOM   3236  CG  ARG A 404     163.038 163.942 103.557  1.00  0.74           C
ATOM   3237  CD  ARG A 404     164.231 164.770 104.054  1.00  0.74           C
ATOM   3238  NE  ARG A 404     165.449 164.229 103.368  1.00  0.74           N
ATOM   3239  CZ  ARG A 404     166.077 164.798 102.333  1.00  0.74           C
ATOM   3240  NH1 ARG A 404     165.667 165.943 101.803  1.00  0.74           N
ATOM   3241  NH2 ARG A 404     167.111 164.178 101.783  1.00  0.74           N
ATOM   3242  N   GLU A 405     158.536 164.550 104.898  1.00  0.75           N
ATOM   3243  CA  GLU A 405     157.331 164.669 105.717  1.00  0.75           C
ATOM   3244  C   GLU A 405     156.415 163.458 105.593  1.00  0.75           C
ATOM   3245  O   GLU A 405     156.068 162.796 106.571  1.00  0.75           O
ATOM   3246  CB  GLU A 405     156.494 165.938 105.323  1.00  0.75           C
ATOM   3247  CG  GLU A 405     157.146 167.323 105.619  1.00  0.75           C
ATOM   3248  CD  GLU A 405     156.292 168.570 105.349  1.00  0.75           C
ATOM   3249  OE1 GLU A 405     155.173 168.469 104.786  1.00  0.75           O
ATOM   3250  OE2 GLU A 405     156.746 169.664 105.788  1.00  0.75           O
ATOM   3251  N   THR A 406     156.062 163.096 104.350  1.00  0.80           N
ATOM   3252  CA  THR A 406     155.189 161.967 104.057  1.00  0.80           C
ATOM   3253  C   THR A 406     155.783 160.613 104.445  1.00  0.80           C
ATOM   3254  O   THR A 406     155.142 159.810 105.123  1.00  0.80           O
ATOM   3255  CB  THR A 406     154.779 161.993 102.588  1.00  0.80           C
ATOM   3256  OG1 THR A 406     154.002 163.154 102.329  1.00  0.80           O
ATOM   3257  CG2 THR A 406     153.876 160.822 102.207  1.00  0.80           C
ATOM   3258  N   LEU A 407     157.053 160.326 104.089  1.00  0.79           N
ATOM   3259  CA  LEU A 407     157.743 159.090 104.432  1.00  0.79           C
ATOM   3260  C   LEU A 407     158.004 158.862 105.908  1.00  0.79           C
ATOM   3261  O   LEU A 407     157.957 157.717 106.355  1.00  0.79           O
ATOM   3262  CB  LEU A 407     159.097 158.911 103.718  1.00  0.79           C
ATOM   3263  CG  LEU A 407     159.044 158.663 102.208  1.00  0.79           C
ATOM   3264  CD1 LEU A 407     160.465 158.381 101.707  1.00  0.79           C
ATOM   3265  CD2 LEU A 407     158.111 157.520 101.801  1.00  0.79           C
ATOM   3266  N   PHE A 408     158.282 159.915 106.713  1.00  0.79           N
ATOM   3267  CA  PHE A 408     158.413 159.779 108.163  1.00  0.79           C
ATOM   3268  C   PHE A 408     157.137 159.208 108.759  1.00  0.79           C
ATOM   3269  O   PHE A 408     157.172 158.235 109.514  1.00  0.79           O
ATOM   3270  CB  PHE A 408     158.712 161.168 108.811  1.00  0.79           C
ATOM   3271  CG  PHE A 408     158.621 161.252 110.333  1.00  0.79           C
ATOM   3272  CD1 PHE A 408     158.818 160.161 111.208  1.00  0.79           C
ATOM   3273  CD2 PHE A 408     158.290 162.493 110.901  1.00  0.79           C
ATOM   3274  CE1 PHE A 408     158.659 160.307 112.593  1.00  0.79           C
ATOM   3275  CE2 PHE A 408     158.153 162.654 112.284  1.00  0.79           C
ATOM   3276  CZ  PHE A 408     158.332 161.557 113.133  1.00  0.79           C
ATOM   3277  N   MET A 409     155.972 159.754 108.365  1.00  0.79           N
ATOM   3278  CA  MET A 409     154.703 159.202 108.788  1.00  0.79           C
ATOM   3279  C   MET A 409     154.526 157.771 108.335  1.00  0.79           C
ATOM   3280  O   MET A 409     154.298 156.891 109.148  1.00  0.79           O
ATOM   3281  CB  MET A 409     153.519 160.069 108.293  1.00  0.79           C
ATOM   3282  CG  MET A 409     153.462 161.445 108.979  1.00  0.79           C
ATOM   3283  SD  MET A 409     153.333 161.313 110.788  1.00  0.79           S
ATOM   3284  CE  MET A 409     155.057 161.770 111.117  1.00  0.79           C
ATOM   3285  N   LEU A 410     154.742 157.469 107.045  1.00  0.80           N
ATOM   3286  CA  LEU A 410     154.562 156.135 106.488  1.00  0.80           C
ATOM   3287  C   LEU A 410     155.437 155.053 107.104  1.00  0.80           C
ATOM   3288  O   LEU A 410     154.951 153.961 107.403  1.00  0.80           O
ATOM   3289  CB  LEU A 410     154.705 156.186 104.956  1.00  0.80           C
ATOM   3290  CG  LEU A 410     153.586 157.033 104.309  1.00  0.80           C
ATOM   3291  CD1 LEU A 410     153.977 157.504 102.917  1.00  0.80           C
ATOM   3292  CD2 LEU A 410     152.227 156.329 104.245  1.00  0.80           C
ATOM   3293  N   ALA A 411     156.726 155.339 107.369  1.00  0.80           N
ATOM   3294  CA  ALA A 411     157.605 154.446 108.099  1.00  0.80           C
ATOM   3295  C   ALA A 411     157.164 154.183 109.539  1.00  0.80           C
ATOM   3296  O   ALA A 411     157.130 153.041 110.001  1.00  0.80           O
ATOM   3297  CB  ALA A 411     159.027 155.034 108.083  1.00  0.80           C
ATOM   3298  N   GLU A 412     156.776 155.250 110.267  1.00  0.77           N
ATOM   3299  CA  GLU A 412     156.269 155.181 111.627  1.00  0.77           C
ATOM   3300  C   GLU A 412     154.920 154.452 111.730  1.00  0.77           C
ATOM   3301  O   GLU A 412     154.707 153.603 112.596  1.00  0.77           O
ATOM   3302  CB  GLU A 412     156.225 156.620 112.211  1.00  0.77           C
ATOM   3303  CG  GLU A 412     156.125 156.723 113.754  1.00  0.77           C
ATOM   3304  CD  GLU A 412     157.392 156.373 114.520  1.00  0.77           C
ATOM   3305  OE1 GLU A 412     158.058 155.356 114.211  1.00  0.77           O
ATOM   3306  OE2 GLU A 412     157.706 157.070 115.527  1.00  0.77           O
ATOM   3307  N   ILE A 413     153.997 154.706 110.770  1.00  0.78           N
ATOM   3308  CA  ILE A 413     152.651 154.139 110.657  1.00  0.78           C
ATOM   3309  C   ILE A 413     152.642 152.610 110.696  1.00  0.78           C
ATOM   3310  O   ILE A 413     151.838 152.001 111.403  1.00  0.78           O
ATOM   3311  CB  ILE A 413     151.982 154.647 109.361  1.00  0.78           C
ATOM   3312  CG1 ILE A 413     151.456 156.079 109.537  1.00  0.78           C
ATOM   3313  CG2 ILE A 413     150.808 153.769 108.894  1.00  0.78           C
ATOM   3314  CD1 ILE A 413     151.061 156.777 108.235  1.00  0.78           C
ATOM   3315  N   ALA A 414     153.561 151.963 109.949  1.00  0.77           N
ATOM   3316  CA  ALA A 414     153.729 150.520 109.880  1.00  0.77           C
ATOM   3317  C   ALA A 414     154.174 149.828 111.140  1.00  0.77           C
ATOM   3318  O   ALA A 414     153.628 148.798 111.521  1.00  0.77           O
ATOM   3319  CB  ALA A 414     154.790 150.195 108.842  1.00  0.77           C
ATOM   3320  N   ASN A 415     155.167 150.391 111.851  1.00  0.73           N
ATOM   3321  CA  ASN A 415     155.754 149.763 113.030  1.00  0.73           C
ATOM   3322  C   ASN A 415     154.760 149.795 114.194  1.00  0.73           C
ATOM   3323  O   ASN A 415     154.866 149.112 115.213  1.00  0.73           O
ATOM   3324  CB  ASN A 415     157.107 150.433 113.384  1.00  0.73           C
ATOM   3325  CG  ASN A 415     158.090 150.183 112.243  1.00  0.73           C
ATOM   3326  OD1 ASN A 415     158.025 149.192 111.515  1.00  0.73           O
ATOM   3327  ND2 ASN A 415     159.044 151.119 112.045  1.00  0.73           N
ATOM   3328  N   PHE A 416     153.682 150.567 114.023  1.00  0.71           N
ATOM   3329  CA  PHE A 416     152.599 150.657 114.959  1.00  0.71           C
ATOM   3330  C   PHE A 416     151.423 149.718 114.619  1.00  0.71           C
ATOM   3331  O   PHE A 416     150.440 149.687 115.356  1.00  0.71           O
ATOM   3332  CB  PHE A 416     152.150 152.139 115.034  1.00  0.71           C
ATOM   3333  CG  PHE A 416     153.180 153.098 115.610  1.00  0.71           C
ATOM   3334  CD1 PHE A 416     154.410 152.714 116.194  1.00  0.71           C
ATOM   3335  CD2 PHE A 416     152.865 154.468 115.577  1.00  0.71           C
ATOM   3336  CE1 PHE A 416     155.298 153.671 116.699  1.00  0.71           C
ATOM   3337  CE2 PHE A 416     153.737 155.426 116.110  1.00  0.71           C
ATOM   3338  CZ  PHE A 416     154.959 155.026 116.662  1.00  0.71           C
ATOM   3339  N   ILE A 417     151.488 148.858 113.567  1.00  0.68           N
ATOM   3340  CA  ILE A 417     150.383 147.939 113.239  1.00  0.68           C
ATOM   3341  C   ILE A 417     150.845 146.547 112.768  1.00  0.68           C
ATOM   3342  O   ILE A 417     151.846 146.445 112.066  1.00  0.68           O
ATOM   3343  CB  ILE A 417     149.394 148.551 112.233  1.00  0.68           C
ATOM   3344  CG1 ILE A 417     148.117 147.702 111.992  1.00  0.68           C
ATOM   3345  CG2 ILE A 417     150.099 148.880 110.903  1.00  0.68           C
ATOM   3346  CD1 ILE A 417     146.956 148.467 111.343  1.00  0.68           C
ATOM   3347  N   PRO A 418     150.186 145.424 113.130  1.00  0.69           N
ATOM   3348  CA  PRO A 418     150.563 144.110 112.592  1.00  0.69           C
ATOM   3349  C   PRO A 418     149.569 143.615 111.548  1.00  0.69           C
ATOM   3350  O   PRO A 418     149.819 142.596 110.912  1.00  0.69           O
ATOM   3351  CB  PRO A 418     150.521 143.213 113.837  1.00  0.69           C
ATOM   3352  CG  PRO A 418     149.382 143.793 114.685  1.00  0.69           C
ATOM   3353  CD  PRO A 418     149.456 145.295 114.403  1.00  0.69           C
ATOM   3354  N   ALA A 419     148.412 144.280 111.373  1.00  0.69           N
ATOM   3355  CA  ALA A 419     147.470 144.001 110.305  1.00  0.69           C
ATOM   3356  C   ALA A 419     147.949 144.575 108.971  1.00  0.69           C
ATOM   3357  O   ALA A 419     148.783 145.477 108.932  1.00  0.69           O
ATOM   3358  CB  ALA A 419     146.063 144.521 110.664  1.00  0.69           C
ATOM   3359  N   ASP A 420     147.452 144.007 107.850  1.00  0.71           N
ATOM   3360  CA  ASP A 420     147.819 144.352 106.485  1.00  0.71           C
ATOM   3361  C   ASP A 420     149.313 144.290 106.165  1.00  0.71           C
ATOM   3362  O   ASP A 420     149.873 145.120 105.444  1.00  0.71           O
ATOM   3363  CB  ASP A 420     147.143 145.664 106.018  1.00  0.71           C
ATOM   3364  CG  ASP A 420     145.660 145.402 105.859  1.00  0.71           C
ATOM   3365  OD1 ASP A 420     145.323 144.418 105.142  1.00  0.71           O
ATOM   3366  OD2 ASP A 420     144.847 146.173 106.419  1.00  0.71           O
ATOM   3367  N   GLU A 421     149.985 143.206 106.628  1.00  0.71           N
ATOM   3368  CA  GLU A 421     151.423 143.004 106.494  1.00  0.71           C
ATOM   3369  C   GLU A 421     151.926 143.042 105.047  1.00  0.71           C
ATOM   3370  O   GLU A 421     152.979 143.592 104.744  1.00  0.71           O
ATOM   3371  CB  GLU A 421     151.904 141.717 107.214  1.00  0.71           C
ATOM   3372  CG  GLU A 421     153.450 141.633 107.398  1.00  0.71           C
ATOM   3373  CD  GLU A 421     153.929 140.336 108.055  1.00  0.71           C
ATOM   3374  OE1 GLU A 421     153.154 139.350 108.049  1.00  0.71           O
ATOM   3375  OE2 GLU A 421     155.114 140.293 108.489  1.00  0.71           O
ATOM   3376  N   ARG A 422     151.152 142.527 104.065  1.00  0.71           N
ATOM   3377  CA  ARG A 422     151.508 142.617 102.652  1.00  0.71           C
ATOM   3378  C   ARG A 422     151.700 144.051 102.132  1.00  0.71           C
ATOM   3379  O   ARG A 422     152.651 144.346 101.408  1.00  0.71           O
ATOM   3380  CB  ARG A 422     150.427 141.925 101.778  1.00  0.71           C
ATOM   3381  CG  ARG A 422     150.331 140.399 101.991  1.00  0.71           C
ATOM   3382  CD  ARG A 422     149.234 139.755 101.135  1.00  0.71           C
ATOM   3383  NE  ARG A 422     149.268 138.285 101.410  1.00  0.71           N
ATOM   3384  CZ  ARG A 422     148.346 137.415 100.979  1.00  0.71           C
ATOM   3385  NH1 ARG A 422     148.466 136.129 101.299  1.00  0.71           N
ATOM   3386  NH2 ARG A 422     147.311 137.796 100.236  1.00  0.71           N
ATOM   3387  N   MET A 423     150.807 144.986 102.511  1.00  0.77           N
ATOM   3388  CA  MET A 423     150.914 146.390 102.148  1.00  0.77           C
ATOM   3389  C   MET A 423     151.978 147.113 102.961  1.00  0.77           C
ATOM   3390  O   MET A 423     152.732 147.940 102.446  1.00  0.77           O
ATOM   3391  CB  MET A 423     149.544 147.084 102.284  1.00  0.77           C
ATOM   3392  CG  MET A 423     148.464 146.529 101.327  1.00  0.77           C
ATOM   3393  SD  MET A 423     148.857 146.715  99.556  1.00  0.77           S
ATOM   3394  CE  MET A 423     149.385 145.019  99.186  1.00  0.77           C
ATOM   3395  N   GLN A 424     152.108 146.752 104.255  1.00  0.75           N
ATOM   3396  CA  GLN A 424     153.152 147.214 105.155  1.00  0.75           C
ATOM   3397  C   GLN A 424     154.557 146.910 104.635  1.00  0.75           C
ATOM   3398  O   GLN A 424     155.437 147.769 104.637  1.00  0.75           O
ATOM   3399  CB  GLN A 424     152.914 146.553 106.540  1.00  0.75           C
ATOM   3400  CG  GLN A 424     153.885 146.927 107.684  1.00  0.75           C
ATOM   3401  CD  GLN A 424     155.230 146.189 107.621  1.00  0.75           C
ATOM   3402  OE1 GLN A 424     155.360 145.099 107.066  1.00  0.75           O
ATOM   3403  NE2 GLN A 424     156.279 146.820 108.193  1.00  0.75           N
ATOM   3404  N   ARG A 425     154.779 145.690 104.112  1.00  0.72           N
ATOM   3405  CA  ARG A 425     156.010 145.270 103.471  1.00  0.72           C
ATOM   3406  C   ARG A 425     156.361 146.036 102.222  1.00  0.72           C
ATOM   3407  O   ARG A 425     157.521 146.389 102.012  1.00  0.72           O
ATOM   3408  CB  ARG A 425     155.928 143.798 103.053  1.00  0.72           C
ATOM   3409  CG  ARG A 425     156.093 142.842 104.230  1.00  0.72           C
ATOM   3410  CD  ARG A 425     155.989 141.406 103.741  1.00  0.72           C
ATOM   3411  NE  ARG A 425     157.114 140.659 104.371  1.00  0.72           N
ATOM   3412  CZ  ARG A 425     158.115 140.063 103.713  1.00  0.72           C
ATOM   3413  NH1 ARG A 425     158.361 140.284 102.429  1.00  0.72           N
ATOM   3414  NH2 ARG A 425     158.867 139.184 104.369  1.00  0.72           N
ATOM   3415  N   HIS A 426     155.360 146.333 101.356  1.00  0.78           N
ATOM   3416  CA  HIS A 426     155.589 147.139 100.167  1.00  0.78           C
ATOM   3417  C   HIS A 426     156.106 148.511 100.576  1.00  0.78           C
ATOM   3418  O   HIS A 426     157.118 148.963 100.058  1.00  0.78           O
ATOM   3419  CB  HIS A 426     154.320 147.254  99.274  1.00  0.78           C
ATOM   3420  CG  HIS A 426     154.500 147.905  97.915  1.00  0.78           C
ATOM   3421  ND1 HIS A 426     153.358 148.196  97.194  1.00  0.78           N
ATOM   3422  CD2 HIS A 426     155.580 148.459  97.300  1.00  0.78           C
ATOM   3423  CE1 HIS A 426     153.746 148.957  96.194  1.00  0.78           C
ATOM   3424  NE2 HIS A 426     155.086 149.128  96.193  1.00  0.78           N
ATOM   3425  N   MET A 427     155.503 149.135 101.611  1.00  0.79           N
ATOM   3426  CA  MET A 427     156.026 150.351 102.216  1.00  0.79           C
ATOM   3427  C   MET A 427     157.424 150.221 102.794  1.00  0.79           C
ATOM   3428  O   MET A 427     158.297 151.038 102.505  1.00  0.79           O
ATOM   3429  CB  MET A 427     155.080 150.829 103.353  1.00  0.79           C
ATOM   3430  CG  MET A 427     155.420 152.212 103.963  1.00  0.79           C
ATOM   3431  SD  MET A 427     156.814 152.348 105.096  1.00  0.79           S
ATOM   3432  CE  MET A 427     156.211 151.197 106.315  1.00  0.79           C
ATOM   3433  N   GLN A 428     157.688 149.178 103.608  1.00  0.78           N
ATOM   3434  CA  GLN A 428     158.933 149.033 104.344  1.00  0.78           C
ATOM   3435  C   GLN A 428     160.146 148.962 103.430  1.00  0.78           C
ATOM   3436  O   GLN A 428     161.184 149.580 103.670  1.00  0.78           O
ATOM   3437  CB  GLN A 428     158.879 147.785 105.259  1.00  0.78           C
ATOM   3438  CG  GLN A 428     160.119 147.621 106.170  1.00  0.78           C
ATOM   3439  CD  GLN A 428     160.001 146.391 107.068  1.00  0.78           C
ATOM   3440  OE1 GLN A 428     159.026 146.205 107.791  1.00  0.78           O
ATOM   3441  NE2 GLN A 428     161.035 145.518 107.042  1.00  0.78           N
ATOM   3442  N   LEU A 429     160.012 148.234 102.308  1.00  0.78           N
ATOM   3443  CA  LEU A 429     160.998 148.234 101.252  1.00  0.78           C
ATOM   3444  C   LEU A 429     161.117 149.549 100.509  1.00  0.78           C
ATOM   3445  O   LEU A 429     162.224 149.971 100.189  1.00  0.78           O
ATOM   3446  CB  LEU A 429     160.735 147.116 100.232  1.00  0.78           C
ATOM   3447  CG  LEU A 429     161.939 146.784  99.332  1.00  0.78           C
ATOM   3448  CD1 LEU A 429     163.182 146.338 100.115  1.00  0.78           C
ATOM   3449  CD2 LEU A 429     161.525 145.683  98.374  1.00  0.78           C
ATOM   3450  N   LEU A 430     160.001 150.257 100.222  1.00  0.79           N
ATOM   3451  CA  LEU A 430     160.035 151.565  99.586  1.00  0.79           C
ATOM   3452  C   LEU A 430     160.828 152.586 100.378  1.00  0.79           C
ATOM   3453  O   LEU A 430     161.655 153.311  99.836  1.00  0.79           O
ATOM   3454  CB  LEU A 430     158.627 152.062  99.221  1.00  0.79           C
ATOM   3455  CG  LEU A 430     157.941 151.224  98.117  1.00  0.79           C
ATOM   3456  CD1 LEU A 430     156.478 151.634  98.007  1.00  0.79           C
ATOM   3457  CD2 LEU A 430     158.582 151.359  96.739  1.00  0.79           C
ATOM   3458  N   ILE A 431     160.680 152.566 101.711  1.00  0.78           N
ATOM   3459  CA  ILE A 431     161.583 153.246 102.626  1.00  0.78           C
ATOM   3460  C   ILE A 431     163.018 152.733 102.511  1.00  0.78           C
ATOM   3461  O   ILE A 431     163.956 153.499 102.319  1.00  0.78           O
ATOM   3462  CB  ILE A 431     161.088 153.071 104.061  1.00  0.78           C
ATOM   3463  CG1 ILE A 431     159.698 153.706 104.256  1.00  0.78           C
ATOM   3464  CG2 ILE A 431     162.094 153.620 105.087  1.00  0.78           C
ATOM   3465  CD1 ILE A 431     159.638 155.229 104.156  1.00  0.78           C
ATOM   3466  N   GLY A 432     163.253 151.409 102.567  1.00  0.79           N
ATOM   3467  CA  GLY A 432     164.610 150.871 102.556  1.00  0.79           C
ATOM   3468  C   GLY A 432     165.436 151.110 101.311  1.00  0.79           C
ATOM   3469  O   GLY A 432     166.663 151.184 101.382  1.00  0.79           O
ATOM   3470  N   ASN A 433     164.791 151.237 100.135  1.00  0.77           N
ATOM   3471  CA  ASN A 433     165.492 151.424  98.874  1.00  0.77           C
ATOM   3472  C   ASN A 433     165.804 152.881  98.545  1.00  0.77           C
ATOM   3473  O   ASN A 433     166.714 153.173  97.774  1.00  0.77           O
ATOM   3474  CB  ASN A 433     164.733 150.743  97.706  1.00  0.77           C
ATOM   3475  CG  ASN A 433     163.439 151.455  97.321  1.00  0.77           C
ATOM   3476  OD1 ASN A 433     163.442 152.617  96.929  1.00  0.77           O
ATOM   3477  ND2 ASN A 433     162.294 150.762  97.357  1.00  0.77           N
ATOM   3478  N   LEU A 434     165.084 153.844  99.165  1.00  0.78           N
ATOM   3479  CA  LEU A 434     165.269 155.266  98.916  1.00  0.78           C
ATOM   3480  C   LEU A 434     166.545 155.753  99.590  1.00  0.78           C
ATOM   3481  O   LEU A 434     167.091 156.814  99.292  1.00  0.78           O
ATOM   3482  CB  LEU A 434     164.004 156.058  99.329  1.00  0.78           C
ATOM   3483  CG  LEU A 434     162.878 155.965  98.275  1.00  0.78           C
ATOM   3484  CD1 LEU A 434     161.525 156.363  98.871  1.00  0.78           C
ATOM   3485  CD2 LEU A 434     163.177 156.852  97.060  1.00  0.78           C
ATOM   3486  N   CYS A 435     167.111 154.894 100.462  1.00  0.81           N
ATOM   3487  CA  CYS A 435     168.462 154.977 100.986  1.00  0.81           C
ATOM   3488  C   CYS A 435     169.545 154.660  99.938  1.00  0.81           C
ATOM   3489  O   CYS A 435     170.277 153.666  99.989  1.00  0.81           O
ATOM   3490  CB  CYS A 435     168.596 154.064 102.230  1.00  0.81           C
ATOM   3491  SG  CYS A 435     170.152 154.313 103.142  1.00  0.81           S
ATOM   3492  N   ASN A 436     169.656 155.577  98.961  1.00  0.78           N
ATOM   3493  CA  ASN A 436     170.656 155.653  97.915  1.00  0.78           C
ATOM   3494  C   ASN A 436     171.902 156.384  98.416  1.00  0.78           C
ATOM   3495  O   ASN A 436     171.785 157.127  99.394  1.00  0.78           O
ATOM   3496  CB  ASN A 436     170.052 156.436  96.712  1.00  0.78           C
ATOM   3497  CG  ASN A 436     168.852 155.672  96.162  1.00  0.78           C
ATOM   3498  OD1 ASN A 436     169.017 154.575  95.629  1.00  0.78           O
ATOM   3499  ND2 ASN A 436     167.635 156.251  96.249  1.00  0.78           N
ATOM   3500  N   PRO A 437     173.111 156.283  97.833  1.00  0.78           N
ATOM   3501  CA  PRO A 437     174.237 157.118  98.235  1.00  0.78           C
ATOM   3502  C   PRO A 437     173.946 158.583  97.994  1.00  0.78           C
ATOM   3503  O   PRO A 437     174.405 159.404  98.767  1.00  0.78           O
ATOM   3504  CB  PRO A 437     175.413 156.630  97.379  1.00  0.78           C
ATOM   3505  CG  PRO A 437     174.749 156.098  96.110  1.00  0.78           C
ATOM   3506  CD  PRO A 437     173.448 155.493  96.649  1.00  0.78           C
ATOM   3507  N   VAL A 438     173.155 158.942  96.963  1.00  0.72           N
ATOM   3508  CA  VAL A 438     172.704 160.303  96.705  1.00  0.72           C
ATOM   3509  C   VAL A 438     171.918 160.872  97.877  1.00  0.72           C
ATOM   3510  O   VAL A 438     172.162 161.991  98.326  1.00  0.72           O
ATOM   3511  CB  VAL A 438     171.860 160.341  95.435  1.00  0.72           C
ATOM   3512  CG1 VAL A 438     171.310 161.757  95.162  1.00  0.72           C
ATOM   3513  CG2 VAL A 438     172.725 159.862  94.250  1.00  0.72           C
ATOM   3514  N   GLU A 439     170.990 160.084  98.457  1.00  0.73           N
ATOM   3515  CA  GLU A 439     170.284 160.463  99.665  1.00  0.73           C
ATOM   3516  C   GLU A 439     171.212 160.600 100.870  1.00  0.73           C
ATOM   3517  O   GLU A 439     171.209 161.624 101.545  1.00  0.73           O
ATOM   3518  CB  GLU A 439     169.117 159.479  99.922  1.00  0.73           C
ATOM   3519  CG  GLU A 439     168.241 159.793 101.158  1.00  0.73           C
ATOM   3520  CD  GLU A 439     167.629 161.183 101.198  1.00  0.73           C
ATOM   3521  OE1 GLU A 439     167.286 161.608 102.338  1.00  0.73           O
ATOM   3522  OE2 GLU A 439     167.471 161.855 100.146  1.00  0.73           O
ATOM   3523  N   ILE A 440     172.120 159.629 101.112  1.00  0.74           N
ATOM   3524  CA  ILE A 440     173.090 159.690 102.208  1.00  0.74           C
ATOM   3525  C   ILE A 440     174.054 160.872 102.109  1.00  0.74           C
ATOM   3526  O   ILE A 440     174.241 161.625 103.064  1.00  0.74           O
ATOM   3527  CB  ILE A 440     173.896 158.389 102.285  1.00  0.74           C
ATOM   3528  CG1 ILE A 440     172.951 157.224 102.641  1.00  0.74           C
ATOM   3529  CG2 ILE A 440     175.046 158.493 103.319  1.00  0.74           C
ATOM   3530  CD1 ILE A 440     173.588 155.835 102.564  1.00  0.74           C
ATOM   3531  N   VAL A 441     174.662 161.086 100.924  1.00  0.73           N
ATOM   3532  CA  VAL A 441     175.598 162.171 100.654  1.00  0.73           C
ATOM   3533  C   VAL A 441     174.945 163.527 100.750  1.00  0.73           C
ATOM   3534  O   VAL A 441     175.461 164.441 101.390  1.00  0.73           O
ATOM   3535  CB  VAL A 441     176.214 162.040  99.260  1.00  0.73           C
ATOM   3536  CG1 VAL A 441     177.106 163.250  98.902  1.00  0.73           C
ATOM   3537  CG2 VAL A 441     177.087 160.781  99.225  1.00  0.73           C
ATOM   3538  N   SER A 442     173.756 163.696 100.138  1.00  0.73           N
ATOM   3539  CA  SER A 442     173.021 164.949 100.209  1.00  0.73           C
ATOM   3540  C   SER A 442     172.604 165.288 101.618  1.00  0.73           C
ATOM   3541  O   SER A 442     172.742 166.428 102.054  1.00  0.73           O
ATOM   3542  CB  SER A 442     171.787 164.986  99.280  1.00  0.73           C
ATOM   3543  OG  SER A 442     170.768 164.073  99.678  1.00  0.73           O
ATOM   3544  N   TRP A 443     172.130 164.277 102.371  1.00  0.71           N
ATOM   3545  CA  TRP A 443     171.732 164.436 103.742  1.00  0.71           C
ATOM   3546  C   TRP A 443     172.890 164.851 104.640  1.00  0.71           C
ATOM   3547  O   TRP A 443     172.795 165.843 105.355  1.00  0.71           O
ATOM   3548  CB  TRP A 443     171.003 163.145 104.219  1.00  0.71           C
ATOM   3549  CG  TRP A 443     170.446 163.134 105.632  1.00  0.71           C
ATOM   3550  CD1 TRP A 443     170.544 162.128 106.558  1.00  0.71           C
ATOM   3551  CD2 TRP A 443     169.873 164.265 106.309  1.00  0.71           C
ATOM   3552  NE1 TRP A 443     170.070 162.560 107.776  1.00  0.71           N
ATOM   3553  CE2 TRP A 443     169.709 163.883 107.658  1.00  0.71           C
ATOM   3554  CE3 TRP A 443     169.553 165.558 105.888  1.00  0.71           C
ATOM   3555  CZ2 TRP A 443     169.283 164.802 108.597  1.00  0.71           C
ATOM   3556  CZ3 TRP A 443     169.176 166.496 106.851  1.00  0.71           C
ATOM   3557  CH2 TRP A 443     169.067 166.128 108.192  1.00  0.71           C
ATOM   3558  N   ALA A 444     174.055 164.179 104.539  1.00  0.76           N
ATOM   3559  CA  ALA A 444     175.253 164.564 105.265  1.00  0.76           C
ATOM   3560  C   ALA A 444     175.773 165.953 104.908  1.00  0.76           C
ATOM   3561  O   ALA A 444     176.019 166.792 105.770  1.00  0.76           O
ATOM   3562  CB  ALA A 444     176.344 163.508 105.011  1.00  0.76           C
ATOM   3563  N   HIS A 445     175.851 166.269 103.603  1.00  0.67           N
ATOM   3564  CA  HIS A 445     176.290 167.565 103.115  1.00  0.67           C
ATOM   3565  C   HIS A 445     175.418 168.732 103.566  1.00  0.67           C
ATOM   3566  O   HIS A 445     175.902 169.815 103.885  1.00  0.67           O
ATOM   3567  CB  HIS A 445     176.366 167.545 101.574  1.00  0.67           C
ATOM   3568  CG  HIS A 445     176.963 168.788 101.005  1.00  0.67           C
ATOM   3569  ND1 HIS A 445     178.313 169.011 101.166  1.00  0.67           N
ATOM   3570  CD2 HIS A 445     176.372 169.859 100.416  1.00  0.67           C
ATOM   3571  CE1 HIS A 445     178.523 170.213 100.677  1.00  0.67           C
ATOM   3572  NE2 HIS A 445     177.382 170.773 100.206  1.00  0.67           N
ATOM   3573  N   MET A 446     174.088 168.537 103.635  1.00  0.68           N
ATOM   3574  CA  MET A 446     173.173 169.597 104.010  1.00  0.68           C
ATOM   3575  C   MET A 446     172.913 169.641 105.503  1.00  0.68           C
ATOM   3576  O   MET A 446     172.111 170.449 105.964  1.00  0.68           O
ATOM   3577  CB  MET A 446     171.817 169.435 103.282  1.00  0.68           C
ATOM   3578  CG  MET A 446     171.886 169.705 101.766  1.00  0.68           C
ATOM   3579  SD  MET A 446     172.468 171.373 101.308  1.00  0.68           S
ATOM   3580  CE  MET A 446     171.074 172.328 101.979  1.00  0.68           C
ATOM   3581  N   LEU A 447     173.621 168.829 106.314  1.00  0.69           N
ATOM   3582  CA  LEU A 447     173.548 168.922 107.762  1.00  0.69           C
ATOM   3583  C   LEU A 447     174.233 170.175 108.313  1.00  0.69           C
ATOM   3584  O   LEU A 447     173.890 170.667 109.384  1.00  0.69           O
ATOM   3585  CB  LEU A 447     174.166 167.663 108.449  1.00  0.69           C
ATOM   3586  CG  LEU A 447     173.225 166.756 109.279  1.00  0.69           C
ATOM   3587  CD1 LEU A 447     172.035 167.498 109.885  1.00  0.69           C
ATOM   3588  CD2 LEU A 447     172.726 165.561 108.469  1.00  0.69           C
ATOM   3589  N   THR A 448     175.216 170.743 107.586  1.00  0.68           N
ATOM   3590  CA  THR A 448     175.862 172.003 107.941  1.00  0.68           C
ATOM   3591  C   THR A 448     174.914 173.196 107.860  1.00  0.68           C
ATOM   3592  O   THR A 448     174.975 174.130 108.658  1.00  0.68           O
ATOM   3593  CB  THR A 448     177.058 172.296 107.034  1.00  0.68           C
ATOM   3594  OG1 THR A 448     176.661 172.376 105.674  1.00  0.68           O
ATOM   3595  CG2 THR A 448     178.089 171.161 107.082  1.00  0.68           C
ATOM   3596  N   ALA A 449     174.045 173.183 106.833  1.00  0.65           N
ATOM   3597  CA  ALA A 449     173.073 174.192 106.501  1.00  0.65           C
ATOM   3598  C   ALA A 449     171.928 174.341 107.500  1.00  0.65           C
ATOM   3599  O   ALA A 449     171.524 173.422 108.208  1.00  0.65           O
ATOM   3600  CB  ALA A 449     172.554 173.944 105.071  1.00  0.65           C
ATOM   3601  N   ASP A 450     171.358 175.548 107.569  1.00  0.58           N
ATOM   3602  CA  ASP A 450     170.389 175.956 108.556  1.00  0.58           C
ATOM   3603  C   ASP A 450     168.951 175.772 108.080  1.00  0.58           C
ATOM   3604  O   ASP A 450     167.990 175.977 108.822  1.00  0.58           O
ATOM   3605  CB  ASP A 450     170.668 177.450 108.888  1.00  0.58           C
ATOM   3606  CG  ASP A 450     170.722 178.376 107.667  1.00  0.58           C
ATOM   3607  OD1 ASP A 450     170.649 177.891 106.503  1.00  0.58           O
ATOM   3608  OD2 ASP A 450     170.858 179.599 107.899  1.00  0.58           O
ATOM   3609  N   LYS A 451     168.759 175.319 106.826  1.00  0.56           N
ATOM   3610  CA  LYS A 451     167.451 175.157 106.213  1.00  0.56           C
ATOM   3611  C   LYS A 451     166.690 173.907 106.644  1.00  0.56           C
ATOM   3612  O   LYS A 451     166.211 173.116 105.833  1.00  0.56           O
ATOM   3613  CB  LYS A 451     167.540 175.222 104.669  1.00  0.56           C
ATOM   3614  CG  LYS A 451     167.979 176.607 104.174  1.00  0.56           C
ATOM   3615  CD  LYS A 451     167.908 176.739 102.646  1.00  0.56           C
ATOM   3616  CE  LYS A 451     168.280 178.148 102.180  1.00  0.56           C
ATOM   3617  NZ  LYS A 451     168.191 178.233 100.706  1.00  0.56           N
ATOM   3618  N   ALA A 452     166.504 173.752 107.961  1.00  0.66           N
ATOM   3619  CA  ALA A 452     165.683 172.735 108.560  1.00  0.66           C
ATOM   3620  C   ALA A 452     164.636 173.395 109.455  1.00  0.66           C
ATOM   3621  O   ALA A 452     164.962 173.815 110.564  1.00  0.66           O
ATOM   3622  CB  ALA A 452     166.589 171.805 109.389  1.00  0.66           C
ATOM   3623  N   PRO A 453     163.370 173.491 109.044  1.00  0.62           N
ATOM   3624  CA  PRO A 453     162.375 174.156 109.890  1.00  0.62           C
ATOM   3625  C   PRO A 453     161.522 173.149 110.631  1.00  0.62           C
ATOM   3626  O   PRO A 453     160.877 173.524 111.603  1.00  0.62           O
ATOM   3627  CB  PRO A 453     161.501 174.931 108.886  1.00  0.62           C
ATOM   3628  CG  PRO A 453     161.612 174.139 107.583  1.00  0.62           C
ATOM   3629  CD  PRO A 453     163.066 173.680 107.616  1.00  0.62           C
ATOM   3630  N   ASN A 454     161.465 171.885 110.174  1.00  0.68           N
ATOM   3631  CA  ASN A 454     160.565 170.874 110.718  1.00  0.68           C
ATOM   3632  C   ASN A 454     161.304 169.568 110.996  1.00  0.68           C
ATOM   3633  O   ASN A 454     162.348 169.303 110.400  1.00  0.68           O
ATOM   3634  CB  ASN A 454     159.330 170.580 109.823  1.00  0.68           C
ATOM   3635  CG  ASN A 454     158.497 171.826 109.558  1.00  0.68           C
ATOM   3636  OD1 ASN A 454     158.103 172.543 110.478  1.00  0.68           O
ATOM   3637  ND2 ASN A 454     158.170 172.075 108.268  1.00  0.68           N
ATOM   3638  N   LEU A 455     160.762 168.715 111.894  1.00  0.73           N
ATOM   3639  CA  LEU A 455     161.337 167.457 112.370  1.00  0.73           C
ATOM   3640  C   LEU A 455     161.333 166.374 111.291  1.00  0.73           C
ATOM   3641  O   LEU A 455     162.084 165.410 111.272  1.00  0.73           O
ATOM   3642  CB  LEU A 455     160.490 166.958 113.562  1.00  0.73           C
ATOM   3643  CG  LEU A 455     161.118 165.795 114.350  1.00  0.73           C
ATOM   3644  CD1 LEU A 455     162.174 166.292 115.346  1.00  0.73           C
ATOM   3645  CD2 LEU A 455     160.021 165.013 115.074  1.00  0.73           C
ATOM   3646  N   GLU A 456     160.482 166.572 110.301  1.00  0.72           N
ATOM   3647  CA  GLU A 456     160.375 165.905 109.043  1.00  0.72           C
ATOM   3648  C   GLU A 456     161.610 166.103 108.167  1.00  0.72           C
ATOM   3649  O   GLU A 456     162.022 165.216 107.429  1.00  0.72           O
ATOM   3650  CB  GLU A 456     159.101 166.452 108.371  1.00  0.72           C
ATOM   3651  CG  GLU A 456     157.761 166.095 109.097  1.00  0.72           C
ATOM   3652  CD  GLU A 456     157.461 166.811 110.418  1.00  0.72           C
ATOM   3653  OE1 GLU A 456     158.195 167.770 110.775  1.00  0.72           O
ATOM   3654  OE2 GLU A 456     156.487 166.408 111.091  1.00  0.72           O
ATOM   3655  N   ASN A 457     162.293 167.266 108.238  1.00  0.70           N
ATOM   3656  CA  ASN A 457     163.415 167.572 107.352  1.00  0.70           C
ATOM   3657  C   ASN A 457     164.691 166.842 107.694  1.00  0.70           C
ATOM   3658  O   ASN A 457     165.602 166.760 106.876  1.00  0.70           O
ATOM   3659  CB  ASN A 457     163.766 169.074 107.358  1.00  0.70           C
ATOM   3660  CG  ASN A 457     162.612 169.783 106.691  1.00  0.70           C
ATOM   3661  OD1 ASN A 457     162.422 169.683 105.486  1.00  0.70           O
ATOM   3662  ND2 ASN A 457     161.762 170.475 107.467  1.00  0.70           N
ATOM   3663  N   ILE A 458     164.765 166.281 108.909  1.00  0.73           N
ATOM   3664  CA  ILE A 458     165.903 165.520 109.376  1.00  0.73           C
ATOM   3665  C   ILE A 458     165.674 164.035 109.167  1.00  0.73           C
ATOM   3666  O   ILE A 458     166.536 163.203 109.446  1.00  0.73           O
ATOM   3667  CB  ILE A 458     166.187 165.792 110.852  1.00  0.73           C
ATOM   3668  CG1 ILE A 458     164.913 165.580 111.676  1.00  0.73           C
ATOM   3669  CG2 ILE A 458     166.706 167.231 111.059  1.00  0.73           C
ATOM   3670  CD1 ILE A 458     165.115 165.463 113.171  1.00  0.73           C
ATOM   3671  N   TYR A 459     164.493 163.660 108.635  1.00  0.78           N
ATOM   3672  CA  TYR A 459     164.221 162.310 108.211  1.00  0.78           C
ATOM   3673  C   TYR A 459     165.096 161.885 107.029  1.00  0.78           C
ATOM   3674  O   TYR A 459     165.391 162.639 106.104  1.00  0.78           O
ATOM   3675  CB  TYR A 459     162.707 162.122 107.905  1.00  0.78           C
ATOM   3676  CG  TYR A 459     162.387 160.707 107.520  1.00  0.78           C
ATOM   3677  CD1 TYR A 459     162.595 159.660 108.426  1.00  0.78           C
ATOM   3678  CD2 TYR A 459     162.023 160.404 106.204  1.00  0.78           C
ATOM   3679  CE1 TYR A 459     162.464 158.327 108.030  1.00  0.78           C
ATOM   3680  CE2 TYR A 459     161.880 159.072 105.800  1.00  0.78           C
ATOM   3681  CZ  TYR A 459     162.097 158.040 106.717  1.00  0.78           C
ATOM   3682  OH  TYR A 459     161.947 156.709 106.319  1.00  0.78           O
ATOM   3683  N   SER A 460     165.502 160.612 107.028  1.00  0.81           N
ATOM   3684  CA  SER A 460     166.211 160.011 105.927  1.00  0.81           C
ATOM   3685  C   SER A 460     165.759 158.569 105.883  1.00  0.81           C
ATOM   3686  O   SER A 460     165.611 157.975 106.955  1.00  0.81           O
ATOM   3687  CB  SER A 460     167.746 160.076 106.113  1.00  0.81           C
ATOM   3688  OG  SER A 460     168.447 159.435 105.042  1.00  0.81           O
ATOM   3689  N   PRO A 461     165.541 157.917 104.741  1.00  0.80           N
ATOM   3690  CA  PRO A 461     165.138 156.512 104.678  1.00  0.80           C
ATOM   3691  C   PRO A 461     166.244 155.580 105.131  1.00  0.80           C
ATOM   3692  O   PRO A 461     166.037 154.379 105.270  1.00  0.80           O
ATOM   3693  CB  PRO A 461     164.806 156.280 103.197  1.00  0.80           C
ATOM   3694  CG  PRO A 461     164.681 157.663 102.575  1.00  0.80           C
ATOM   3695  CD  PRO A 461     165.606 158.525 103.416  1.00  0.80           C
ATOM   3696  N   CYS A 462     167.444 156.114 105.387  1.00  0.79           N
ATOM   3697  CA  CYS A 462     168.566 155.388 105.935  1.00  0.79           C
ATOM   3698  C   CYS A 462     168.448 155.245 107.447  1.00  0.79           C
ATOM   3699  O   CYS A 462     169.127 154.437 108.079  1.00  0.79           O
ATOM   3700  CB  CYS A 462     169.860 156.120 105.552  1.00  0.79           C
ATOM   3701  SG  CYS A 462     170.024 156.239 103.751  1.00  0.79           S
ATOM   3702  N   ALA A 463     167.508 155.987 108.067  1.00  0.80           N
ATOM   3703  CA  ALA A 463     167.111 155.825 109.452  1.00  0.80           C
ATOM   3704  C   ALA A 463     165.936 154.849 109.561  1.00  0.80           C
ATOM   3705  O   ALA A 463     165.136 154.861 110.486  1.00  0.80           O
ATOM   3706  CB  ALA A 463     166.746 157.188 110.060  1.00  0.80           C
ATOM   3707  N   SER A 464     165.814 153.942 108.585  1.00  0.80           N
ATOM   3708  CA  SER A 464     164.850 152.856 108.573  1.00  0.80           C
ATOM   3709  C   SER A 464     165.321 151.672 109.386  1.00  0.80           C
ATOM   3710  O   SER A 464     166.531 151.492 109.533  1.00  0.80           O
ATOM   3711  CB  SER A 464     164.658 152.393 107.111  1.00  0.80           C
ATOM   3712  OG  SER A 464     163.712 151.334 106.946  1.00  0.80           O
ATOM   3713  N   PRO A 465     164.464 150.795 109.918  1.00  0.79           N
ATOM   3714  CA  PRO A 465     164.916 149.529 110.468  1.00  0.79           C
ATOM   3715  C   PRO A 465     165.369 148.566 109.381  1.00  0.79           C
ATOM   3716  O   PRO A 465     165.918 147.526 109.737  1.00  0.79           O
ATOM   3717  CB  PRO A 465     163.682 149.002 111.215  1.00  0.79           C
ATOM   3718  CG  PRO A 465     162.499 149.566 110.429  1.00  0.79           C
ATOM   3719  CD  PRO A 465     163.004 150.948 110.018  1.00  0.79           C
ATOM   3720  N   VAL A 466     165.152 148.880 108.082  1.00  0.80           N
ATOM   3721  CA  VAL A 466     165.705 148.146 106.950  1.00  0.80           C
ATOM   3722  C   VAL A 466     167.215 148.214 106.838  1.00  0.80           C
ATOM   3723  O   VAL A 466     167.859 147.187 106.656  1.00  0.80           O
ATOM   3724  CB  VAL A 466     165.128 148.636 105.624  1.00  0.80           C
ATOM   3725  CG1 VAL A 466     165.855 148.033 104.401  1.00  0.80           C
ATOM   3726  CG2 VAL A 466     163.642 148.255 105.591  1.00  0.80           C
ATOM   3727  N   ARG A 467     167.824 149.411 106.951  1.00  0.78           N
ATOM   3728  CA  ARG A 467     169.260 149.580 106.789  1.00  0.78           C
ATOM   3729  C   ARG A 467     169.875 149.805 108.146  1.00  0.78           C
ATOM   3730  O   ARG A 467     169.766 150.879 108.728  1.00  0.78           O
ATOM   3731  CB  ARG A 467     169.603 150.791 105.877  1.00  0.78           C
ATOM   3732  CG  ARG A 467     169.260 150.564 104.393  1.00  0.78           C
ATOM   3733  CD  ARG A 467     170.144 149.521 103.693  1.00  0.78           C
ATOM   3734  NE  ARG A 467     171.436 150.138 103.258  1.00  0.78           N
ATOM   3735  CZ  ARG A 467     171.594 150.865 102.140  1.00  0.78           C
ATOM   3736  NH1 ARG A 467     170.572 151.151 101.332  1.00  0.78           N
ATOM   3737  NH2 ARG A 467     172.802 151.314 101.815  1.00  0.78           N
ATOM   3738  N   ARG A 468     170.543 148.776 108.691  1.00  0.73           N
ATOM   3739  CA  ARG A 468     171.134 148.800 110.014  1.00  0.73           C
ATOM   3740  C   ARG A 468     172.637 148.611 109.926  1.00  0.73           C
ATOM   3741  O   ARG A 468     173.305 148.305 110.906  1.00  0.73           O
ATOM   3742  CB  ARG A 468     170.491 147.710 110.906  1.00  0.73           C
ATOM   3743  CG  ARG A 468     169.056 148.079 111.318  1.00  0.73           C
ATOM   3744  CD  ARG A 468     168.406 147.034 112.224  1.00  0.73           C
ATOM   3745  NE  ARG A 468     167.100 147.604 112.682  1.00  0.73           N
ATOM   3746  CZ  ARG A 468     166.922 148.367 113.771  1.00  0.73           C
ATOM   3747  NH1 ARG A 468     165.702 148.830 114.021  1.00  0.73           N
ATOM   3748  NH2 ARG A 468     167.921 148.676 114.593  1.00  0.73           N
ATOM   3749  N   ASP A 469     173.193 148.813 108.727  1.00  0.78           N
ATOM   3750  CA  ASP A 469     174.547 148.532 108.319  1.00  0.78           C
ATOM   3751  C   ASP A 469     175.465 149.760 108.322  1.00  0.78           C
ATOM   3752  O   ASP A 469     176.673 149.666 108.105  1.00  0.78           O
ATOM   3753  CB  ASP A 469     174.446 147.916 106.882  1.00  0.78           C
ATOM   3754  CG  ASP A 469     173.592 148.698 105.866  1.00  0.78           C
ATOM   3755  OD1 ASP A 469     172.866 149.656 106.244  1.00  0.78           O
ATOM   3756  OD2 ASP A 469     173.612 148.339 104.664  1.00  0.78           O
ATOM   3757  N   VAL A 470     174.907 150.954 108.608  1.00  0.77           N
ATOM   3758  CA  VAL A 470     175.624 152.222 108.654  1.00  0.77           C
ATOM   3759  C   VAL A 470     176.765 152.256 109.670  1.00  0.77           C
ATOM   3760  O   VAL A 470     176.615 151.912 110.839  1.00  0.77           O
ATOM   3761  CB  VAL A 470     174.679 153.400 108.909  1.00  0.77           C
ATOM   3762  CG1 VAL A 470     175.442 154.743 108.906  1.00  0.77           C
ATOM   3763  CG2 VAL A 470     173.580 153.417 107.824  1.00  0.77           C
ATOM   3764  N   THR A 471     177.954 152.721 109.237  1.00  0.77           N
ATOM   3765  CA  THR A 471     179.109 152.889 110.105  1.00  0.77           C
ATOM   3766  C   THR A 471     179.780 154.194 109.747  1.00  0.77           C
ATOM   3767  O   THR A 471     179.560 154.741 108.670  1.00  0.77           O
ATOM   3768  CB  THR A 471     180.162 151.771 110.014  1.00  0.77           C
ATOM   3769  OG1 THR A 471     180.768 151.667 108.733  1.00  0.77           O
ATOM   3770  CG2 THR A 471     179.534 150.401 110.279  1.00  0.77           C
ATOM   3771  N   ASN A 472     180.683 154.706 110.613  1.00  0.73           N
ATOM   3772  CA  ASN A 472     181.565 155.826 110.289  1.00  0.73           C
ATOM   3773  C   ASN A 472     182.433 155.542 109.063  1.00  0.73           C
ATOM   3774  O   ASN A 472     182.772 156.439 108.295  1.00  0.73           O
ATOM   3775  CB  ASN A 472     182.521 156.170 111.465  1.00  0.73           C
ATOM   3776  CG  ASN A 472     181.733 156.692 112.660  1.00  0.73           C
ATOM   3777  OD1 ASN A 472     180.652 157.257 112.523  1.00  0.73           O
ATOM   3778  ND2 ASN A 472     182.292 156.511 113.878  1.00  0.73           N
ATOM   3779  N   SER A 473     182.827 154.266 108.859  1.00  0.74           N
ATOM   3780  CA  SER A 473     183.581 153.852 107.687  1.00  0.74           C
ATOM   3781  C   SER A 473     182.787 153.929 106.390  1.00  0.74           C
ATOM   3782  O   SER A 473     183.262 154.456 105.394  1.00  0.74           O
ATOM   3783  CB  SER A 473     184.164 152.429 107.836  1.00  0.74           C
ATOM   3784  OG  SER A 473     185.346 152.281 107.045  1.00  0.74           O
ATOM   3785  N   PHE A 474     181.525 153.453 106.399  1.00  0.70           N
ATOM   3786  CA  PHE A 474     180.595 153.554 105.277  1.00  0.70           C
ATOM   3787  C   PHE A 474     180.237 155.005 104.949  1.00  0.70           C
ATOM   3788  O   PHE A 474     180.194 155.418 103.796  1.00  0.70           O
ATOM   3789  CB  PHE A 474     179.325 152.703 105.579  1.00  0.70           C
ATOM   3790  CG  PHE A 474     178.391 152.636 104.401  1.00  0.70           C
ATOM   3791  CD1 PHE A 474     178.694 151.835 103.286  1.00  0.70           C
ATOM   3792  CD2 PHE A 474     177.213 153.401 104.390  1.00  0.70           C
ATOM   3793  CE1 PHE A 474     177.840 151.815 102.175  1.00  0.70           C
ATOM   3794  CE2 PHE A 474     176.355 153.367 103.286  1.00  0.70           C
ATOM   3795  CZ  PHE A 474     176.668 152.578 102.175  1.00  0.70           C
ATOM   3796  N   VAL A 475     179.999 155.843 105.975  1.00  0.72           N
ATOM   3797  CA  VAL A 475     179.756 157.266 105.797  1.00  0.72           C
ATOM   3798  C   VAL A 475     180.957 158.016 105.220  1.00  0.72           C
ATOM   3799  O   VAL A 475     180.804 158.884 104.370  1.00  0.72           O
ATOM   3800  CB  VAL A 475     179.237 157.903 107.084  1.00  0.72           C
ATOM   3801  CG1 VAL A 475     179.033 159.421 106.915  1.00  0.72           C
ATOM   3802  CG2 VAL A 475     177.881 157.248 107.419  1.00  0.72           C
ATOM   3803  N   LYS A 476     182.208 157.715 105.631  1.00  0.69           N
ATOM   3804  CA  LYS A 476     183.366 158.416 105.087  1.00  0.69           C
ATOM   3805  C   LYS A 476     183.741 158.023 103.661  1.00  0.69           C
ATOM   3806  O   LYS A 476     184.344 158.825 102.955  1.00  0.69           O
ATOM   3807  CB  LYS A 476     184.624 158.310 105.999  1.00  0.69           C
ATOM   3808  CG  LYS A 476     185.308 156.940 105.990  1.00  0.69           C
ATOM   3809  CD  LYS A 476     186.487 156.805 106.963  1.00  0.69           C
ATOM   3810  CE  LYS A 476     187.144 155.429 106.810  1.00  0.69           C
ATOM   3811  NZ  LYS A 476     188.182 155.209 107.839  1.00  0.69           N
ATOM   3812  N   THR A 477     183.381 156.809 103.184  1.00  0.68           N
ATOM   3813  CA  THR A 477     183.775 156.320 101.858  1.00  0.68           C
ATOM   3814  C   THR A 477     182.947 156.907 100.737  1.00  0.68           C
ATOM   3815  O   THR A 477     183.286 156.776  99.563  1.00  0.68           O
ATOM   3816  CB  THR A 477     183.774 154.801 101.701  1.00  0.68           C
ATOM   3817  OG1 THR A 477     182.568 154.213 102.162  1.00  0.68           O
ATOM   3818  CG2 THR A 477     184.916 154.200 102.528  1.00  0.68           C
ATOM   3819  N   VAL A 478     181.859 157.629 101.066  1.00  0.68           N
ATOM   3820  CA  VAL A 478     181.052 158.349 100.094  1.00  0.68           C
ATOM   3821  C   VAL A 478     181.722 159.629  99.584  1.00  0.68           C
ATOM   3822  O   VAL A 478     181.274 160.232  98.610  1.00  0.68           O
ATOM   3823  CB  VAL A 478     179.649 158.656 100.619  1.00  0.68           C
ATOM   3824  CG1 VAL A 478     179.038 157.419 101.301  1.00  0.68           C
ATOM   3825  CG2 VAL A 478     179.629 159.855 101.584  1.00  0.68           C
ATOM   3826  N   LEU A 479     182.817 160.079 100.237  1.00  0.64           N
ATOM   3827  CA  LEU A 479     183.538 161.291  99.890  1.00  0.64           C
ATOM   3828  C   LEU A 479     185.030 161.016  99.743  1.00  0.64           C
ATOM   3829  O   LEU A 479     185.588 160.061 100.278  1.00  0.64           O
ATOM   3830  CB  LEU A 479     183.365 162.379 100.983  1.00  0.64           C
ATOM   3831  CG  LEU A 479     181.921 162.873 101.190  1.00  0.64           C
ATOM   3832  CD1 LEU A 479     181.824 163.725 102.457  1.00  0.64           C
ATOM   3833  CD2 LEU A 479     181.379 163.660  99.991  1.00  0.64           C
ATOM   3834  N   THR A 480     185.750 161.871  98.991  1.00  0.41           N
ATOM   3835  CA  THR A 480     187.206 161.829  98.910  1.00  0.41           C
ATOM   3836  C   THR A 480     187.877 162.269 100.203  1.00  0.41           C
ATOM   3837  O   THR A 480     187.357 163.103 100.935  1.00  0.41           O
ATOM   3838  CB  THR A 480     187.777 162.660  97.765  1.00  0.41           C
ATOM   3839  OG1 THR A 480     187.341 164.009  97.845  1.00  0.41           O
ATOM   3840  CG2 THR A 480     187.274 162.105  96.426  1.00  0.41           C
ATOM   3841  N   TYR A 481     189.085 161.738 100.519  1.00  0.37           N
ATOM   3842  CA  TYR A 481     189.786 162.018 101.773  1.00  0.37           C
ATOM   3843  C   TYR A 481     190.053 163.509 102.035  1.00  0.37           C
ATOM   3844  O   TYR A 481     189.908 164.001 103.150  1.00  0.37           O
ATOM   3845  CB  TYR A 481     191.101 161.184 101.852  1.00  0.37           C
ATOM   3846  CG  TYR A 481     191.820 161.369 103.170  1.00  0.37           C
ATOM   3847  CD1 TYR A 481     191.410 160.678 104.322  1.00  0.37           C
ATOM   3848  CD2 TYR A 481     192.875 162.294 103.272  1.00  0.37           C
ATOM   3849  CE1 TYR A 481     192.023 160.930 105.559  1.00  0.37           C
ATOM   3850  CE2 TYR A 481     193.486 162.550 104.507  1.00  0.37           C
ATOM   3851  CZ  TYR A 481     193.055 161.869 105.652  1.00  0.37           C
ATOM   3852  OH  TYR A 481     193.646 162.130 106.902  1.00  0.37           O
ATOM   3853  N   ALA A 482     190.419 164.281 100.999  1.00  0.40           N
ATOM   3854  CA  ALA A 482     190.685 165.698 101.148  1.00  0.40           C
ATOM   3855  C   ALA A 482     189.427 166.555 101.310  1.00  0.40           C
ATOM   3856  O   ALA A 482     189.497 167.698 101.757  1.00  0.40           O
ATOM   3857  CB  ALA A 482     191.482 166.166  99.917  1.00  0.40           C
ATOM   3858  N   SER A 483     188.247 166.002 100.971  1.00  0.42           N
ATOM   3859  CA  SER A 483     186.984 166.728 100.966  1.00  0.42           C
ATOM   3860  C   SER A 483     185.978 166.103 101.909  1.00  0.42           C
ATOM   3861  O   SER A 483     184.771 166.265 101.739  1.00  0.42           O
ATOM   3862  CB  SER A 483     186.315 166.791  99.565  1.00  0.42           C
ATOM   3863  OG  SER A 483     187.187 167.380  98.597  1.00  0.42           O
ATOM   3864  N   LEU A 484     186.433 165.340 102.925  1.00  0.37           N
ATOM   3865  CA  LEU A 484     185.555 164.697 103.887  1.00  0.37           C
ATOM   3866  C   LEU A 484     184.690 165.650 104.706  1.00  0.37           C
ATOM   3867  O   LEU A 484     185.119 166.713 105.157  1.00  0.37           O
ATOM   3868  CB  LEU A 484     186.336 163.820 104.901  1.00  0.37           C
ATOM   3869  CG  LEU A 484     187.089 162.626 104.286  1.00  0.37           C
ATOM   3870  CD1 LEU A 484     188.163 162.078 105.239  1.00  0.37           C
ATOM   3871  CD2 LEU A 484     186.156 161.518 103.778  1.00  0.37           C
ATOM   3872  N   ASP A 485     183.432 165.236 104.943  1.00  0.63           N
ATOM   3873  CA  ASP A 485     182.468 165.926 105.766  1.00  0.63           C
ATOM   3874  C   ASP A 485     182.919 166.125 107.216  1.00  0.63           C
ATOM   3875  O   ASP A 485     183.573 165.289 107.845  1.00  0.63           O
ATOM   3876  CB  ASP A 485     181.100 165.199 105.649  1.00  0.63           C
ATOM   3877  CG  ASP A 485     179.953 165.877 106.380  1.00  0.63           C
ATOM   3878  OD1 ASP A 485     180.053 167.097 106.671  1.00  0.63           O
ATOM   3879  OD2 ASP A 485     179.007 165.138 106.732  1.00  0.63           O
ATOM   3880  N   ARG A 486     182.530 167.284 107.763  1.00  0.61           N
ATOM   3881  CA  ARG A 486     182.730 167.652 109.136  1.00  0.61           C
ATOM   3882  C   ARG A 486     181.574 167.184 110.014  1.00  0.61           C
ATOM   3883  O   ARG A 486     181.765 166.992 111.208  1.00  0.61           O
ATOM   3884  CB  ARG A 486     182.837 169.198 109.238  1.00  0.61           C
ATOM   3885  CG  ARG A 486     184.080 169.785 108.531  1.00  0.61           C
ATOM   3886  CD  ARG A 486     184.173 171.314 108.614  1.00  0.61           C
ATOM   3887  NE  ARG A 486     185.443 171.717 107.923  1.00  0.61           N
ATOM   3888  CZ  ARG A 486     185.861 172.983 107.782  1.00  0.61           C
ATOM   3889  NH1 ARG A 486     187.013 173.227 107.161  1.00  0.61           N
ATOM   3890  NH2 ARG A 486     185.153 174.008 108.243  1.00  0.61           N
ATOM   3891  N   TYR A 487     180.369 166.952 109.446  1.00  0.68           N
ATOM   3892  CA  TYR A 487     179.148 166.685 110.204  1.00  0.68           C
ATOM   3893  C   TYR A 487     178.760 165.212 110.110  1.00  0.68           C
ATOM   3894  O   TYR A 487     177.675 164.781 110.506  1.00  0.68           O
ATOM   3895  CB  TYR A 487     177.975 167.545 109.648  1.00  0.68           C
ATOM   3896  CG  TYR A 487     177.893 168.914 110.287  1.00  0.68           C
ATOM   3897  CD1 TYR A 487     178.964 169.822 110.243  1.00  0.68           C
ATOM   3898  CD2 TYR A 487     176.712 169.311 110.939  1.00  0.68           C
ATOM   3899  CE1 TYR A 487     178.834 171.117 110.769  1.00  0.68           C
ATOM   3900  CE2 TYR A 487     176.577 170.602 111.465  1.00  0.68           C
ATOM   3901  CZ  TYR A 487     177.631 171.511 111.361  1.00  0.68           C
ATOM   3902  OH  TYR A 487     177.479 172.817 111.864  1.00  0.68           O
ATOM   3903  N   ARG A 488     179.669 164.367 109.593  1.00  0.68           N
ATOM   3904  CA  ARG A 488     179.450 162.949 109.374  1.00  0.68           C
ATOM   3905  C   ARG A 488     179.148 162.147 110.638  1.00  0.68           C
ATOM   3906  O   ARG A 488     178.352 161.209 110.614  1.00  0.68           O
ATOM   3907  CB  ARG A 488     180.634 162.323 108.596  1.00  0.68           C
ATOM   3908  CG  ARG A 488     182.005 162.426 109.289  1.00  0.68           C
ATOM   3909  CD  ARG A 488     183.128 161.871 108.414  1.00  0.68           C
ATOM   3910  NE  ARG A 488     184.383 161.904 109.225  1.00  0.68           N
ATOM   3911  CZ  ARG A 488     185.581 161.565 108.736  1.00  0.68           C
ATOM   3912  NH1 ARG A 488     186.654 161.670 109.515  1.00  0.68           N
ATOM   3913  NH2 ARG A 488     185.713 161.111 107.495  1.00  0.68           N
ATOM   3914  N   SER A 489     179.767 162.499 111.787  1.00  0.76           N
ATOM   3915  CA  SER A 489     179.453 161.920 113.087  1.00  0.76           C
ATOM   3916  C   SER A 489     178.045 162.228 113.546  1.00  0.76           C
ATOM   3917  O   SER A 489     177.298 161.347 113.964  1.00  0.76           O
ATOM   3918  CB  SER A 489     180.428 162.456 114.171  1.00  0.76           C
ATOM   3919  OG  SER A 489     180.711 163.850 114.003  1.00  0.76           O
ATOM   3920  N   ASP A 490     177.652 163.496 113.414  1.00  0.76           N
ATOM   3921  CA  ASP A 490     176.393 164.084 113.793  1.00  0.76           C
ATOM   3922  C   ASP A 490     175.246 163.446 113.008  1.00  0.76           C
ATOM   3923  O   ASP A 490     174.221 163.021 113.539  1.00  0.76           O
ATOM   3924  CB  ASP A 490     176.462 165.616 113.516  1.00  0.76           C
ATOM   3925  CG  ASP A 490     177.754 166.317 113.959  1.00  0.76           C
ATOM   3926  OD1 ASP A 490     178.727 165.665 114.427  1.00  0.76           O
ATOM   3927  OD2 ASP A 490     177.796 167.550 113.744  1.00  0.76           O
ATOM   3928  N   MET A 491     175.460 163.276 111.686  1.00  0.77           N
ATOM   3929  CA  MET A 491     174.577 162.556 110.787  1.00  0.77           C
ATOM   3930  C   MET A 491     174.398 161.082 111.167  1.00  0.77           C
ATOM   3931  O   MET A 491     173.283 160.560 111.172  1.00  0.77           O
ATOM   3932  CB  MET A 491     175.100 162.719 109.339  1.00  0.77           C
ATOM   3933  CG  MET A 491     174.119 162.301 108.221  1.00  0.77           C
ATOM   3934  SD  MET A 491     174.012 160.534 107.845  1.00  0.77           S
ATOM   3935  CE  MET A 491     175.681 160.235 107.210  1.00  0.77           C
ATOM   3936  N   MET A 492     175.486 160.377 111.553  1.00  0.77           N
ATOM   3937  CA  MET A 492     175.433 159.012 112.074  1.00  0.77           C
ATOM   3938  C   MET A 492     174.617 158.873 113.359  1.00  0.77           C
ATOM   3939  O   MET A 492     173.808 157.950 113.498  1.00  0.77           O
ATOM   3940  CB  MET A 492     176.871 158.470 112.281  1.00  0.77           C
ATOM   3941  CG  MET A 492     176.997 156.997 112.742  1.00  0.77           C
ATOM   3942  SD  MET A 492     176.739 156.667 114.523  1.00  0.77           S
ATOM   3943  CE  MET A 492     178.163 157.581 115.185  1.00  0.77           C
ATOM   3944  N   GLU A 493     174.769 159.815 114.319  1.00  0.77           N
ATOM   3945  CA  GLU A 493     173.953 159.863 115.521  1.00  0.77           C
ATOM   3946  C   GLU A 493     172.475 160.036 115.205  1.00  0.77           C
ATOM   3947  O   GLU A 493     171.626 159.304 115.711  1.00  0.77           O
ATOM   3948  CB  GLU A 493     174.399 160.982 116.493  1.00  0.77           C
ATOM   3949  CG  GLU A 493     175.777 160.718 117.155  1.00  0.77           C
ATOM   3950  CD  GLU A 493     176.028 161.585 118.394  1.00  0.77           C
ATOM   3951  OE1 GLU A 493     175.139 162.394 118.758  1.00  0.77           O
ATOM   3952  OE2 GLU A 493     177.104 161.397 119.023  1.00  0.77           O
ATOM   3953  N   MET A 494     172.127 160.952 114.284  1.00  0.77           N
ATOM   3954  CA  MET A 494     170.769 161.153 113.816  1.00  0.77           C
ATOM   3955  C   MET A 494     170.173 159.939 113.119  1.00  0.77           C
ATOM   3956  O   MET A 494     169.034 159.570 113.399  1.00  0.77           O
ATOM   3957  CB  MET A 494     170.712 162.400 112.919  1.00  0.77           C
ATOM   3958  CG  MET A 494     170.981 163.684 113.725  1.00  0.77           C
ATOM   3959  SD  MET A 494     171.348 165.125 112.699  1.00  0.77           S
ATOM   3960  CE  MET A 494     169.657 165.343 112.092  1.00  0.77           C
ATOM   3961  N   LEU A 495     170.941 159.232 112.260  1.00  0.78           N
ATOM   3962  CA  LEU A 495     170.505 157.968 111.682  1.00  0.78           C
ATOM   3963  C   LEU A 495     170.191 156.919 112.738  1.00  0.78           C
ATOM   3964  O   LEU A 495     169.170 156.244 112.667  1.00  0.78           O
ATOM   3965  CB  LEU A 495     171.584 157.362 110.746  1.00  0.78           C
ATOM   3966  CG  LEU A 495     171.787 158.085 109.403  1.00  0.78           C
ATOM   3967  CD1 LEU A 495     172.959 157.438 108.658  1.00  0.78           C
ATOM   3968  CD2 LEU A 495     170.542 158.037 108.517  1.00  0.78           C
ATOM   3969  N   SER A 496     171.051 156.781 113.762  1.00  0.80           N
ATOM   3970  CA  SER A 496     170.831 155.875 114.883  1.00  0.80           C
ATOM   3971  C   SER A 496     169.674 156.241 115.804  1.00  0.80           C
ATOM   3972  O   SER A 496     168.917 155.372 116.227  1.00  0.80           O
ATOM   3973  CB  SER A 496     172.093 155.739 115.767  1.00  0.80           C
ATOM   3974  OG  SER A 496     173.164 155.152 115.029  1.00  0.80           O
ATOM   3975  N   VAL A 497     169.519 157.528 116.182  1.00  0.80           N
ATOM   3976  CA  VAL A 497     168.458 157.996 117.073  1.00  0.80           C
ATOM   3977  C   VAL A 497     167.082 158.003 116.442  1.00  0.80           C
ATOM   3978  O   VAL A 497     166.100 157.608 117.068  1.00  0.80           O
ATOM   3979  CB  VAL A 497     168.756 159.389 117.630  1.00  0.80           C
ATOM   3980  CG1 VAL A 497     167.569 159.972 118.431  1.00  0.80           C
ATOM   3981  CG2 VAL A 497     169.989 159.302 118.548  1.00  0.80           C
ATOM   3982  N   TYR A 498     166.964 158.471 115.184  1.00  0.80           N
ATOM   3983  CA  TYR A 498     165.684 158.561 114.506  1.00  0.80           C
ATOM   3984  C   TYR A 498     165.117 157.181 114.195  1.00  0.80           C
ATOM   3985  O   TYR A 498     163.907 156.960 114.198  1.00  0.80           O
ATOM   3986  CB  TYR A 498     165.859 159.402 113.219  1.00  0.80           C
ATOM   3987  CG  TYR A 498     164.593 160.088 112.789  1.00  0.80           C
ATOM   3988  CD1 TYR A 498     164.493 161.481 112.943  1.00  0.80           C
ATOM   3989  CD2 TYR A 498     163.518 159.386 112.211  1.00  0.80           C
ATOM   3990  CE1 TYR A 498     163.358 162.164 112.500  1.00  0.80           C
ATOM   3991  CE2 TYR A 498     162.371 160.072 111.789  1.00  0.80           C
ATOM   3992  CZ  TYR A 498     162.314 161.462 111.910  1.00  0.80           C
ATOM   3993  OH  TYR A 498     161.225 162.199 111.446  1.00  0.80           O
ATOM   3994  N   ARG A 499     166.015 156.214 113.926  1.00  0.77           N
ATOM   3995  CA  ARG A 499     165.674 154.842 113.634  1.00  0.77           C
ATOM   3996  C   ARG A 499     164.856 154.132 114.707  1.00  0.77           C
ATOM   3997  O   ARG A 499     165.345 153.969 115.826  1.00  0.77           O
ATOM   3998  CB  ARG A 499     166.966 154.039 113.366  1.00  0.77           C
ATOM   3999  CG  ARG A 499     166.773 152.616 112.810  1.00  0.77           C
ATOM   4000  CD  ARG A 499     168.097 151.901 112.510  1.00  0.77           C
ATOM   4001  NE  ARG A 499     168.791 152.661 111.426  1.00  0.77           N
ATOM   4002  CZ  ARG A 499     170.106 152.637 111.182  1.00  0.77           C
ATOM   4003  NH1 ARG A 499     170.589 153.304 110.137  1.00  0.77           N
ATOM   4004  NH2 ARG A 499     170.954 151.960 111.951  1.00  0.77           N
ATOM   4005  N   PRO A 500     163.628 153.669 114.459  1.00  0.79           N
ATOM   4006  CA  PRO A 500     162.905 152.856 115.420  1.00  0.79           C
ATOM   4007  C   PRO A 500     163.651 151.569 115.777  1.00  0.79           C
ATOM   4008  O   PRO A 500     163.995 150.841 114.841  1.00  0.79           O
ATOM   4009  CB  PRO A 500     161.526 152.627 114.775  1.00  0.79           C
ATOM   4010  CG  PRO A 500     161.744 152.786 113.267  1.00  0.79           C
ATOM   4011  CD  PRO A 500     162.982 153.676 113.141  1.00  0.79           C
ATOM   4012  N   PRO A 501     163.934 151.198 117.026  1.00  0.77           N
ATOM   4013  CA  PRO A 501     164.587 149.926 117.339  1.00  0.77           C
ATOM   4014  C   PRO A 501     163.582 148.787 117.384  1.00  0.77           C
ATOM   4015  O   PRO A 501     163.652 147.934 118.261  1.00  0.77           O
ATOM   4016  CB  PRO A 501     165.233 150.189 118.709  1.00  0.77           C
ATOM   4017  CG  PRO A 501     164.345 151.246 119.366  1.00  0.77           C
ATOM   4018  CD  PRO A 501     163.896 152.099 118.186  1.00  0.77           C
ATOM   4019  N   ASP A 502     162.695 148.725 116.380  1.00  0.70           N
ATOM   4020  CA  ASP A 502     161.638 147.758 116.257  1.00  0.70           C
ATOM   4021  C   ASP A 502     161.767 147.074 114.897  1.00  0.70           C
ATOM   4022  O   ASP A 502     162.329 147.605 113.933  1.00  0.70           O
ATOM   4023  CB  ASP A 502     160.255 148.453 116.453  1.00  0.70           C
ATOM   4024  CG  ASP A 502     159.092 147.475 116.547  1.00  0.70           C
ATOM   4025  OD1 ASP A 502     158.710 146.901 115.496  1.00  0.70           O
ATOM   4026  OD2 ASP A 502     158.575 147.263 117.666  1.00  0.70           O
ATOM   4027  N   MET A 503     161.259 145.838 114.856  1.00  0.63           N
ATOM   4028  CA  MET A 503     161.005 145.024 113.691  1.00  0.63           C
ATOM   4029  C   MET A 503     159.965 143.993 114.099  1.00  0.63           C
ATOM   4030  O   MET A 503     159.754 142.972 113.446  1.00  0.63           O
ATOM   4031  CB  MET A 503     162.273 144.338 113.126  1.00  0.63           C
ATOM   4032  CG  MET A 503     163.121 143.519 114.128  1.00  0.63           C
ATOM   4033  SD  MET A 503     164.149 144.476 115.290  1.00  0.63           S
ATOM   4034  CE  MET A 503     165.277 145.182 114.061  1.00  0.63           C
ATOM   4035  N   ALA A 504     159.273 144.264 115.225  1.00  0.68           N
ATOM   4036  CA  ALA A 504     158.446 143.341 115.963  1.00  0.68           C
ATOM   4037  C   ALA A 504     157.143 143.042 115.255  1.00  0.68           C
ATOM   4038  O   ALA A 504     156.536 141.987 115.425  1.00  0.68           O
ATOM   4039  CB  ALA A 504     158.140 143.952 117.341  1.00  0.68           C
ATOM   4040  N   ARG A 505     156.699 143.978 114.401  1.00  0.62           N
ATOM   4041  CA  ARG A 505     155.504 143.824 113.604  1.00  0.62           C
ATOM   4042  C   ARG A 505     155.666 142.883 112.423  1.00  0.62           C
ATOM   4043  O   ARG A 505     154.670 142.407 111.892  1.00  0.62           O
ATOM   4044  CB  ARG A 505     155.042 145.202 113.079  1.00  0.62           C
ATOM   4045  CG  ARG A 505     154.677 146.214 114.181  1.00  0.62           C
ATOM   4046  CD  ARG A 505     153.600 145.728 115.149  1.00  0.62           C
ATOM   4047  NE  ARG A 505     153.241 146.883 116.022  1.00  0.62           N
ATOM   4048  CZ  ARG A 505     152.314 146.834 116.985  1.00  0.62           C
ATOM   4049  NH1 ARG A 505     152.018 147.938 117.661  1.00  0.62           N
ATOM   4050  NH2 ARG A 505     151.707 145.694 117.307  1.00  0.62           N
ATOM   4051  N   VAL A 506     156.908 142.561 112.010  1.00  0.69           N
ATOM   4052  CA  VAL A 506     157.136 141.654 110.896  1.00  0.69           C
ATOM   4053  C   VAL A 506     157.482 140.282 111.440  1.00  0.69           C
ATOM   4054  O   VAL A 506     158.523 140.080 112.070  1.00  0.69           O
ATOM   4055  CB  VAL A 506     158.252 142.130 109.973  1.00  0.69           C
ATOM   4056  CG1 VAL A 506     158.455 141.125 108.818  1.00  0.69           C
ATOM   4057  CG2 VAL A 506     157.874 143.505 109.397  1.00  0.69           C
ATOM   4058  N   ALA A 507     156.629 139.267 111.189  1.00  0.69           N
ATOM   4059  CA  ALA A 507     156.722 137.960 111.825  1.00  0.69           C
ATOM   4060  C   ALA A 507     158.047 137.232 111.592  1.00  0.69           C
ATOM   4061  O   ALA A 507     158.614 136.602 112.491  1.00  0.69           O
ATOM   4062  CB  ALA A 507     155.543 137.079 111.371  1.00  0.69           C
ATOM   4063  N   ALA A 508     158.593 137.369 110.373  1.00  0.72           N
ATOM   4064  CA  ALA A 508     159.829 136.753 109.951  1.00  0.72           C
ATOM   4065  C   ALA A 508     161.082 137.569 110.279  1.00  0.72           C
ATOM   4066  O   ALA A 508     162.196 137.088 110.096  1.00  0.72           O
ATOM   4067  CB  ALA A 508     159.754 136.565 108.426  1.00  0.72           C
ATOM   4068  N   ILE A 509     160.948 138.816 110.790  1.00  0.69           N
ATOM   4069  CA  ILE A 509     162.102 139.671 111.090  1.00  0.69           C
ATOM   4070  C   ILE A 509     162.203 139.998 112.582  1.00  0.69           C
ATOM   4071  O   ILE A 509     163.259 140.380 113.076  1.00  0.69           O
ATOM   4072  CB  ILE A 509     162.064 140.960 110.251  1.00  0.69           C
ATOM   4073  CG1 ILE A 509     161.978 140.652 108.733  1.00  0.69           C
ATOM   4074  CG2 ILE A 509     163.276 141.887 110.511  1.00  0.69           C
ATOM   4075  CD1 ILE A 509     163.203 139.919 108.169  1.00  0.69           C
ATOM   4076  N   GLN A 510     161.136 139.777 113.377  1.00  0.59           N
ATOM   4077  CA  GLN A 510     161.037 140.156 114.786  1.00  0.59           C
ATOM   4078  C   GLN A 510     162.149 139.706 115.729  1.00  0.59           C
ATOM   4079  O   GLN A 510     162.424 140.356 116.732  1.00  0.59           O
ATOM   4080  CB  GLN A 510     159.678 139.694 115.378  1.00  0.59           C
ATOM   4081  CG  GLN A 510     159.527 138.163 115.551  1.00  0.59           C
ATOM   4082  CD  GLN A 510     158.150 137.783 116.097  1.00  0.59           C
ATOM   4083  OE1 GLN A 510     157.780 138.113 117.222  1.00  0.59           O
ATOM   4084  NE2 GLN A 510     157.367 137.033 115.290  1.00  0.59           N
ATOM   4085  N   CYS A 511     162.821 138.577 115.436  1.00  0.73           N
ATOM   4086  CA  CYS A 511     163.868 138.033 116.276  1.00  0.73           C
ATOM   4087  C   CYS A 511     165.263 138.410 115.815  1.00  0.73           C
ATOM   4088  O   CYS A 511     166.253 137.916 116.353  1.00  0.73           O
ATOM   4089  CB  CYS A 511     163.770 136.487 116.363  1.00  0.73           C
ATOM   4090  SG  CYS A 511     164.471 135.555 114.954  1.00  0.73           S
ATOM   4091  N   LEU A 512     165.396 139.298 114.802  1.00  0.69           N
ATOM   4092  CA  LEU A 512     166.678 139.903 114.473  1.00  0.69           C
ATOM   4093  C   LEU A 512     167.229 140.641 115.682  1.00  0.69           C
ATOM   4094  O   LEU A 512     166.482 141.221 116.458  1.00  0.69           O
ATOM   4095  CB  LEU A 512     166.597 140.929 113.301  1.00  0.69           C
ATOM   4096  CG  LEU A 512     167.027 140.424 111.907  1.00  0.69           C
ATOM   4097  CD1 LEU A 512     168.506 140.009 111.862  1.00  0.69           C
ATOM   4098  CD2 LEU A 512     166.113 139.320 111.366  1.00  0.69           C
ATOM   4099  N   SER A 513     168.556 140.632 115.885  1.00  0.73           N
ATOM   4100  CA  SER A 513     169.138 141.323 117.025  1.00  0.73           C
ATOM   4101  C   SER A 513     169.358 142.796 116.695  1.00  0.73           C
ATOM   4102  O   SER A 513     170.179 143.068 115.813  1.00  0.73           O
ATOM   4103  CB  SER A 513     170.479 140.664 117.431  1.00  0.73           C
ATOM   4104  OG  SER A 513     170.948 141.165 118.681  1.00  0.73           O
ATOM   4105  N   PRO A 514     168.697 143.803 117.298  1.00  0.73           N
ATOM   4106  CA  PRO A 514     168.786 145.178 116.800  1.00  0.73           C
ATOM   4107  C   PRO A 514     170.039 145.903 117.280  1.00  0.73           C
ATOM   4108  O   PRO A 514     169.971 147.036 117.746  1.00  0.73           O
ATOM   4109  CB  PRO A 514     167.478 145.824 117.304  1.00  0.73           C
ATOM   4110  CG  PRO A 514     167.092 145.025 118.547  1.00  0.73           C
ATOM   4111  CD  PRO A 514     167.499 143.618 118.136  1.00  0.73           C
ATOM   4112  N   SER A 515     171.206 145.283 117.085  1.00  0.73           N
ATOM   4113  CA  SER A 515     172.494 145.777 117.533  1.00  0.73           C
ATOM   4114  C   SER A 515     173.608 145.294 116.632  1.00  0.73           C
ATOM   4115  O   SER A 515     174.738 145.770 116.715  1.00  0.73           O
ATOM   4116  CB  SER A 515     172.788 145.297 118.979  1.00  0.73           C
ATOM   4117  OG  SER A 515     172.576 143.892 119.140  1.00  0.73           O
ATOM   4118  N   GLU A 516     173.270 144.389 115.701  1.00  0.69           N
ATOM   4119  CA  GLU A 516     174.176 143.800 114.742  1.00  0.69           C
ATOM   4120  C   GLU A 516     174.125 144.573 113.427  1.00  0.69           C
ATOM   4121  O   GLU A 516     173.113 145.230 113.153  1.00  0.69           O
ATOM   4122  CB  GLU A 516     173.764 142.331 114.453  1.00  0.69           C
ATOM   4123  CG  GLU A 516     173.855 141.400 115.688  1.00  0.69           C
ATOM   4124  CD  GLU A 516     175.273 140.890 115.940  1.00  0.69           C
ATOM   4125  OE1 GLU A 516     176.196 141.728 116.089  1.00  0.69           O
ATOM   4126  OE2 GLU A 516     175.433 139.643 115.973  1.00  0.69           O
ATOM   4127  N   PRO A 517     175.124 144.500 112.542  1.00  0.74           N
ATOM   4128  CA  PRO A 517     175.032 145.201 111.268  1.00  0.74           C
ATOM   4129  C   PRO A 517     174.313 144.320 110.270  1.00  0.74           C
ATOM   4130  O   PRO A 517     174.742 143.197 110.025  1.00  0.74           O
ATOM   4131  CB  PRO A 517     176.499 145.375 110.811  1.00  0.74           C
ATOM   4132  CG  PRO A 517     177.325 145.212 112.088  1.00  0.74           C
ATOM   4133  CD  PRO A 517     176.517 144.191 112.889  1.00  0.74           C
ATOM   4134  N   ALA A 518     173.215 144.790 109.671  1.00  0.78           N
ATOM   4135  CA  ALA A 518     172.471 143.973 108.743  1.00  0.78           C
ATOM   4136  C   ALA A 518     171.557 144.826 107.893  1.00  0.78           C
ATOM   4137  O   ALA A 518     171.292 145.988 108.201  1.00  0.78           O
ATOM   4138  CB  ALA A 518     171.633 142.897 109.477  1.00  0.78           C
ATOM   4139  N   ALA A 519     171.029 144.254 106.801  1.00  0.80           N
ATOM   4140  CA  ALA A 519     169.980 144.881 106.037  1.00  0.80           C
ATOM   4141  C   ALA A 519     168.834 143.915 105.832  1.00  0.80           C
ATOM   4142  O   ALA A 519     169.017 142.796 105.366  1.00  0.80           O
ATOM   4143  CB  ALA A 519     170.496 145.417 104.698  1.00  0.80           C
ATOM   4144  N   SER A 520     167.610 144.328 106.199  1.00  0.80           N
ATOM   4145  CA  SER A 520     166.412 143.511 106.063  1.00  0.80           C
ATOM   4146  C   SER A 520     165.628 143.998 104.874  1.00  0.80           C
ATOM   4147  O   SER A 520     164.981 145.038 104.946  1.00  0.80           O
ATOM   4148  CB  SER A 520     165.516 143.623 107.328  1.00  0.80           C
ATOM   4149  OG  SER A 520     164.329 142.832 107.232  1.00  0.80           O
ATOM   4150  N   LEU A 521     165.652 143.271 103.742  1.00  0.79           N
ATOM   4151  CA  LEU A 521     164.994 143.715 102.528  1.00  0.79           C
ATOM   4152  C   LEU A 521     163.683 142.967 102.309  1.00  0.79           C
ATOM   4153  O   LEU A 521     163.717 141.836 101.814  1.00  0.79           O
ATOM   4154  CB  LEU A 521     165.859 143.460 101.258  1.00  0.79           C
ATOM   4155  CG  LEU A 521     167.153 144.286 101.066  1.00  0.79           C
ATOM   4156  CD1 LEU A 521     166.979 145.766 101.425  1.00  0.79           C
ATOM   4157  CD2 LEU A 521     168.349 143.680 101.805  1.00  0.79           C
ATOM   4158  N   PRO A 522     162.501 143.533 102.570  1.00  0.78           N
ATOM   4159  CA  PRO A 522     161.274 142.759 102.433  1.00  0.78           C
ATOM   4160  C   PRO A 522     160.753 142.847 101.022  1.00  0.78           C
ATOM   4161  O   PRO A 522     160.156 143.853 100.661  1.00  0.78           O
ATOM   4162  CB  PRO A 522     160.289 143.430 103.407  1.00  0.78           C
ATOM   4163  CG  PRO A 522     160.819 144.854 103.546  1.00  0.78           C
ATOM   4164  CD  PRO A 522     162.325 144.657 103.495  1.00  0.78           C
ATOM   4165  N   LEU A 523     160.911 141.774 100.224  1.00  0.74           N
ATOM   4166  CA  LEU A 523     160.596 141.742  98.808  1.00  0.74           C
ATOM   4167  C   LEU A 523     159.301 140.935  98.533  1.00  0.74           C
ATOM   4168  O   LEU A 523     159.386 139.817  98.023  1.00  0.74           O
ATOM   4169  CB  LEU A 523     161.781 141.114  97.992  1.00  0.74           C
ATOM   4170  CG  LEU A 523     163.240 141.555  98.286  1.00  0.74           C
ATOM   4171  CD1 LEU A 523     164.198 140.992  97.226  1.00  0.74           C
ATOM   4172  CD2 LEU A 523     163.411 143.060  98.364  1.00  0.74           C
ATOM   4173  N   PRO A 524     158.064 141.377  98.820  1.00  0.54           N
ATOM   4174  CA  PRO A 524     156.861 140.653  98.444  1.00  0.54           C
ATOM   4175  C   PRO A 524     156.581 139.537  99.430  1.00  0.54           C
ATOM   4176  O   PRO A 524     156.371 139.802 100.613  1.00  0.54           O
ATOM   4177  CB  PRO A 524     155.766 141.731  98.458  1.00  0.54           C
ATOM   4178  CG  PRO A 524     156.211 142.724  99.529  1.00  0.54           C
ATOM   4179  CD  PRO A 524     157.739 142.634  99.485  1.00  0.54           C
ATOM   4180  N   ASN A 525     156.590 138.272  98.979  1.00  0.69           N
ATOM   4181  CA  ASN A 525     156.267 137.149  99.849  1.00  0.69           C
ATOM   4182  C   ASN A 525     157.523 136.520 100.443  1.00  0.69           C
ATOM   4183  O   ASN A 525     157.474 135.716 101.375  1.00  0.69           O
ATOM   4184  CB  ASN A 525     155.516 136.057  99.048  1.00  0.69           C
ATOM   4185  CG  ASN A 525     154.156 136.584  98.604  1.00  0.69           C
ATOM   4186  OD1 ASN A 525     153.458 137.280  99.343  1.00  0.69           O
ATOM   4187  ND2 ASN A 525     153.734 136.238  97.365  1.00  0.69           N
ATOM   4188  N   VAL A 526     158.694 136.928  99.936  1.00  0.77           N
ATOM   4189  CA  VAL A 526     159.999 136.511 100.399  1.00  0.77           C
ATOM   4190  C   VAL A 526     160.650 137.715 101.064  1.00  0.77           C
ATOM   4191  O   VAL A 526     160.161 138.843 101.000  1.00  0.77           O
ATOM   4192  CB  VAL A 526     160.857 135.928  99.277  1.00  0.77           C
ATOM   4193  CG1 VAL A 526     160.208 134.615  98.790  1.00  0.77           C
ATOM   4194  CG2 VAL A 526     161.011 136.908  98.098  1.00  0.77           C
ATOM   4195  N   THR A 527     161.743 137.524 101.807  1.00  0.78           N
ATOM   4196  CA  THR A 527     162.561 138.629 102.290  1.00  0.78           C
ATOM   4197  C   THR A 527     163.964 138.118 102.416  1.00  0.78           C
ATOM   4198  O   THR A 527     164.196 136.923 102.600  1.00  0.78           O
ATOM   4199  CB  THR A 527     162.071 139.315 103.573  1.00  0.78           C
ATOM   4200  OG1 THR A 527     162.944 140.329 104.045  1.00  0.78           O
ATOM   4201  CG2 THR A 527     161.882 138.369 104.745  1.00  0.78           C
ATOM   4202  N   PHE A 528     164.936 139.024 102.247  1.00  0.80           N
ATOM   4203  CA  PHE A 528     166.330 138.671 102.228  1.00  0.80           C
ATOM   4204  C   PHE A 528     167.040 139.516 103.249  1.00  0.80           C
ATOM   4205  O   PHE A 528     166.854 140.730 103.329  1.00  0.80           O
ATOM   4206  CB  PHE A 528     166.992 138.905 100.851  1.00  0.80           C
ATOM   4207  CG  PHE A 528     166.415 137.986  99.808  1.00  0.80           C
ATOM   4208  CD1 PHE A 528     165.260 138.356  99.103  1.00  0.80           C
ATOM   4209  CD2 PHE A 528     167.029 136.761  99.499  1.00  0.80           C
ATOM   4210  CE1 PHE A 528     164.737 137.537  98.095  1.00  0.80           C
ATOM   4211  CE2 PHE A 528     166.515 135.945  98.481  1.00  0.80           C
ATOM   4212  CZ  PHE A 528     165.383 136.344  97.767  1.00  0.80           C
ATOM   4213  N   VAL A 529     167.878 138.874 104.069  1.00  0.79           N
ATOM   4214  CA  VAL A 529     168.618 139.540 105.116  1.00  0.79           C
ATOM   4215  C   VAL A 529     170.085 139.513 104.747  1.00  0.79           C
ATOM   4216  O   VAL A 529     170.675 138.451 104.559  1.00  0.79           O
ATOM   4217  CB  VAL A 529     168.393 138.891 106.475  1.00  0.79           C
ATOM   4218  CG1 VAL A 529     169.214 139.613 107.565  1.00  0.79           C
ATOM   4219  CG2 VAL A 529     166.887 138.949 106.810  1.00  0.79           C
ATOM   4220  N   ILE A 530     170.714 140.695 104.624  1.00  0.79           N
ATOM   4221  CA  ILE A 530     172.145 140.812 104.381  1.00  0.79           C
ATOM   4222  C   ILE A 530     172.838 140.898 105.719  1.00  0.79           C
ATOM   4223  O   ILE A 530     172.417 141.663 106.585  1.00  0.79           O
ATOM   4224  CB  ILE A 530     172.557 142.035 103.565  1.00  0.79           C
ATOM   4225  CG1 ILE A 530     171.599 142.303 102.383  1.00  0.79           C
ATOM   4226  CG2 ILE A 530     174.021 141.871 103.090  1.00  0.79           C
ATOM   4227  CD1 ILE A 530     171.546 141.225 101.301  1.00  0.79           C
ATOM   4228  N   SER A 531     173.911 140.121 105.943  1.00  0.78           N
ATOM   4229  CA  SER A 531     174.565 140.118 107.240  1.00  0.78           C
ATOM   4230  C   SER A 531     176.043 139.747 107.150  1.00  0.78           C
ATOM   4231  O   SER A 531     176.488 139.210 106.135  1.00  0.78           O
ATOM   4232  CB  SER A 531     173.835 139.169 108.239  1.00  0.78           C
ATOM   4233  OG  SER A 531     173.788 137.817 107.781  1.00  0.78           O
ATOM   4234  N   PRO A 532     176.865 140.028 108.172  1.00  0.75           N
ATOM   4235  CA  PRO A 532     178.285 139.676 108.153  1.00  0.75           C
ATOM   4236  C   PRO A 532     178.490 138.349 108.847  1.00  0.75           C
ATOM   4237  O   PRO A 532     179.598 137.828 108.862  1.00  0.75           O
ATOM   4238  CB  PRO A 532     178.936 140.802 108.978  1.00  0.75           C
ATOM   4239  CG  PRO A 532     177.864 141.185 110.000  1.00  0.75           C
ATOM   4240  CD  PRO A 532     176.587 141.065 109.176  1.00  0.75           C
ATOM   4241  N   SER A 533     177.452 137.797 109.481  1.00  0.74           N
ATOM   4242  CA  SER A 533     177.514 136.535 110.185  1.00  0.74           C
ATOM   4243  C   SER A 533     176.186 135.837 110.013  1.00  0.74           C
ATOM   4244  O   SER A 533     175.212 136.415 109.535  1.00  0.74           O
ATOM   4245  CB  SER A 533     177.846 136.693 111.695  1.00  0.74           C
ATOM   4246  OG  SER A 533     176.866 137.490 112.363  1.00  0.74           O
ATOM   4247  N   TYR A 534     176.103 134.544 110.368  1.00  0.71           N
ATOM   4248  CA  TYR A 534     174.852 133.814 110.319  1.00  0.71           C
ATOM   4249  C   TYR A 534     174.000 134.152 111.533  1.00  0.71           C
ATOM   4250  O   TYR A 534     174.326 133.756 112.645  1.00  0.71           O
ATOM   4251  CB  TYR A 534     175.097 132.283 110.316  1.00  0.71           C
ATOM   4252  CG  TYR A 534     175.880 131.853 109.105  1.00  0.71           C
ATOM   4253  CD1 TYR A 534     175.233 131.591 107.884  1.00  0.71           C
ATOM   4254  CD2 TYR A 534     177.271 131.670 109.188  1.00  0.71           C
ATOM   4255  CE1 TYR A 534     175.967 131.151 106.769  1.00  0.71           C
ATOM   4256  CE2 TYR A 534     178.002 131.222 108.080  1.00  0.71           C
ATOM   4257  CZ  TYR A 534     177.351 130.958 106.873  1.00  0.71           C
ATOM   4258  OH  TYR A 534     178.103 130.424 105.805  1.00  0.71           O
ATOM   4259  N   VAL A 535     172.889 134.891 111.336  1.00  0.73           N
ATOM   4260  CA  VAL A 535     172.073 135.363 112.451  1.00  0.73           C
ATOM   4261  C   VAL A 535     170.717 134.668 112.482  1.00  0.73           C
ATOM   4262  O   VAL A 535     170.220 134.300 113.539  1.00  0.73           O
ATOM   4263  CB  VAL A 535     171.850 136.878 112.354  1.00  0.73           C
ATOM   4264  CG1 VAL A 535     171.061 137.413 113.568  1.00  0.73           C
ATOM   4265  CG2 VAL A 535     173.207 137.607 112.298  1.00  0.73           C
ATOM   4266  N   ILE A 536     170.074 134.447 111.317  1.00  0.71           N
ATOM   4267  CA  ILE A 536     168.707 133.944 111.245  1.00  0.71           C
ATOM   4268  C   ILE A 536     168.650 132.644 110.467  1.00  0.71           C
ATOM   4269  O   ILE A 536     169.344 132.447 109.466  1.00  0.71           O
ATOM   4270  CB  ILE A 536     167.736 135.009 110.693  1.00  0.71           C
ATOM   4271  CG1 ILE A 536     166.781 135.511 111.800  1.00  0.71           C
ATOM   4272  CG2 ILE A 536     166.903 134.555 109.467  1.00  0.71           C
ATOM   4273  CD1 ILE A 536     167.473 136.262 112.942  1.00  0.71           C
ATOM   4274  N   LYS A 537     167.790 131.707 110.920  1.00  0.69           N
ATOM   4275  CA  LYS A 537     167.459 130.486 110.215  1.00  0.69           C
ATOM   4276  C   LYS A 537     166.751 130.731 108.888  1.00  0.69           C
ATOM   4277  O   LYS A 537     165.578 131.089 108.827  1.00  0.69           O
ATOM   4278  CB  LYS A 537     166.576 129.583 111.117  1.00  0.69           C
ATOM   4279  CG  LYS A 537     165.876 128.376 110.453  1.00  0.69           C
ATOM   4280  CD  LYS A 537     166.824 127.300 109.900  1.00  0.69           C
ATOM   4281  CE  LYS A 537     166.125 126.295 108.977  1.00  0.69           C
ATOM   4282  NZ  LYS A 537     165.869 126.912 107.653  1.00  0.69           N
ATOM   4283  N   GLY A 538     167.436 130.474 107.762  1.00  0.77           N
ATOM   4284  CA  GLY A 538     166.790 130.547 106.461  1.00  0.77           C
ATOM   4285  C   GLY A 538     167.436 129.628 105.484  1.00  0.77           C
ATOM   4286  O   GLY A 538     167.723 128.473 105.804  1.00  0.77           O
ATOM   4287  N   VAL A 539     167.638 130.151 104.268  1.00  0.76           N
ATOM   4288  CA  VAL A 539     168.446 129.580 103.209  1.00  0.76           C
ATOM   4289  C   VAL A 539     169.560 130.585 102.972  1.00  0.76           C
ATOM   4290  O   VAL A 539     169.313 131.697 102.510  1.00  0.76           O
ATOM   4291  CB  VAL A 539     167.609 129.397 101.944  1.00  0.76           C
ATOM   4292  CG1 VAL A 539     168.454 128.919 100.753  1.00  0.76           C
ATOM   4293  CG2 VAL A 539     166.490 128.375 102.221  1.00  0.76           C
ATOM   4294  N   SER A 540     170.815 130.247 103.331  1.00  0.79           N
ATOM   4295  CA  SER A 540     171.864 131.249 103.462  1.00  0.79           C
ATOM   4296  C   SER A 540     172.910 131.129 102.381  1.00  0.79           C
ATOM   4297  O   SER A 540     173.545 130.096 102.190  1.00  0.79           O
ATOM   4298  CB  SER A 540     172.615 131.192 104.817  1.00  0.79           C
ATOM   4299  OG  SER A 540     171.707 131.180 105.920  1.00  0.79           O
ATOM   4300  N   LEU A 541     173.130 132.223 101.641  1.00  0.78           N
ATOM   4301  CA  LEU A 541     174.058 132.269 100.536  1.00  0.78           C
ATOM   4302  C   LEU A 541     175.253 133.111 100.908  1.00  0.78           C
ATOM   4303  O   LEU A 541     175.161 134.313 101.150  1.00  0.78           O
ATOM   4304  CB  LEU A 541     173.420 132.860  99.261  1.00  0.78           C
ATOM   4305  CG  LEU A 541     172.323 131.973  98.638  1.00  0.78           C
ATOM   4306  CD1 LEU A 541     170.918 132.238  99.202  1.00  0.78           C
ATOM   4307  CD2 LEU A 541     172.367 132.122  97.119  1.00  0.78           C
ATOM   4308  N   THR A 542     176.428 132.481 100.966  1.00  0.76           N
ATOM   4309  CA  THR A 542     177.643 133.120 101.434  1.00  0.76           C
ATOM   4310  C   THR A 542     178.431 133.582 100.248  1.00  0.76           C
ATOM   4311  O   THR A 542     178.794 132.793  99.378  1.00  0.76           O
ATOM   4312  CB  THR A 542     178.476 132.168 102.269  1.00  0.76           C
ATOM   4313  OG1 THR A 542     177.687 131.794 103.386  1.00  0.76           O
ATOM   4314  CG2 THR A 542     179.760 132.837 102.779  1.00  0.76           C
ATOM   4315  N   ILE A 543     178.707 134.895 100.163  1.00  0.71           N
ATOM   4316  CA  ILE A 543     179.518 135.469  99.105  1.00  0.71           C
ATOM   4317  C   ILE A 543     180.962 135.000  99.207  1.00  0.71           C
ATOM   4318  O   ILE A 543     181.603 135.086 100.251  1.00  0.71           O
ATOM   4319  CB  ILE A 543     179.408 136.990  99.090  1.00  0.71           C
ATOM   4320  CG1 ILE A 543     177.967 137.396  98.684  1.00  0.71           C
ATOM   4321  CG2 ILE A 543     180.462 137.611  98.148  1.00  0.71           C
ATOM   4322  CD1 ILE A 543     177.718 138.908  98.688  1.00  0.71           C
ATOM   4323  N   THR A 544     181.497 134.459  98.098  1.00  0.69           N
ATOM   4324  CA  THR A 544     182.802 133.813  98.065  1.00  0.69           C
ATOM   4325  C   THR A 544     183.873 134.675  97.440  1.00  0.69           C
ATOM   4326  O   THR A 544     185.033 134.279  97.379  1.00  0.69           O
ATOM   4327  CB  THR A 544     182.756 132.505  97.279  1.00  0.69           C
ATOM   4328  OG1 THR A 544     182.153 132.688  96.002  1.00  0.69           O
ATOM   4329  CG2 THR A 544     181.890 131.495  98.043  1.00  0.69           C
ATOM   4330  N   THR A 545     183.531 135.889  96.971  1.00  0.68           N
ATOM   4331  CA  THR A 545     184.499 136.781  96.339  1.00  0.68           C
ATOM   4332  C   THR A 545     185.163 137.718  97.344  1.00  0.68           C
ATOM   4333  O   THR A 545     186.265 138.219  97.119  1.00  0.68           O
ATOM   4334  CB  THR A 545     183.855 137.633  95.242  1.00  0.68           C
ATOM   4335  OG1 THR A 545     182.842 138.496  95.750  1.00  0.68           O
ATOM   4336  CG2 THR A 545     183.215 136.729  94.168  1.00  0.68           C
ATOM   4337  N   THR A 546     184.502 137.953  98.500  1.00  0.68           N
ATOM   4338  CA  THR A 546     184.934 138.852  99.565  1.00  0.68           C
ATOM   4339  C   THR A 546     186.235 138.474 100.244  1.00  0.68           C
ATOM   4340  O   THR A 546     186.514 137.314 100.531  1.00  0.68           O
ATOM   4341  CB  THR A 546     183.890 139.062 100.663  1.00  0.68           C
ATOM   4342  OG1 THR A 546     183.271 137.839 101.040  1.00  0.68           O
ATOM   4343  CG2 THR A 546     182.778 139.976 100.139  1.00  0.68           C
ATOM   4344  N   ILE A 547     187.078 139.484 100.555  1.00  0.59           N
ATOM   4345  CA  ILE A 547     188.291 139.301 101.347  1.00  0.59           C
ATOM   4346  C   ILE A 547     187.970 139.130 102.822  1.00  0.59           C
ATOM   4347  O   ILE A 547     188.550 138.307 103.528  1.00  0.59           O
ATOM   4348  CB  ILE A 547     189.239 140.488 101.168  1.00  0.59           C
ATOM   4349  CG1 ILE A 547     189.665 140.614  99.686  1.00  0.59           C
ATOM   4350  CG2 ILE A 547     190.473 140.361 102.096  1.00  0.59           C
ATOM   4351  CD1 ILE A 547     190.428 141.912  99.413  1.00  0.59           C
ATOM   4352  N   VAL A 548     187.023 139.943 103.329  1.00  0.63           N
ATOM   4353  CA  VAL A 548     186.581 139.936 104.711  1.00  0.63           C
ATOM   4354  C   VAL A 548     185.992 138.591 105.131  1.00  0.63           C
ATOM   4355  O   VAL A 548     185.102 138.052 104.474  1.00  0.63           O
ATOM   4356  CB  VAL A 548     185.572 141.061 104.941  1.00  0.63           C
ATOM   4357  CG1 VAL A 548     185.035 141.062 106.387  1.00  0.63           C
ATOM   4358  CG2 VAL A 548     186.235 142.418 104.620  1.00  0.63           C
ATOM   4359  N   ALA A 549     186.485 138.037 106.259  1.00  0.46           N
ATOM   4360  CA  ALA A 549     185.951 136.856 106.889  1.00  0.46           C
ATOM   4361  C   ALA A 549     185.647 137.194 108.352  1.00  0.46           C
ATOM   4362  O   ALA A 549     186.482 137.781 109.034  1.00  0.46           O
ATOM   4363  CB  ALA A 549     186.940 135.679 106.797  1.00  0.46           C
ATOM   4364  N   THR A 550     184.464 136.869 108.921  1.00  0.46           N
ATOM   4365  CA  THR A 550     183.286 136.230 108.331  1.00  0.46           C
ATOM   4366  C   THR A 550     182.701 137.002 107.159  1.00  0.46           C
ATOM   4367  O   THR A 550     182.478 138.208 107.211  1.00  0.46           O
ATOM   4368  CB  THR A 550     182.171 135.991 109.345  1.00  0.46           C
ATOM   4369  OG1 THR A 550     182.692 135.361 110.506  1.00  0.46           O
ATOM   4370  CG2 THR A 550     181.086 135.052 108.789  1.00  0.46           C
ATOM   4371  N   SER A 551     182.517 136.292 106.029  1.00  0.60           N
ATOM   4372  CA  SER A 551     182.064 136.814 104.752  1.00  0.60           C
ATOM   4373  C   SER A 551     180.656 137.359 104.749  1.00  0.60           C
ATOM   4374  O   SER A 551     179.816 136.952 105.543  1.00  0.60           O
ATOM   4375  CB  SER A 551     182.164 135.746 103.635  1.00  0.60           C
ATOM   4376  OG  SER A 551     183.466 135.161 103.628  1.00  0.60           O
ATOM   4377  N   ILE A 552     180.341 138.297 103.824  1.00  0.72           N
ATOM   4378  CA  ILE A 552     178.969 138.733 103.589  1.00  0.72           C
ATOM   4379  C   ILE A 552     178.058 137.559 103.236  1.00  0.72           C
ATOM   4380  O   ILE A 552     178.337 136.766 102.335  1.00  0.72           O
ATOM   4381  CB  ILE A 552     178.882 139.787 102.480  1.00  0.72           C
ATOM   4382  CG1 ILE A 552     179.693 141.051 102.850  1.00  0.72           C
ATOM   4383  CG2 ILE A 552     177.408 140.162 102.183  1.00  0.72           C
ATOM   4384  CD1 ILE A 552     179.844 142.035 101.682  1.00  0.72           C
ATOM   4385  N   ILE A 553     176.942 137.432 103.969  1.00  0.79           N
ATOM   4386  CA  ILE A 553     175.974 136.363 103.824  1.00  0.79           C
ATOM   4387  C   ILE A 553     174.643 136.993 103.466  1.00  0.79           C
ATOM   4388  O   ILE A 553     174.277 138.065 103.949  1.00  0.79           O
ATOM   4389  CB  ILE A 553     175.858 135.517 105.095  1.00  0.79           C
ATOM   4390  CG1 ILE A 553     177.204 134.828 105.422  1.00  0.79           C
ATOM   4391  CG2 ILE A 553     174.756 134.441 104.980  1.00  0.79           C
ATOM   4392  CD1 ILE A 553     177.477 134.777 106.924  1.00  0.79           C
ATOM   4393  N   ILE A 554     173.892 136.351 102.554  1.00  0.79           N
ATOM   4394  CA  ILE A 554     172.553 136.753 102.170  1.00  0.79           C
ATOM   4395  C   ILE A 554     171.623 135.622 102.562  1.00  0.79           C
ATOM   4396  O   ILE A 554     171.680 134.527 102.008  1.00  0.79           O
ATOM   4397  CB  ILE A 554     172.448 137.017 100.673  1.00  0.79           C
ATOM   4398  CG1 ILE A 554     173.372 138.178 100.257  1.00  0.79           C
ATOM   4399  CG2 ILE A 554     170.984 137.301 100.265  1.00  0.79           C
ATOM   4400  CD1 ILE A 554     173.912 137.973  98.846  1.00  0.79           C
ATOM   4401  N   THR A 555     170.729 135.845 103.539  1.00  0.80           N
ATOM   4402  CA  THR A 555     169.831 134.805 104.031  1.00  0.80           C
ATOM   4403  C   THR A 555     168.436 135.052 103.517  1.00  0.80           C
ATOM   4404  O   THR A 555     167.826 136.081 103.794  1.00  0.80           O
ATOM   4405  CB  THR A 555     169.765 134.697 105.551  1.00  0.80           C
ATOM   4406  OG1 THR A 555     171.042 134.388 106.087  1.00  0.80           O
ATOM   4407  CG2 THR A 555     168.858 133.540 105.985  1.00  0.80           C
ATOM   4408  N   ALA A 556     167.884 134.095 102.748  1.00  0.81           N
ATOM   4409  CA  ALA A 556     166.532 134.135 102.239  1.00  0.81           C
ATOM   4410  C   ALA A 556     165.564 133.459 103.200  1.00  0.81           C
ATOM   4411  O   ALA A 556     165.825 132.366 103.712  1.00  0.81           O
ATOM   4412  CB  ALA A 556     166.482 133.426 100.873  1.00  0.81           C
ATOM   4413  N   ILE A 557     164.416 134.110 103.472  1.00  0.76           N
ATOM   4414  CA  ILE A 557     163.397 133.604 104.382  1.00  0.76           C
ATOM   4415  C   ILE A 557     161.993 133.917 103.833  1.00  0.76           C
ATOM   4416  O   ILE A 557     161.765 134.986 103.256  1.00  0.76           O
ATOM   4417  CB  ILE A 557     163.521 134.161 105.808  1.00  0.76           C
ATOM   4418  CG1 ILE A 557     163.745 135.680 105.780  1.00  0.76           C
ATOM   4419  CG2 ILE A 557     164.671 133.465 106.557  1.00  0.76           C
ATOM   4420  CD1 ILE A 557     163.687 136.358 107.150  1.00  0.76           C
ATOM   4421  N   PRO A 558     161.007 133.022 103.944  1.00  0.78           N
ATOM   4422  CA  PRO A 558     159.631 133.297 103.542  1.00  0.78           C
ATOM   4423  C   PRO A 558     158.891 134.088 104.612  1.00  0.78           C
ATOM   4424  O   PRO A 558     159.184 133.953 105.795  1.00  0.78           O
ATOM   4425  CB  PRO A 558     159.032 131.892 103.365  1.00  0.78           C
ATOM   4426  CG  PRO A 558     159.776 131.031 104.388  1.00  0.78           C
ATOM   4427  CD  PRO A 558     161.177 131.643 104.413  1.00  0.78           C
ATOM   4428  N   LEU A 559     157.922 134.934 104.209  1.00  0.70           N
ATOM   4429  CA  LEU A 559     157.190 135.840 105.084  1.00  0.70           C
ATOM   4430  C   LEU A 559     156.441 135.214 106.254  1.00  0.70           C
ATOM   4431  O   LEU A 559     156.561 135.671 107.386  1.00  0.70           O
ATOM   4432  CB  LEU A 559     156.182 136.607 104.194  1.00  0.70           C
ATOM   4433  CG  LEU A 559     155.122 137.483 104.894  1.00  0.70           C
ATOM   4434  CD1 LEU A 559     155.694 138.415 105.966  1.00  0.70           C
ATOM   4435  CD2 LEU A 559     154.306 138.247 103.837  1.00  0.70           C
ATOM   4436  N   ASN A 560     155.687 134.124 106.035  1.00  0.65           N
ATOM   4437  CA  ASN A 560     154.760 133.645 107.051  1.00  0.65           C
ATOM   4438  C   ASN A 560     155.434 132.703 108.039  1.00  0.65           C
ATOM   4439  O   ASN A 560     154.794 132.158 108.935  1.00  0.65           O
ATOM   4440  CB  ASN A 560     153.614 132.828 106.398  1.00  0.65           C
ATOM   4441  CG  ASN A 560     152.761 133.671 105.462  1.00  0.65           C
ATOM   4442  OD1 ASN A 560     152.718 134.896 105.471  1.00  0.65           O
ATOM   4443  ND2 ASN A 560     152.021 132.969 104.571  1.00  0.65           N
ATOM   4444  N   SER A 561     156.752 132.480 107.898  1.00  0.69           N
ATOM   4445  CA  SER A 561     157.486 131.614 108.800  1.00  0.69           C
ATOM   4446  C   SER A 561     158.078 132.432 109.922  1.00  0.69           C
ATOM   4447  O   SER A 561     158.790 133.411 109.700  1.00  0.69           O
ATOM   4448  CB  SER A 561     158.626 130.845 108.095  1.00  0.69           C
ATOM   4449  OG  SER A 561     159.110 129.775 108.909  1.00  0.69           O
ATOM   4450  N   THR A 562     157.778 132.051 111.176  1.00  0.68           N
ATOM   4451  CA  THR A 562     158.270 132.715 112.374  1.00  0.68           C
ATOM   4452  C   THR A 562     159.783 132.745 112.458  1.00  0.68           C
ATOM   4453  O   THR A 562     160.468 131.738 112.298  1.00  0.68           O
ATOM   4454  CB  THR A 562     157.745 132.058 113.648  1.00  0.68           C
ATOM   4455  OG1 THR A 562     156.326 132.075 113.648  1.00  0.68           O
ATOM   4456  CG2 THR A 562     158.191 132.794 114.921  1.00  0.68           C
ATOM   4457  N   CYS A 563     160.337 133.938 112.742  1.00  0.73           N
ATOM   4458  CA  CYS A 563     161.753 134.169 112.942  1.00  0.73           C
ATOM   4459  C   CYS A 563     162.364 133.314 114.053  1.00  0.73           C
ATOM   4460  O   CYS A 563     161.848 133.264 115.168  1.00  0.73           O
ATOM   4461  CB  CYS A 563     161.926 135.668 113.307  1.00  0.73           C
ATOM   4462  SG  CYS A 563     163.620 136.327 113.279  1.00  0.73           S
ATOM   4463  N   VAL A 564     163.524 132.678 113.786  1.00  0.70           N
ATOM   4464  CA  VAL A 564     164.320 132.036 114.821  1.00  0.70           C
ATOM   4465  C   VAL A 564     165.805 132.211 114.518  1.00  0.70           C
ATOM   4466  O   VAL A 564     166.266 132.078 113.383  1.00  0.70           O
ATOM   4467  CB  VAL A 564     163.928 130.578 115.060  1.00  0.70           C
ATOM   4468  CG1 VAL A 564     164.096 129.722 113.793  1.00  0.70           C
ATOM   4469  CG2 VAL A 564     164.702 129.974 116.252  1.00  0.70           C
ATOM   4470  N   SER A 565     166.589 132.591 115.550  1.00  0.69           N
ATOM   4471  CA  SER A 565     168.039 132.751 115.484  1.00  0.69           C
ATOM   4472  C   SER A 565     168.790 131.442 115.261  1.00  0.69           C
ATOM   4473  O   SER A 565     168.390 130.387 115.756  1.00  0.69           O
ATOM   4474  CB  SER A 565     168.599 133.439 116.762  1.00  0.69           C
ATOM   4475  OG  SER A 565     169.948 133.870 116.589  1.00  0.69           O
ATOM   4476  N   THR A 566     169.916 131.469 114.523  1.00  0.64           N
ATOM   4477  CA  THR A 566     170.775 130.299 114.344  1.00  0.64           C
ATOM   4478  C   THR A 566     171.853 130.219 115.409  1.00  0.64           C
ATOM   4479  O   THR A 566     172.570 131.169 115.690  1.00  0.64           O
ATOM   4480  CB  THR A 566     171.454 130.162 112.975  1.00  0.64           C
ATOM   4481  OG1 THR A 566     171.705 131.417 112.355  1.00  0.64           O
ATOM   4482  CG2 THR A 566     170.521 129.389 112.036  1.00  0.64           C
ATOM   4483  N   ASN A 567     172.007 129.025 116.022  1.00  0.57           N
ATOM   4484  CA  ASN A 567     173.060 128.761 116.994  1.00  0.57           C
ATOM   4485  C   ASN A 567     173.789 127.488 116.589  1.00  0.57           C
ATOM   4486  O   ASN A 567     175.003 127.456 116.400  1.00  0.57           O
ATOM   4487  CB  ASN A 567     172.479 128.539 118.422  1.00  0.57           C
ATOM   4488  CG  ASN A 567     171.967 129.847 119.016  1.00  0.57           C
ATOM   4489  OD1 ASN A 567     172.642 130.872 119.033  1.00  0.57           O
ATOM   4490  ND2 ASN A 567     170.742 129.812 119.592  1.00  0.57           N
ATOM   4491  N   TYR A 568     173.042 126.380 116.412  1.00  0.56           N
ATOM   4492  CA  TYR A 568     173.610 125.101 116.033  1.00  0.56           C
ATOM   4493  C   TYR A 568     173.660 124.956 114.517  1.00  0.56           C
ATOM   4494  O   TYR A 568     172.684 124.567 113.879  1.00  0.56           O
ATOM   4495  CB  TYR A 568     172.805 123.920 116.639  1.00  0.56           C
ATOM   4496  CG  TYR A 568     172.904 123.913 118.143  1.00  0.56           C
ATOM   4497  CD1 TYR A 568     171.922 124.534 118.935  1.00  0.56           C
ATOM   4498  CD2 TYR A 568     173.977 123.263 118.780  1.00  0.56           C
ATOM   4499  CE1 TYR A 568     172.016 124.516 120.334  1.00  0.56           C
ATOM   4500  CE2 TYR A 568     174.068 123.236 120.181  1.00  0.56           C
ATOM   4501  CZ  TYR A 568     173.087 123.865 120.955  1.00  0.56           C
ATOM   4502  OH  TYR A 568     173.166 123.846 122.360  1.00  0.56           O
ATOM   4503  N   LYS A 569     174.840 125.243 113.924  1.00  0.58           N
ATOM   4504  CA  LYS A 569     175.094 125.213 112.489  1.00  0.58           C
ATOM   4505  C   LYS A 569     174.225 126.159 111.639  1.00  0.58           C
ATOM   4506  O   LYS A 569     173.600 127.101 112.122  1.00  0.58           O
ATOM   4507  CB  LYS A 569     175.082 123.760 111.924  1.00  0.58           C
ATOM   4508  CG  LYS A 569     176.070 122.792 112.600  1.00  0.58           C
ATOM   4509  CD  LYS A 569     175.985 121.387 111.974  1.00  0.58           C
ATOM   4510  CE  LYS A 569     176.981 120.384 112.564  1.00  0.58           C
ATOM   4511  NZ  LYS A 569     176.805 119.061 111.922  1.00  0.58           N
ATOM   4512  N   TYR A 570     174.250 125.959 110.307  1.00  0.56           N
ATOM   4513  CA  TYR A 570     173.637 126.821 109.324  1.00  0.56           C
ATOM   4514  C   TYR A 570     173.481 126.011 108.044  1.00  0.56           C
ATOM   4515  O   TYR A 570     173.953 124.879 107.963  1.00  0.56           O
ATOM   4516  CB  TYR A 570     174.454 128.130 109.087  1.00  0.56           C
ATOM   4517  CG  TYR A 570     175.857 127.880 108.587  1.00  0.56           C
ATOM   4518  CD1 TYR A 570     176.100 127.766 107.208  1.00  0.56           C
ATOM   4519  CD2 TYR A 570     176.942 127.778 109.475  1.00  0.56           C
ATOM   4520  CE1 TYR A 570     177.393 127.545 106.723  1.00  0.56           C
ATOM   4521  CE2 TYR A 570     178.243 127.571 108.993  1.00  0.56           C
ATOM   4522  CZ  TYR A 570     178.465 127.464 107.613  1.00  0.56           C
ATOM   4523  OH  TYR A 570     179.768 127.306 107.102  1.00  0.56           O
ATOM   4524  N   ALA A 571     172.817 126.572 107.013  1.00  0.66           N
ATOM   4525  CA  ALA A 571     172.721 125.949 105.707  1.00  0.66           C
ATOM   4526  C   ALA A 571     173.368 126.846 104.665  1.00  0.66           C
ATOM   4527  O   ALA A 571     172.859 127.924 104.373  1.00  0.66           O
ATOM   4528  CB  ALA A 571     171.239 125.737 105.335  1.00  0.66           C
ATOM   4529  N   GLY A 572     174.513 126.421 104.087  1.00  0.69           N
ATOM   4530  CA  GLY A 572     175.203 127.172 103.041  1.00  0.69           C
ATOM   4531  C   GLY A 572     174.726 126.774 101.672  1.00  0.69           C
ATOM   4532  O   GLY A 572     174.379 125.620 101.438  1.00  0.69           O
ATOM   4533  N   GLN A 573     174.697 127.728 100.728  1.00  0.71           N
ATOM   4534  CA  GLN A 573     174.126 127.522  99.412  1.00  0.71           C
ATOM   4535  C   GLN A 573     174.905 128.275  98.359  1.00  0.71           C
ATOM   4536  O   GLN A 573     175.580 129.261  98.650  1.00  0.71           O
ATOM   4537  CB  GLN A 573     172.674 128.051  99.360  1.00  0.71           C
ATOM   4538  CG  GLN A 573     171.681 127.246 100.220  1.00  0.71           C
ATOM   4539  CD  GLN A 573     171.479 125.829  99.689  1.00  0.71           C
ATOM   4540  OE1 GLN A 573     171.623 125.540  98.502  1.00  0.71           O
ATOM   4541  NE2 GLN A 573     171.093 124.906 100.599  1.00  0.71           N
ATOM   4542  N   ASP A 574     174.806 127.807  97.099  1.00  0.70           N
ATOM   4543  CA  ASP A 574     175.443 128.423  95.958  1.00  0.70           C
ATOM   4544  C   ASP A 574     174.545 129.504  95.357  1.00  0.70           C
ATOM   4545  O   ASP A 574     173.323 129.501  95.515  1.00  0.70           O
ATOM   4546  CB  ASP A 574     175.802 127.335  94.914  1.00  0.70           C
ATOM   4547  CG  ASP A 574     176.821 127.819  93.891  1.00  0.70           C
ATOM   4548  OD1 ASP A 574     177.370 128.936  94.077  1.00  0.70           O
ATOM   4549  OD2 ASP A 574     177.048 127.066  92.913  1.00  0.70           O
ATOM   4550  N   LEU A 575     175.149 130.472  94.654  1.00  0.73           N
ATOM   4551  CA  LEU A 575     174.483 131.650  94.153  1.00  0.73           C
ATOM   4552  C   LEU A 575     174.495 131.593  92.637  1.00  0.73           C
ATOM   4553  O   LEU A 575     175.530 131.650  91.979  1.00  0.73           O
ATOM   4554  CB  LEU A 575     175.155 132.919  94.743  1.00  0.73           C
ATOM   4555  CG  LEU A 575     174.468 134.262  94.437  1.00  0.73           C
ATOM   4556  CD1 LEU A 575     174.857 135.347  95.451  1.00  0.73           C
ATOM   4557  CD2 LEU A 575     174.842 134.771  93.054  1.00  0.73           C
ATOM   4558  N   LEU A 576     173.301 131.452  92.028  1.00  0.73           N
ATOM   4559  CA  LEU A 576     173.150 131.207  90.608  1.00  0.73           C
ATOM   4560  C   LEU A 576     173.610 132.348  89.706  1.00  0.73           C
ATOM   4561  O   LEU A 576     173.142 133.482  89.792  1.00  0.73           O
ATOM   4562  CB  LEU A 576     171.675 130.874  90.268  1.00  0.73           C
ATOM   4563  CG  LEU A 576     171.118 129.596  90.930  1.00  0.73           C
ATOM   4564  CD1 LEU A 576     169.604 129.506  90.685  1.00  0.73           C
ATOM   4565  CD2 LEU A 576     171.810 128.324  90.420  1.00  0.73           C
ATOM   4566  N   VAL A 577     174.531 132.065  88.768  1.00  0.72           N
ATOM   4567  CA  VAL A 577     175.008 133.058  87.819  1.00  0.72           C
ATOM   4568  C   VAL A 577     174.084 133.150  86.620  1.00  0.72           C
ATOM   4569  O   VAL A 577     173.856 132.173  85.904  1.00  0.72           O
ATOM   4570  CB  VAL A 577     176.443 132.803  87.373  1.00  0.72           C
ATOM   4571  CG1 VAL A 577     176.937 133.967  86.489  1.00  0.72           C
ATOM   4572  CG2 VAL A 577     177.345 132.681  88.618  1.00  0.72           C
ATOM   4573  N   LEU A 578     173.501 134.344  86.379  1.00  0.66           N
ATOM   4574  CA  LEU A 578     172.674 134.600  85.215  1.00  0.66           C
ATOM   4575  C   LEU A 578     173.440 134.545  83.900  1.00  0.66           C
ATOM   4576  O   LEU A 578     174.628 134.837  83.811  1.00  0.66           O
ATOM   4577  CB  LEU A 578     171.930 135.954  85.310  1.00  0.66           C
ATOM   4578  CG  LEU A 578     170.878 136.036  86.431  1.00  0.66           C
ATOM   4579  CD1 LEU A 578     170.349 137.472  86.557  1.00  0.66           C
ATOM   4580  CD2 LEU A 578     169.706 135.071  86.206  1.00  0.66           C
ATOM   4581  N   ARG A 579     172.748 134.155  82.817  1.00  0.53           N
ATOM   4582  CA  ARG A 579     173.318 134.152  81.481  1.00  0.53           C
ATOM   4583  C   ARG A 579     172.521 135.068  80.582  1.00  0.53           C
ATOM   4584  O   ARG A 579     173.043 135.721  79.685  1.00  0.53           O
ATOM   4585  CB  ARG A 579     173.257 132.720  80.895  1.00  0.53           C
ATOM   4586  CG  ARG A 579     174.063 131.683  81.704  1.00  0.53           C
ATOM   4587  CD  ARG A 579     175.564 131.983  81.763  1.00  0.53           C
ATOM   4588  NE  ARG A 579     176.196 130.844  82.495  1.00  0.53           N
ATOM   4589  CZ  ARG A 579     177.504 130.777  82.772  1.00  0.53           C
ATOM   4590  NH1 ARG A 579     177.981 129.687  83.369  1.00  0.53           N
ATOM   4591  NH2 ARG A 579     178.338 131.766  82.465  1.00  0.53           N
ATOM   4592  N   ASN A 580     171.214 135.156  80.843  1.00  0.62           N
ATOM   4593  CA  ASN A 580     170.281 135.990  80.143  1.00  0.62           C
ATOM   4594  C   ASN A 580     169.531 136.796  81.183  1.00  0.62           C
ATOM   4595  O   ASN A 580     169.362 136.364  82.321  1.00  0.62           O
ATOM   4596  CB  ASN A 580     169.302 135.122  79.294  1.00  0.62           C
ATOM   4597  CG  ASN A 580     168.568 134.062  80.128  1.00  0.62           C
ATOM   4598  OD1 ASN A 580     169.166 133.208  80.781  1.00  0.62           O
ATOM   4599  ND2 ASN A 580     167.217 134.116  80.119  1.00  0.62           N
ATOM   4600  N   ILE A 581     169.033 137.983  80.808  1.00  0.55           N
ATOM   4601  CA  ILE A 581     168.073 138.701  81.620  1.00  0.55           C
ATOM   4602  C   ILE A 581     166.851 138.840  80.749  1.00  0.55           C
ATOM   4603  O   ILE A 581     166.893 139.434  79.676  1.00  0.55           O
ATOM   4604  CB  ILE A 581     168.591 140.049  82.122  1.00  0.55           C
ATOM   4605  CG1 ILE A 581     169.698 139.791  83.174  1.00  0.55           C
ATOM   4606  CG2 ILE A 581     167.442 140.900  82.715  1.00  0.55           C
ATOM   4607  CD1 ILE A 581     170.393 141.053  83.692  1.00  0.55           C
ATOM   4608  N   SER A 582     165.719 138.254  81.182  1.00  0.58           N
ATOM   4609  CA  SER A 582     164.439 138.475  80.539  1.00  0.58           C
ATOM   4610  C   SER A 582     163.547 139.068  81.590  1.00  0.58           C
ATOM   4611  O   SER A 582     163.439 138.555  82.697  1.00  0.58           O
ATOM   4612  CB  SER A 582     163.751 137.208  79.966  1.00  0.58           C
ATOM   4613  OG  SER A 582     162.533 137.569  79.307  1.00  0.58           O
ATOM   4614  N   SER A 583     162.896 140.192  81.268  1.00  0.59           N
ATOM   4615  CA  SER A 583     162.026 140.894  82.191  1.00  0.59           C
ATOM   4616  C   SER A 583     160.572 140.548  81.949  1.00  0.59           C
ATOM   4617  O   SER A 583     159.670 141.073  82.605  1.00  0.59           O
ATOM   4618  CB  SER A 583     162.225 142.423  82.056  1.00  0.59           C
ATOM   4619  OG  SER A 583     162.058 142.862  80.704  1.00  0.59           O
ATOM   4620  N   GLN A 584     160.310 139.615  81.012  1.00  0.58           N
ATOM   4621  CA  GLN A 584     158.987 139.149  80.655  1.00  0.58           C
ATOM   4622  C   GLN A 584     158.219 138.531  81.819  1.00  0.58           C
ATOM   4623  O   GLN A 584     158.783 137.910  82.719  1.00  0.58           O
ATOM   4624  CB  GLN A 584     159.058 138.148  79.478  1.00  0.58           C
ATOM   4625  CG  GLN A 584     159.640 138.758  78.180  1.00  0.58           C
ATOM   4626  CD  GLN A 584     159.780 137.689  77.096  1.00  0.58           C
ATOM   4627  OE1 GLN A 584     160.716 136.888  77.097  1.00  0.58           O
ATOM   4628  NE2 GLN A 584     158.820 137.666  76.143  1.00  0.58           N
ATOM   4629  N   THR A 585     156.888 138.764  81.852  1.00  0.59           N
ATOM   4630  CA  THR A 585     155.959 138.180  82.830  1.00  0.59           C
ATOM   4631  C   THR A 585     156.175 138.731  84.239  1.00  0.59           C
ATOM   4632  O   THR A 585     155.659 138.249  85.242  1.00  0.59           O
ATOM   4633  CB  THR A 585     155.901 136.649  82.768  1.00  0.59           C
ATOM   4634  OG1 THR A 585     155.825 136.231  81.409  1.00  0.59           O
ATOM   4635  CG2 THR A 585     154.639 136.086  83.437  1.00  0.59           C
ATOM   4636  N   CYS A 586     156.937 139.842  84.334  1.00  0.68           N
ATOM   4637  CA  CYS A 586     157.262 140.558  85.556  1.00  0.68           C
ATOM   4638  C   CYS A 586     158.109 139.741  86.532  1.00  0.68           C
ATOM   4639  O   CYS A 586     157.978 139.856  87.754  1.00  0.68           O
ATOM   4640  CB  CYS A 586     155.996 141.159  86.241  1.00  0.68           C
ATOM   4641  SG  CYS A 586     156.106 142.921  86.714  1.00  0.68           S
ATOM   4642  N   GLU A 587     159.041 138.922  85.998  1.00  0.64           N
ATOM   4643  CA  GLU A 587     159.941 138.065  86.763  1.00  0.64           C
ATOM   4644  C   GLU A 587     160.876 138.833  87.694  1.00  0.64           C
ATOM   4645  O   GLU A 587     161.030 138.547  88.880  1.00  0.64           O
ATOM   4646  CB  GLU A 587     160.775 137.210  85.773  1.00  0.64           C
ATOM   4647  CG  GLU A 587     161.781 136.220  86.420  1.00  0.64           C
ATOM   4648  CD  GLU A 587     161.145 135.118  87.273  1.00  0.64           C
ATOM   4649  OE1 GLU A 587     159.901 135.094  87.445  1.00  0.64           O
ATOM   4650  OE2 GLU A 587     161.929 134.273  87.777  1.00  0.64           O
ATOM   4651  N   PHE A 588     161.450 139.937  87.177  1.00  0.70           N
ATOM   4652  CA  PHE A 588     162.407 140.771  87.884  1.00  0.70           C
ATOM   4653  C   PHE A 588     161.686 141.867  88.665  1.00  0.70           C
ATOM   4654  O   PHE A 588     162.299 142.741  89.269  1.00  0.70           O
ATOM   4655  CB  PHE A 588     163.402 141.420  86.876  1.00  0.70           C
ATOM   4656  CG  PHE A 588     164.496 140.462  86.453  1.00  0.70           C
ATOM   4657  CD1 PHE A 588     164.239 139.296  85.709  1.00  0.70           C
ATOM   4658  CD2 PHE A 588     165.828 140.740  86.802  1.00  0.70           C
ATOM   4659  CE1 PHE A 588     165.273 138.411  85.372  1.00  0.70           C
ATOM   4660  CE2 PHE A 588     166.869 139.865  86.464  1.00  0.70           C
ATOM   4661  CZ  PHE A 588     166.588 138.691  85.757  1.00  0.70           C
ATOM   4662  N   CYS A 589     160.343 141.818  88.715  1.00  0.73           N
ATOM   4663  CA  CYS A 589     159.538 142.742  89.489  1.00  0.73           C
ATOM   4664  C   CYS A 589     159.442 142.315  90.938  1.00  0.73           C
ATOM   4665  O   CYS A 589     159.206 141.147  91.239  1.00  0.73           O
ATOM   4666  CB  CYS A 589     158.093 142.808  88.954  1.00  0.73           C
ATOM   4667  SG  CYS A 589     158.040 143.252  87.208  1.00  0.73           S
ATOM   4668  N   GLN A 590     159.581 143.268  91.869  1.00  0.72           N
ATOM   4669  CA  GLN A 590     159.669 143.050  93.297  1.00  0.72           C
ATOM   4670  C   GLN A 590     160.958 142.370  93.719  1.00  0.72           C
ATOM   4671  O   GLN A 590     160.961 141.363  94.420  1.00  0.72           O
ATOM   4672  CB  GLN A 590     158.410 142.432  93.947  1.00  0.72           C
ATOM   4673  CG  GLN A 590     157.135 143.148  93.459  1.00  0.72           C
ATOM   4674  CD  GLN A 590     155.930 142.816  94.321  1.00  0.72           C
ATOM   4675  OE1 GLN A 590     155.165 141.894  94.050  1.00  0.72           O
ATOM   4676  NE2 GLN A 590     155.737 143.624  95.391  1.00  0.72           N
ATOM   4677  N   SER A 591     162.091 142.930  93.271  1.00  0.78           N
ATOM   4678  CA  SER A 591     163.412 142.356  93.466  1.00  0.78           C
ATOM   4679  C   SER A 591     164.375 143.412  93.973  1.00  0.78           C
ATOM   4680  O   SER A 591     164.074 144.597  93.932  1.00  0.78           O
ATOM   4681  CB  SER A 591     163.956 141.716  92.161  1.00  0.78           C
ATOM   4682  OG  SER A 591     164.265 142.662  91.139  1.00  0.78           O
ATOM   4683  N   VAL A 592     165.555 143.037  94.502  1.00  0.79           N
ATOM   4684  CA  VAL A 592     166.537 144.020  94.958  1.00  0.79           C
ATOM   4685  C   VAL A 592     167.849 143.798  94.227  1.00  0.79           C
ATOM   4686  O   VAL A 592     168.351 142.682  94.135  1.00  0.79           O
ATOM   4687  CB  VAL A 592     166.699 144.103  96.491  1.00  0.79           C
ATOM   4688  CG1 VAL A 592     168.127 144.526  96.898  1.00  0.79           C
ATOM   4689  CG2 VAL A 592     165.705 145.145  97.054  1.00  0.79           C
ATOM   4690  N   VAL A 593     168.451 144.886  93.706  1.00  0.81           N
ATOM   4691  CA  VAL A 593     169.802 144.917  93.182  1.00  0.81           C
ATOM   4692  C   VAL A 593     170.731 145.258  94.322  1.00  0.81           C
ATOM   4693  O   VAL A 593     170.549 146.239  95.042  1.00  0.81           O
ATOM   4694  CB  VAL A 593     169.981 145.868  92.003  1.00  0.81           C
ATOM   4695  CG1 VAL A 593     171.445 145.873  91.519  1.00  0.81           C
ATOM   4696  CG2 VAL A 593     169.054 145.339  90.902  1.00  0.81           C
ATOM   4697  N   MET A 594     171.739 144.405  94.534  1.00  0.81           N
ATOM   4698  CA  MET A 594     172.687 144.518  95.607  1.00  0.81           C
ATOM   4699  C   MET A 594     174.044 144.771  94.999  1.00  0.81           C
ATOM   4700  O   MET A 594     174.596 143.911  94.320  1.00  0.81           O
ATOM   4701  CB  MET A 594     172.730 143.202  96.422  1.00  0.81           C
ATOM   4702  CG  MET A 594     173.820 143.153  97.499  1.00  0.81           C
ATOM   4703  SD  MET A 594     173.810 141.595  98.408  1.00  0.81           S
ATOM   4704  CE  MET A 594     175.186 142.049  99.493  1.00  0.81           C
ATOM   4705  N   GLU A 595     174.620 145.957  95.246  1.00  0.79           N
ATOM   4706  CA  GLU A 595     175.970 146.297  94.852  1.00  0.79           C
ATOM   4707  C   GLU A 595     176.890 146.101  96.043  1.00  0.79           C
ATOM   4708  O   GLU A 595     176.623 146.590  97.145  1.00  0.79           O
ATOM   4709  CB  GLU A 595     176.056 147.767  94.386  1.00  0.79           C
ATOM   4710  CG  GLU A 595     177.449 148.172  93.854  1.00  0.79           C
ATOM   4711  CD  GLU A 595     177.484 149.636  93.433  1.00  0.79           C
ATOM   4712  OE1 GLU A 595     178.187 150.431  94.098  1.00  0.79           O
ATOM   4713  OE2 GLU A 595     176.811 149.977  92.433  1.00  0.79           O
ATOM   4714  N   TYR A 596     177.998 145.362  95.876  1.00  0.78           N
ATOM   4715  CA  TYR A 596     178.945 145.151  96.951  1.00  0.78           C
ATOM   4716  C   TYR A 596     180.369 145.173  96.432  1.00  0.78           C
ATOM   4717  O   TYR A 596     180.607 145.045  95.235  1.00  0.78           O
ATOM   4718  CB  TYR A 596     178.629 143.869  97.786  1.00  0.78           C
ATOM   4719  CG  TYR A 596     178.991 142.586  97.088  1.00  0.78           C
ATOM   4720  CD1 TYR A 596     178.114 141.955  96.189  1.00  0.78           C
ATOM   4721  CD2 TYR A 596     180.259 142.024  97.313  1.00  0.78           C
ATOM   4722  CE1 TYR A 596     178.509 140.779  95.533  1.00  0.78           C
ATOM   4723  CE2 TYR A 596     180.661 140.873  96.631  1.00  0.78           C
ATOM   4724  CZ  TYR A 596     179.781 140.241  95.751  1.00  0.78           C
ATOM   4725  OH  TYR A 596     180.171 139.071  95.076  1.00  0.78           O
ATOM   4726  N   ASP A 597     181.326 145.345  97.359  1.00  0.75           N
ATOM   4727  CA  ASP A 597     182.744 145.369  97.117  1.00  0.75           C
ATOM   4728  C   ASP A 597     183.398 144.216  97.895  1.00  0.75           C
ATOM   4729  O   ASP A 597     183.001 143.895  99.018  1.00  0.75           O
ATOM   4730  CB  ASP A 597     183.291 146.766  97.521  1.00  0.75           C
ATOM   4731  CG  ASP A 597     184.728 146.976  97.080  1.00  0.75           C
ATOM   4732  OD1 ASP A 597     185.597 146.218  97.573  1.00  0.75           O
ATOM   4733  OD2 ASP A 597     184.987 147.894  96.270  1.00  0.75           O
ATOM   4734  N   ASP A 598     184.400 143.530  97.300  1.00  0.70           N
ATOM   4735  CA  ASP A 598     185.172 142.498  97.981  1.00  0.70           C
ATOM   4736  C   ASP A 598     186.056 143.013  99.116  1.00  0.70           C
ATOM   4737  O   ASP A 598     186.312 142.301 100.092  1.00  0.70           O
ATOM   4738  CB  ASP A 598     186.154 141.724  97.070  1.00  0.70           C
ATOM   4739  CG  ASP A 598     185.523 141.100  95.843  1.00  0.70           C
ATOM   4740  OD1 ASP A 598     184.333 140.718  95.869  1.00  0.70           O
ATOM   4741  OD2 ASP A 598     186.296 140.902  94.865  1.00  0.70           O
ATOM   4742  N   ILE A 599     186.623 144.220  98.941  1.00  0.64           N
ATOM   4743  CA  ILE A 599     187.573 144.849  99.835  1.00  0.64           C
ATOM   4744  C   ILE A 599     186.820 145.514 100.968  1.00  0.64           C
ATOM   4745  O   ILE A 599     187.125 145.269 102.135  1.00  0.64           O
ATOM   4746  CB  ILE A 599     188.462 145.852  99.077  1.00  0.64           C
ATOM   4747  CG1 ILE A 599     189.425 145.113  98.108  1.00  0.64           C
ATOM   4748  CG2 ILE A 599     189.235 146.777 100.049  1.00  0.64           C
ATOM   4749  CD1 ILE A 599     190.102 146.039  97.092  1.00  0.64           C
ATOM   4750  N   ASP A 600     185.782 146.316 100.641  1.00  0.71           N
ATOM   4751  CA  ASP A 600     184.992 147.014 101.641  1.00  0.71           C
ATOM   4752  C   ASP A 600     183.825 146.133 102.104  1.00  0.71           C
ATOM   4753  O   ASP A 600     183.962 145.221 102.920  1.00  0.71           O
ATOM   4754  CB  ASP A 600     184.471 148.392 101.111  1.00  0.71           C
ATOM   4755  CG  ASP A 600     185.449 149.539 101.352  1.00  0.71           C
ATOM   4756  OD1 ASP A 600     186.566 149.307 101.874  1.00  0.71           O
ATOM   4757  OD2 ASP A 600     185.021 150.696 101.091  1.00  0.71           O
ATOM   4758  N   GLY A 601     182.603 146.405 101.609  1.00  0.78           N
ATOM   4759  CA  GLY A 601     181.416 145.682 102.027  1.00  0.78           C
ATOM   4760  C   GLY A 601     180.272 145.920 101.075  1.00  0.78           C
ATOM   4761  O   GLY A 601     180.505 146.026  99.875  1.00  0.78           O
ATOM   4762  N   PRO A 602     179.013 146.031 101.481  1.00  0.79           N
ATOM   4763  CA  PRO A 602     177.956 146.475 100.579  1.00  0.79           C
ATOM   4764  C   PRO A 602     178.088 147.956 100.268  1.00  0.79           C
ATOM   4765  O   PRO A 602     178.466 148.734 101.138  1.00  0.79           O
ATOM   4766  CB  PRO A 602     176.679 146.158 101.356  1.00  0.79           C
ATOM   4767  CG  PRO A 602     177.088 146.318 102.823  1.00  0.79           C
ATOM   4768  CD  PRO A 602     178.525 145.800 102.842  1.00  0.79           C
ATOM   4769  N   LEU A 603     177.812 148.358  99.016  1.00  0.79           N
ATOM   4770  CA  LEU A 603     177.873 149.746  98.602  1.00  0.79           C
ATOM   4771  C   LEU A 603     176.467 150.313  98.491  1.00  0.79           C
ATOM   4772  O   LEU A 603     176.152 151.379  99.023  1.00  0.79           O
ATOM   4773  CB  LEU A 603     178.615 149.858  97.251  1.00  0.79           C
ATOM   4774  CG  LEU A 603     180.083 149.374  97.284  1.00  0.79           C
ATOM   4775  CD1 LEU A 603     180.703 149.463  95.881  1.00  0.79           C
ATOM   4776  CD2 LEU A 603     180.945 150.164  98.279  1.00  0.79           C
ATOM   4777  N   GLN A 604     175.546 149.581  97.834  1.00  0.78           N
ATOM   4778  CA  GLN A 604     174.186 150.045  97.675  1.00  0.78           C
ATOM   4779  C   GLN A 604     173.193 148.903  97.519  1.00  0.78           C
ATOM   4780  O   GLN A 604     173.492 147.860  96.944  1.00  0.78           O
ATOM   4781  CB  GLN A 604     174.086 150.988  96.452  1.00  0.78           C
ATOM   4782  CG  GLN A 604     172.726 151.710  96.346  1.00  0.78           C
ATOM   4783  CD  GLN A 604     172.676 152.661  95.162  1.00  0.78           C
ATOM   4784  OE1 GLN A 604     173.636 152.895  94.437  1.00  0.78           O
ATOM   4785  NE2 GLN A 604     171.502 153.296  94.958  1.00  0.78           N
ATOM   4786  N   TYR A 605     171.951 149.086  98.019  1.00  0.79           N
ATOM   4787  CA  TYR A 605     170.843 148.185  97.756  1.00  0.79           C
ATOM   4788  C   TYR A 605     169.697 148.986  97.168  1.00  0.79           C
ATOM   4789  O   TYR A 605     169.359 150.054  97.675  1.00  0.79           O
ATOM   4790  CB  TYR A 605     170.288 147.480  99.008  1.00  0.79           C
ATOM   4791  CG  TYR A 605     171.368 146.887  99.866  1.00  0.79           C
ATOM   4792  CD1 TYR A 605     171.307 147.179 101.228  1.00  0.79           C
ATOM   4793  CD2 TYR A 605     172.404 146.056  99.402  1.00  0.79           C
ATOM   4794  CE1 TYR A 605     172.233 146.654 102.125  1.00  0.79           C
ATOM   4795  CE2 TYR A 605     173.313 145.488 100.313  1.00  0.79           C
ATOM   4796  CZ  TYR A 605     173.200 145.766 101.677  1.00  0.79           C
ATOM   4797  OH  TYR A 605     174.030 145.133 102.612  1.00  0.79           O
ATOM   4798  N   ILE A 606     169.089 148.496  96.074  1.00  0.78           N
ATOM   4799  CA  ILE A 606     168.051 149.210  95.341  1.00  0.78           C
ATOM   4800  C   ILE A 606     166.927 148.254  95.003  1.00  0.78           C
ATOM   4801  O   ILE A 606     167.159 147.170  94.482  1.00  0.78           O
ATOM   4802  CB  ILE A 606     168.559 149.780  94.015  1.00  0.78           C
ATOM   4803  CG1 ILE A 606     169.798 150.677  94.172  1.00  0.78           C
ATOM   4804  CG2 ILE A 606     167.443 150.578  93.306  1.00  0.78           C
ATOM   4805  CD1 ILE A 606     170.701 150.624  92.940  1.00  0.78           C
ATOM   4806  N   TYR A 607     165.666 148.621  95.294  1.00  0.78           N
ATOM   4807  CA  TYR A 607     164.481 147.908  94.840  1.00  0.78           C
ATOM   4808  C   TYR A 607     164.242 148.041  93.352  1.00  0.78           C
ATOM   4809  O   TYR A 607     164.580 149.026  92.709  1.00  0.78           O
ATOM   4810  CB  TYR A 607     163.229 148.420  95.589  1.00  0.78           C
ATOM   4811  CG  TYR A 607     161.892 147.745  95.376  1.00  0.78           C
ATOM   4812  CD1 TYR A 607     161.729 146.353  95.322  1.00  0.78           C
ATOM   4813  CD2 TYR A 607     160.742 148.548  95.408  1.00  0.78           C
ATOM   4814  CE1 TYR A 607     160.452 145.778  95.410  1.00  0.78           C
ATOM   4815  CE2 TYR A 607     159.467 147.977  95.496  1.00  0.78           C
ATOM   4816  CZ  TYR A 607     159.320 146.587  95.531  1.00  0.78           C
ATOM   4817  OH  TYR A 607     158.048 146.032  95.796  1.00  0.78           O
ATOM   4818  N   ILE A 608     163.614 147.022  92.783  1.00  0.76           N
ATOM   4819  CA  ILE A 608     162.978 147.072  91.503  1.00  0.76           C
ATOM   4820  C   ILE A 608     161.539 146.698  91.791  1.00  0.76           C
ATOM   4821  O   ILE A 608     161.248 145.553  92.133  1.00  0.76           O
ATOM   4822  CB  ILE A 608     163.619 146.048  90.584  1.00  0.76           C
ATOM   4823  CG1 ILE A 608     165.111 146.375  90.346  1.00  0.76           C
ATOM   4824  CG2 ILE A 608     162.819 145.959  89.274  1.00  0.76           C
ATOM   4825  CD1 ILE A 608     165.856 145.252  89.626  1.00  0.76           C
ATOM   4826  N   LYS A 609     160.569 147.631  91.686  1.00  0.73           N
ATOM   4827  CA  LYS A 609     159.176 147.236  91.830  1.00  0.73           C
ATOM   4828  C   LYS A 609     158.647 146.617  90.555  1.00  0.73           C
ATOM   4829  O   LYS A 609     158.147 145.496  90.595  1.00  0.73           O
ATOM   4830  CB  LYS A 609     158.273 148.410  92.265  1.00  0.73           C
ATOM   4831  CG  LYS A 609     156.757 148.159  92.186  1.00  0.73           C
ATOM   4832  CD  LYS A 609     156.182 147.325  93.334  1.00  0.73           C
ATOM   4833  CE  LYS A 609     154.652 147.309  93.267  1.00  0.73           C
ATOM   4834  NZ  LYS A 609     154.045 146.555  94.391  1.00  0.73           N
ATOM   4835  N   ASN A 610     158.785 147.300  89.407  1.00  0.71           N
ATOM   4836  CA  ASN A 610     158.318 146.833  88.119  1.00  0.71           C
ATOM   4837  C   ASN A 610     159.483 146.741  87.136  1.00  0.71           C
ATOM   4838  O   ASN A 610     160.648 146.946  87.464  1.00  0.71           O
ATOM   4839  CB  ASN A 610     157.217 147.742  87.520  1.00  0.71           C
ATOM   4840  CG  ASN A 610     156.147 148.079  88.552  1.00  0.71           C
ATOM   4841  OD1 ASN A 610     155.343 147.229  88.948  1.00  0.71           O
ATOM   4842  ND2 ASN A 610     156.123 149.352  89.009  1.00  0.71           N
ATOM   4843  N   ILE A 611     159.209 146.364  85.873  1.00  0.64           N
ATOM   4844  CA  ILE A 611     160.239 146.157  84.865  1.00  0.64           C
ATOM   4845  C   ILE A 611     161.001 147.407  84.463  1.00  0.64           C
ATOM   4846  O   ILE A 611     162.176 147.349  84.105  1.00  0.64           O
ATOM   4847  CB  ILE A 611     159.700 145.470  83.612  1.00  0.64           C
ATOM   4848  CG1 ILE A 611     158.573 146.269  82.913  1.00  0.64           C
ATOM   4849  CG2 ILE A 611     159.226 144.064  84.019  1.00  0.64           C
ATOM   4850  CD1 ILE A 611     158.082 145.628  81.611  1.00  0.64           C
ATOM   4851  N   ASP A 612     160.348 148.572  84.487  1.00  0.69           N
ATOM   4852  CA  ASP A 612     160.898 149.826  84.041  1.00  0.69           C
ATOM   4853  C   ASP A 612     161.946 150.383  85.005  1.00  0.69           C
ATOM   4854  O   ASP A 612     162.956 150.941  84.589  1.00  0.69           O
ATOM   4855  CB  ASP A 612     159.713 150.733  83.657  1.00  0.69           C
ATOM   4856  CG  ASP A 612     158.964 150.015  82.536  1.00  0.69           C
ATOM   4857  OD1 ASP A 612     157.803 149.620  82.775  1.00  0.69           O
ATOM   4858  OD2 ASP A 612     159.552 149.755  81.450  1.00  0.69           O
ATOM   4859  N   GLU A 613     161.811 150.134  86.317  1.00  0.72           N
ATOM   4860  CA  GLU A 613     162.839 150.307  87.324  1.00  0.72           C
ATOM   4861  C   GLU A 613     164.078 149.462  87.067  1.00  0.72           C
ATOM   4862  O   GLU A 613     165.197 149.950  87.180  1.00  0.72           O
ATOM   4863  CB  GLU A 613     162.278 150.029  88.740  1.00  0.72           C
ATOM   4864  CG  GLU A 613     161.085 150.959  89.077  1.00  0.72           C
ATOM   4865  CD  GLU A 613     159.734 150.349  88.736  1.00  0.72           C
ATOM   4866  OE1 GLU A 613     159.476 150.034  87.553  1.00  0.72           O
ATOM   4867  OE2 GLU A 613     158.955 150.121  89.688  1.00  0.72           O
ATOM   4868  N   LEU A 614     163.936 148.191  86.630  1.00  0.67           N
ATOM   4869  CA  LEU A 614     165.071 147.404  86.151  1.00  0.67           C
ATOM   4870  C   LEU A 614     165.742 148.063  84.948  1.00  0.67           C
ATOM   4871  O   LEU A 614     166.961 148.146  84.883  1.00  0.67           O
ATOM   4872  CB  LEU A 614     164.655 145.954  85.784  1.00  0.67           C
ATOM   4873  CG  LEU A 614     165.784 145.023  85.272  1.00  0.67           C
ATOM   4874  CD1 LEU A 614     166.738 144.568  86.383  1.00  0.67           C
ATOM   4875  CD2 LEU A 614     165.177 143.810  84.556  1.00  0.67           C
ATOM   4876  N   LYS A 615     164.959 148.603  83.992  1.00  0.68           N
ATOM   4877  CA  LYS A 615     165.475 149.364  82.862  1.00  0.68           C
ATOM   4878  C   LYS A 615     166.214 150.653  83.240  1.00  0.68           C
ATOM   4879  O   LYS A 615     167.261 150.963  82.684  1.00  0.68           O
ATOM   4880  CB  LYS A 615     164.356 149.685  81.849  1.00  0.68           C
ATOM   4881  CG  LYS A 615     163.704 148.445  81.216  1.00  0.68           C
ATOM   4882  CD  LYS A 615     162.465 148.876  80.425  1.00  0.68           C
ATOM   4883  CE  LYS A 615     161.593 147.743  79.896  1.00  0.68           C
ATOM   4884  NZ  LYS A 615     160.324 148.331  79.431  1.00  0.68           N
ATOM   4885  N   THR A 616     165.710 151.417  84.235  1.00  0.70           N
ATOM   4886  CA  THR A 616     166.392 152.570  84.841  1.00  0.70           C
ATOM   4887  C   THR A 616     167.719 152.173  85.457  1.00  0.70           C
ATOM   4888  O   THR A 616     168.722 152.869  85.346  1.00  0.70           O
ATOM   4889  CB  THR A 616     165.556 153.246  85.933  1.00  0.70           C
ATOM   4890  OG1 THR A 616     164.310 153.672  85.400  1.00  0.70           O
ATOM   4891  CG2 THR A 616     166.247 154.499  86.495  1.00  0.70           C
ATOM   4892  N   LEU A 617     167.781 151.008  86.124  1.00  0.70           N
ATOM   4893  CA  LEU A 617     169.042 150.437  86.559  1.00  0.70           C
ATOM   4894  C   LEU A 617     169.975 150.001  85.439  1.00  0.70           C
ATOM   4895  O   LEU A 617     171.185 150.154  85.560  1.00  0.70           O
ATOM   4896  CB  LEU A 617     168.828 149.243  87.499  1.00  0.70           C
ATOM   4897  CG  LEU A 617     168.059 149.600  88.776  1.00  0.70           C
ATOM   4898  CD1 LEU A 617     167.795 148.331  89.556  1.00  0.70           C
ATOM   4899  CD2 LEU A 617     168.814 150.529  89.716  1.00  0.70           C
ATOM   4900  N   THR A 618     169.458 149.413  84.340  1.00  0.69           N
ATOM   4901  CA  THR A 618     170.308 148.952  83.244  1.00  0.69           C
ATOM   4902  C   THR A 618     170.854 150.039  82.340  1.00  0.69           C
ATOM   4903  O   THR A 618     171.842 149.788  81.665  1.00  0.69           O
ATOM   4904  CB  THR A 618     169.720 147.861  82.343  1.00  0.69           C
ATOM   4905  OG1 THR A 618     168.496 148.212  81.709  1.00  0.69           O
ATOM   4906  CG2 THR A 618     169.449 146.591  83.160  1.00  0.69           C
ATOM   4907  N   ASP A 619     170.268 151.260  82.300  1.00  0.69           N
ATOM   4908  CA  ASP A 619     170.866 152.438  81.668  1.00  0.69           C
ATOM   4909  C   ASP A 619     172.358 152.655  82.052  1.00  0.69           C
ATOM   4910  O   ASP A 619     172.692 152.576  83.239  1.00  0.69           O
ATOM   4911  CB  ASP A 619     170.000 153.708  81.954  1.00  0.69           C
ATOM   4912  CG  ASP A 619     170.248 154.844  80.965  1.00  0.69           C
ATOM   4913  OD1 ASP A 619     171.413 155.304  80.841  1.00  0.69           O
ATOM   4914  OD2 ASP A 619     169.272 155.279  80.300  1.00  0.69           O
ATOM   4915  N   PRO A 620     173.304 152.918  81.132  1.00  0.69           N
ATOM   4916  CA  PRO A 620     174.702 153.141  81.495  1.00  0.69           C
ATOM   4917  C   PRO A 620     174.911 154.510  82.105  1.00  0.69           C
ATOM   4918  O   PRO A 620     175.949 154.750  82.723  1.00  0.69           O
ATOM   4919  CB  PRO A 620     175.477 153.017  80.168  1.00  0.69           C
ATOM   4920  CG  PRO A 620     174.545 152.232  79.242  1.00  0.69           C
ATOM   4921  CD  PRO A 620     173.151 152.650  79.699  1.00  0.69           C
ATOM   4922  N   ASN A 621     173.943 155.431  81.942  1.00  0.68           N
ATOM   4923  CA  ASN A 621     173.904 156.671  82.676  1.00  0.68           C
ATOM   4924  C   ASN A 621     173.191 156.378  83.977  1.00  0.68           C
ATOM   4925  O   ASN A 621     173.059 155.238  84.402  1.00  0.68           O
ATOM   4926  CB  ASN A 621     173.169 157.806  81.921  1.00  0.68           C
ATOM   4927  CG  ASN A 621     173.992 158.266  80.729  1.00  0.68           C
ATOM   4928  OD1 ASN A 621     175.177 158.575  80.845  1.00  0.68           O
ATOM   4929  ND2 ASN A 621     173.333 158.413  79.560  1.00  0.68           N
ATOM   4930  N   ASN A 622     172.830 157.419  84.748  1.00  0.70           N
ATOM   4931  CA  ASN A 622     172.334 157.271  86.105  1.00  0.70           C
ATOM   4932  C   ASN A 622     173.380 156.747  87.102  1.00  0.70           C
ATOM   4933  O   ASN A 622     173.245 157.018  88.280  1.00  0.70           O
ATOM   4934  CB  ASN A 622     171.025 156.422  86.216  1.00  0.70           C
ATOM   4935  CG  ASN A 622     169.883 156.866  85.303  1.00  0.70           C
ATOM   4936  OD1 ASN A 622     169.170 156.067  84.709  1.00  0.70           O
ATOM   4937  ND2 ASN A 622     169.622 158.189  85.237  1.00  0.70           N
ATOM   4938  N   ASN A 623     174.452 156.037  86.670  1.00  0.70           N
ATOM   4939  CA  ASN A 623     175.618 155.607  87.442  1.00  0.70           C
ATOM   4940  C   ASN A 623     175.293 154.532  88.459  1.00  0.70           C
ATOM   4941  O   ASN A 623     175.948 154.404  89.488  1.00  0.70           O
ATOM   4942  CB  ASN A 623     176.385 156.763  88.135  1.00  0.70           C
ATOM   4943  CG  ASN A 623     176.898 157.726  87.080  1.00  0.70           C
ATOM   4944  OD1 ASN A 623     177.122 157.381  85.922  1.00  0.70           O
ATOM   4945  ND2 ASN A 623     177.121 158.997  87.483  1.00  0.70           N
ATOM   4946  N   LEU A 624     174.259 153.737  88.158  1.00  0.73           N
ATOM   4947  CA  LEU A 624     173.749 152.685  89.012  1.00  0.73           C
ATOM   4948  C   LEU A 624     174.496 151.379  88.908  1.00  0.73           C
ATOM   4949  O   LEU A 624     174.716 150.698  89.901  1.00  0.73           O
ATOM   4950  CB  LEU A 624     172.277 152.438  88.632  1.00  0.73           C
ATOM   4951  CG  LEU A 624     171.368 153.532  89.214  1.00  0.73           C
ATOM   4952  CD1 LEU A 624     170.113 153.752  88.363  1.00  0.73           C
ATOM   4953  CD2 LEU A 624     171.043 153.223  90.674  1.00  0.73           C
ATOM   4954  N   LEU A 625     174.875 150.979  87.683  1.00  0.69           N
ATOM   4955  CA  LEU A 625     175.677 149.800  87.461  1.00  0.69           C
ATOM   4956  C   LEU A 625     176.958 150.286  86.815  1.00  0.69           C
ATOM   4957  O   LEU A 625     176.969 150.755  85.679  1.00  0.69           O
ATOM   4958  CB  LEU A 625     174.950 148.752  86.574  1.00  0.69           C
ATOM   4959  CG  LEU A 625     174.036 147.761  87.341  1.00  0.69           C
ATOM   4960  CD1 LEU A 625     172.824 148.399  88.037  1.00  0.69           C
ATOM   4961  CD2 LEU A 625     173.548 146.667  86.387  1.00  0.69           C
ATOM   4962  N   VAL A 626     178.089 150.217  87.542  1.00  0.68           N
ATOM   4963  CA  VAL A 626     179.350 150.771  87.070  1.00  0.68           C
ATOM   4964  C   VAL A 626     180.360 149.654  86.805  1.00  0.68           C
ATOM   4965  O   VAL A 626     180.594 148.805  87.668  1.00  0.68           O
ATOM   4966  CB  VAL A 626     179.946 151.851  87.974  1.00  0.68           C
ATOM   4967  CG1 VAL A 626     179.248 153.190  87.659  1.00  0.68           C
ATOM   4968  CG2 VAL A 626     179.775 151.493  89.460  1.00  0.68           C
ATOM   4969  N   PRO A 627     180.990 149.576  85.627  1.00  0.58           N
ATOM   4970  CA  PRO A 627     181.785 148.404  85.271  1.00  0.58           C
ATOM   4971  C   PRO A 627     183.180 148.412  85.881  1.00  0.58           C
ATOM   4972  O   PRO A 627     184.118 148.930  85.278  1.00  0.58           O
ATOM   4973  CB  PRO A 627     181.858 148.500  83.733  1.00  0.58           C
ATOM   4974  CG  PRO A 627     181.724 149.989  83.417  1.00  0.58           C
ATOM   4975  CD  PRO A 627     180.709 150.428  84.461  1.00  0.58           C
ATOM   4976  N   ASN A 628     183.364 147.787  87.060  1.00  0.62           N
ATOM   4977  CA  ASN A 628     184.682 147.636  87.651  1.00  0.62           C
ATOM   4978  C   ASN A 628     184.789 146.316  88.417  1.00  0.62           C
ATOM   4979  O   ASN A 628     183.944 145.975  89.238  1.00  0.62           O
ATOM   4980  CB  ASN A 628     184.996 148.861  88.559  1.00  0.62           C
ATOM   4981  CG  ASN A 628     186.492 149.018  88.802  1.00  0.62           C
ATOM   4982  OD1 ASN A 628     187.304 148.132  88.548  1.00  0.62           O
ATOM   4983  ND2 ASN A 628     186.889 150.215  89.291  1.00  0.62           N
ATOM   4984  N   THR A 629     185.854 145.525  88.177  1.00  0.61           N
ATOM   4985  CA  THR A 629     186.075 144.257  88.868  1.00  0.61           C
ATOM   4986  C   THR A 629     186.619 144.484  90.257  1.00  0.61           C
ATOM   4987  O   THR A 629     187.754 144.916  90.419  1.00  0.61           O
ATOM   4988  CB  THR A 629     187.045 143.314  88.162  1.00  0.61           C
ATOM   4989  OG1 THR A 629     186.543 142.973  86.879  1.00  0.61           O
ATOM   4990  CG2 THR A 629     187.216 141.988  88.928  1.00  0.61           C
ATOM   4991  N   ARG A 630     185.785 144.115  91.249  1.00  0.64           N
ATOM   4992  CA  ARG A 630     185.871 144.245  92.696  1.00  0.64           C
ATOM   4993  C   ARG A 630     184.554 144.837  93.160  1.00  0.64           C
ATOM   4994  O   ARG A 630     184.241 144.745  94.338  1.00  0.64           O
ATOM   4995  CB  ARG A 630     187.029 145.126  93.279  1.00  0.64           C
ATOM   4996  CG  ARG A 630     188.395 144.419  93.454  1.00  0.64           C
ATOM   4997  CD  ARG A 630     188.260 143.184  94.340  1.00  0.64           C
ATOM   4998  NE  ARG A 630     189.606 142.709  94.792  1.00  0.64           N
ATOM   4999  CZ  ARG A 630     189.779 141.528  95.405  1.00  0.64           C
ATOM   5000  NH1 ARG A 630     188.803 140.636  95.523  1.00  0.64           N
ATOM   5001  NH2 ARG A 630     190.980 141.224  95.894  1.00  0.64           N
ATOM   5002  N   THR A 631     183.731 145.342  92.214  1.00  0.69           N
ATOM   5003  CA  THR A 631     182.372 145.821  92.438  1.00  0.69           C
ATOM   5004  C   THR A 631     181.435 144.854  91.753  1.00  0.69           C
ATOM   5005  O   THR A 631     181.457 144.706  90.530  1.00  0.69           O
ATOM   5006  CB  THR A 631     182.104 147.201  91.826  1.00  0.69           C
ATOM   5007  OG1 THR A 631     182.894 148.201  92.444  1.00  0.69           O
ATOM   5008  CG2 THR A 631     180.643 147.646  91.990  1.00  0.69           C
ATOM   5009  N   HIS A 632     180.580 144.153  92.514  1.00  0.74           N
ATOM   5010  CA  HIS A 632     179.733 143.109  91.968  1.00  0.74           C
ATOM   5011  C   HIS A 632     178.270 143.368  92.259  1.00  0.74           C
ATOM   5012  O   HIS A 632     177.903 144.017  93.239  1.00  0.74           O
ATOM   5013  CB  HIS A 632     180.104 141.713  92.509  1.00  0.74           C
ATOM   5014  CG  HIS A 632     181.511 141.278  92.224  1.00  0.74           C
ATOM   5015  ND1 HIS A 632     182.514 141.658  93.089  1.00  0.74           N
ATOM   5016  CD2 HIS A 632     182.001 140.416  91.294  1.00  0.74           C
ATOM   5017  CE1 HIS A 632     183.590 141.017  92.691  1.00  0.74           C
[truncated: 413,332 more chars]
